# Supplementary material for: Host Immune Response to Clinical Hypervirulent Klebsiella pneumoniae Pulmonary Infections via Transcriptome Analysis
Source: J Immunol Res. 2022 Sep 20;2022:5336931. doi: 10.1155/2022/5336931 (PMC9553456; doi:10.1155/2022/5336931)
Supplement: Supplementary Materials — Figure S1 Map of KEGG enrichment of IL-17 (A), TNF (B) signaling pathways in response to K. pneumoniae pneumonia. Red color, green color, and white color represents upregulated genes, downregulated genes, and unchanged genes, respectively. Table S1 Upregulated gene list of control vs. infection. Inf indicates zero quantitative values in the control group. Table S2 Downregulated gene list of control vs. infection. Inf indicates zero quantitative values in the control group. [file 5336931.f1.zip › TableS1.txt]

baseMean_control	baseMean_infection	foldChange(infection/control)(infection/control)	log2FoldChange	pval	padj	Chromosome	Start Site	End Site	Direction	Length	Name	GO	KEGG	EC	eggNOG Class	eggNOG	Description	Entrez_geneID	UniProtAC
0	55.14529952	Inf	Inf	4.18352E-13	6.5406E-11	17	13051014	13052296	-	1283	Gpr31b	GO:0002237;GO:0002931;GO:0004930;GO:0004930;GO:0004930;GO:0004930;GO:0004930;GO:0005886;GO:0005886;GO:0005886;GO:0007165;GO:0007186;GO:0007186;GO:0007186;GO:0007186;GO:0007186;GO:0010447;GO:0010447;GO:0010447;GO:0016020;GO:0016021;GO:0016021;GO:0016021;GO:0045125;GO:0050544;GO:0050544;GO:0050728;GO:0050778;	K08406	-	T	195FM;12TPN;0IE56;0UMGQ;1B576;1CTW3;0V525;09XS0;0DJ47	G protein-coupled receptor 31, D17Leh66b region [Source:MGI Symbol;Acc:MGI:1354372]	436440	F8VQN3
0	168.3631214	Inf	Inf	1.5133E-09	9.66724E-08	16	36321665	36334332	-	387	Cstdc6	GO:0004866;GO:0004866;GO:0004869;GO:0004869;GO:0004869;GO:0005829;GO:0010951;	-	-	S	0UWHQ;0VK5U;0J1PC;1D52T;13USB;0DVQA;0A9TN	cystatin domain containing 6 [Source:MGI Symbol;Acc:MGI:3696881]	100038854	L7N257
0	493.3852213	Inf	Inf	4.46266E-08	2.00347E-06	16	36359382	36367748	-	790	Cstdc5	GO:0004866;GO:0004866;GO:0004869;GO:0004869;GO:0004869;GO:0005829;GO:0010951;GO:0004866;GO:0004869;GO:0004869;GO:0005829;GO:0010951;	-	-	S	0UWHQ;0VK5U;0J1PC;1D52T;13USB;0DVQA;0A9TN	cystatin domain containing 5 [Source:MGI Symbol;Acc:MGI:3696883]	100034684	Q497J0
0	1768.185204	Inf	Inf	1.85683E-05	0.000368123	16	36450537	36455392	-	412	Stfa3	GO:0004866;GO:0004866;GO:0004869;GO:0004869;GO:0004869;GO:0004869;GO:0005737;GO:0005829;GO:0008150;GO:0010466;GO:0010951;GO:0030414;	K13907	-	S	0UWHQ;0VK5U;0J1PC;1D52T;13USB;1B6N0;0DVQA;0A9TN	stefin A3 [Source:MGI Symbol;Acc:MGI:106196]	20863	P35173
0	247.4751399	Inf	Inf	5.14444E-05	0.000871572	6	121343076	121365775	+	3052	Slc6a12	GO:0005328;GO:0005332;GO:0005332;GO:0005887;GO:0005887;GO:0006836;GO:0006836;GO:0006836;GO:0015293;GO:0015812;GO:0016020;GO:0016020;GO:0016020;GO:0016021;GO:0016021;GO:0016021;GO:0055085;GO:0005328;GO:0015293;GO:0016020;GO:0016021;GO:0016021;GO:0016021;GO:0055085;GO:0005328;GO:0005332;GO:0005332;GO:0005887;GO:0005887;GO:0006836;GO:0006836;GO:0006836;GO:0008028;GO:0015293;GO:0015718;GO:0015812;GO:…	K05045	-	P	KOG3659;12NMW;0UH6E;09U0F;0DHIB;1CQKB;0V4BE;19204;1B3GA	solute carrier family 6 (neurotransmitter transporter, betaine/GABA), member 12 [Source:MGI Symbol;Acc:MGI:95628]	14411	G5E8Z4
0	25.93628131	Inf	Inf	9.49081E-05	0.001435948	6	127072902	127081408	+	1814	Fgf23	GO:0000165;GO:0005104;GO:0005104;GO:0005104;GO:0005105;GO:0005515;GO:0005576;GO:0005576;GO:0005576;GO:0005615;GO:0005615;GO:0005615;GO:0006796;GO:0008083;GO:0008083;GO:0008083;GO:0008543;GO:0008543;GO:0008543;GO:0010966;GO:0010966;GO:0010980;GO:0010980;GO:0030154;GO:0030500;GO:0030502;GO:0030502;GO:0030643;GO:0032026;GO:0042359;GO:0042369;GO:0042369;GO:0044320;GO:0045668;GO:0045668;GO:0045893;GO:…	K22428	-	T	0A23B;1AWYF;18VRQ;0DPRB;1CYQM;0UT2P;KOG3885;0VC7R;13P54	fibroblast growth factor 23 [Source:MGI Symbol;Acc:MGI:1891427]	64654	Q9EPC2;Q3U1V5
0	15.85497482	Inf	Inf	0.000162166	0.002235327	7	18718090	18727248	+	1871	Psg22	GO:0001525;GO:0005575;GO:0005576;GO:0007565;GO:0045545;GO:0045766;GO:0050715;GO:2001203;GO:0001525;GO:0005575;GO:0005576;GO:0007565;GO:0045545;GO:0045766;GO:0050715;GO:2001203;	-	-	T	0UMBW;12QPK;0DJPU;0VAZW;0IFE1;1CZ2N;0A2ET	pregnancy-specific glycoprotein 22 [Source:MGI Symbol;Acc:MGI:1891354]	243862	Q810J1
0	14.83060204	Inf	Inf	0.000240621	0.003091989	X	100572251	100578205	+	1390	Awat1	GO:0005783;GO:0005783;GO:0005789;GO:0005789;GO:0006629;GO:0006629;GO:0008374;GO:0016020;GO:0016021;GO:0016740;GO:0016746;GO:0016747;GO:0016747;GO:0047196;GO:0047196;GO:0047196;GO:0102966;	K11171	EC:2.3.1.75	I	18V2C;0UGDF;1CPWQ;KOG0831;09VEA;12SW0;0DF75;1AS5R;0V6DE	acyl-CoA wax alcohol acyltransferase 1 [Source:MGI Symbol;Acc:MGI:3588200]	245533	A2ADU9
0	15.25691696	Inf	Inf	0.000254958	0.003241161	10	22360552	22374139	+	1441	Raet1d	GO:0005515;GO:0005615;GO:0005886;GO:0009897;GO:0009897;GO:0016020;GO:0031225;GO:0042267;GO:0044214;GO:0046658;GO:0046703;GO:0046703;GO:0005515;GO:0005615;GO:0005886;GO:0009897;GO:0009897;GO:0016020;GO:0031225;GO:0042267;GO:0044214;GO:0046658;GO:0046703;GO:0046703;	K07987	-	-	-	retinoic acid early transcript delta [Source:MGI Symbol;Acc:MGI:1861032]	56554	Q9JI58
0	127.3533812	Inf	Inf	0.00050859	0.005544096	2	24215418	24225702	+	883	Il1f6	GO:0001819;GO:0002376;GO:0002437;GO:0005125;GO:0005125;GO:0005125;GO:0005125;GO:0005125;GO:0005149;GO:0005149;GO:0005149;GO:0005576;GO:0005615;GO:0005615;GO:0005615;GO:0005615;GO:0005615;GO:0006954;GO:0006954;GO:0006954;GO:0006954;GO:0006954;GO:0006955;GO:0006955;GO:0007165;GO:0010628;GO:0019221;GO:0032755;GO:0045087;GO:0071222;	K05484	-	S;T	0A7JS;0DUCC;1B60R;0JBMR;1D3Q1;1448H;0UVIJ;193Q0;0VIEB	interleukin 1 family, member 6 [Source:MGI Symbol;Acc:MGI:1859324]	54448	Q9JLA2;Q149U6
0	26.22923722	Inf	Inf	0.000673926	0.006930978	17	13108617	13131810	-	2995	Unc93a	GO:0003674;GO:0005886;GO:0005886;GO:0008150;GO:0016020;GO:0016021;GO:0003674;GO:0005886;GO:0005886;GO:0008150;GO:0016020;GO:0016021;GO:0003674;GO:0005886;GO:0005886;GO:0008150;GO:0016020;GO:0016021;	-	-	S	1909V;09TWI;KOG3097;0DMYP;1AZHH;12SBN;1CVCY;0V7RH;0UH7F	unc-93 homolog A [Source:MGI Symbol;Acc:MGI:1933250]	381058	Q710D3
0	11.75505146	Inf	Inf	0.001512091	0.013057172	7	141292006	141296464	+	3381	Drd4	GO:0000187;GO:0000187;GO:0001591;GO:0001591;GO:0001591;GO:0001662;GO:0001963;GO:0001975;GO:0004930;GO:0004930;GO:0004930;GO:0004930;GO:0004952;GO:0004952;GO:0004952;GO:0004952;GO:0004993;GO:0005737;GO:0005886;GO:0005886;GO:0005886;GO:0005887;GO:0005887;GO:0005887;GO:0005887;GO:0005887;GO:0005887;GO:0005938;GO:0007165;GO:0007186;GO:0007186;GO:0007186;GO:0007187;GO:0007195;GO:0007195;GO:0007195;GO:…	K04147	-	T	KOG3656;0V9WF;0DEU8;1ARQA;0UFVN;1CPHZ;13IKA;192Y0;09YYS	dopamine receptor D4 [Source:MGI Symbol;Acc:MGI:94926]	13491	P51436
0	18.4932898	Inf	Inf	0.00167147	0.014066467	16	48816856	48818892	+	696	Retnlb	GO:0005179;GO:0005179;GO:0005576;GO:0005576;GO:0005576;GO:0007165;	-	-	S	0DVRE;0UWD7;0A9MW;0J40Z;13ZPR;1D4UH;1B6QI;193V2;0VKJ8	resistin like beta [Source:MGI Symbol;Acc:MGI:1888505]	57263	Q99P86;A0A0R4J042
0	37.51513775	Inf	Inf	0.002140356	0.017060626	16	36276951	36285373	+	710	Stfa1	GO:0004866;GO:0004866;GO:0004866;GO:0004869;GO:0004869;GO:0004869;GO:0004869;GO:0005737;GO:0005737;GO:0005829;GO:0010466;GO:0010951;GO:0030414;GO:0004866;GO:0004866;GO:0004869;GO:0004869;GO:0010951;	K13907	-	S	0UWHQ;0VK5U;0J1PC;1D52T;13USB;0DVQA;0A9TN	stefin A1 [Source:MGI Symbol;Acc:MGI:106198]	20861	P35175
0	10.49711314	Inf	Inf	0.002672957	0.020186488	18	43963235	44022501	+	4785	Spink5	GO:0002787;GO:0004867;GO:0004867;GO:0004867;GO:0005515;GO:0005576;GO:0005576;GO:0005737;GO:0005737;GO:0005783;GO:0005783;GO:0005789;GO:0005789;GO:0005829;GO:0005829;GO:0005938;GO:0005938;GO:0007275;GO:0007417;GO:0009913;GO:0009913;GO:0030154;GO:0030155;GO:0030414;GO:0043231;GO:0043231;GO:0045861;GO:0048471;GO:0048471;GO:0097209;GO:0097209;GO:1900004;GO:1902572;GO:1902572;	K23420	-	O	1DCF8;14T2P;0AZXR;1B9W2;0V0Y2;0KCWU;0WCE4;196R4;0E5F6	serine peptidase inhibitor, Kazal type 5 [Source:MGI Symbol;Acc:MGI:1919682]	72432	Q148R4
0	12.67961496	Inf	Inf	0.003004121	0.022033927	13	120026439	120027011	-	573	Gm36079	GO:0038023;GO:0038023;	-	-	-	-	predicted gene, 36079 [Source:MGI Symbol;Acc:MGI:5595238]	102639868	Q3T9V6
0	27.16147952	Inf	Inf	0.007092794	0.042361805	1	20777146	20790617	-	2022	Il17f	GO:0002225;GO:0005125;GO:0005125;GO:0005125;GO:0005125;GO:0005125;GO:0005126;GO:0005576;GO:0005576;GO:0005576;GO:0005615;GO:0005615;GO:0006954;GO:0006954;GO:0016525;GO:0016525;GO:0017015;GO:0017015;GO:0019955;GO:0019955;GO:0032663;GO:0032663;GO:0032675;GO:0032675;GO:0032677;GO:0032677;GO:0032755;GO:0032755;GO:0032755;GO:0042089;GO:0042089;GO:0042109;GO:0042109;GO:0042803;GO:0042803;GO:0042803;GO:…	K05494	-	O;K	0UV9Z;1D3IF;13SWN;1B5SU;0DURI;193CG;0VIZS;0A78N;0IYVF	interleukin 17F [Source:MGI Symbol;Acc:MGI:2676631]	257630	Q7TNI7
0	40.4985528	Inf	Inf	0.008206231	0.047150114	1	20730905	20734496	+	1171	Il17a	GO:0002225;GO:0005125;GO:0005125;GO:0005125;GO:0005515;GO:0005576;GO:0005576;GO:0005576;GO:0005615;GO:0005615;GO:0005737;GO:0006954;GO:0006954;GO:0007165;GO:0009897;GO:0010940;GO:0032731;GO:0032731;GO:0032735;GO:0032735;GO:0032739;GO:0032739;GO:0032747;GO:0032747;GO:0032755;GO:0032755;GO:0032755;GO:0042535;GO:0042535;GO:0042803;GO:0045672;GO:0045672;GO:0045944;GO:0045944;GO:0050829;GO:0050830;GO:…	K05489	-	O;T	193MF;0J12P;1D3ET;0DU2S;0VI0S;0UV91;13UEN;1B5U3;0A702	interleukin 17A [Source:MGI Symbol;Acc:MGI:107364]	16171	Q62386;Q544E6
0	8.944183912	Inf	Inf	0.008276859	0.047446973	19	11096816	11130876	-	3661	Ms4a20	GO:0003674;GO:0005575;GO:0008150;GO:0016020;	K22191	-	S	0UWYV;0DWWT;196K6;1D648;0VPC5;1B8EE;14AG1;0AC7X;0JISR	membrane-spanning 4-domains, subfamily A, member 20 [Source:MGI Symbol;Acc:MGI:1916619]	69369	Q9DA92;G5E851
0	11.44228586	Inf	Inf	0.00846489	0.048247435	13	54051183	54055705	-	3628	Drd1	GO:0001963;GO:0004930;GO:0004930;GO:0004930;GO:0004952;GO:0004952;GO:0005886;GO:0005887;GO:0005887;GO:0007165;GO:0007186;GO:0007186;GO:0007186;GO:0007189;GO:0007189;GO:0007212;GO:0016020;GO:0016021;GO:0016021;GO:0016021;GO:0042311;GO:0042311;GO:0045202;GO:0001588;GO:0001588;GO:0001588;GO:0001659;GO:0001661;GO:0001662;GO:0001932;GO:0001934;GO:0001963;GO:0001965;GO:0001975;GO:0004930;GO:0004930;GO:…	K04144	-	T	KOG3656;0DMV2;1CWQN;0VB4G;18TYM;0USQE;1AUGB;13HSM;0A08H	dopamine receptor D1 [Source:MGI Symbol;Acc:MGI:99578]	13488	Q61616
0	13.94765421	Inf	Inf	0.008559769	0.048648203	2	158610767	158615748	+	2797	Slc32a1	GO:0005886;GO:0005887;GO:0006836;GO:0007568;GO:0008021;GO:0008021;GO:0015187;GO:0015495;GO:0015495;GO:0015812;GO:0015812;GO:0015816;GO:0016020;GO:0016021;GO:0021766;GO:0030285;GO:0030285;GO:0030285;GO:0030425;GO:0030425;GO:0030659;GO:0031410;GO:0043005;GO:0043005;GO:0043229;GO:0043229;GO:0044292;GO:0044292;GO:0044306;GO:0044306;GO:0044306;GO:0044316;GO:0045202;GO:0045202;GO:0048786;GO:0051286;GO:…	K15015	-	P;E	0A1JF;18XZU;1ATM4;1CWD6;0DMHV;12THA;KOG4303;0UQQK;0V5N5	solute carrier family 32 (GABA vesicular transporter), member 1 [Source:MGI Symbol;Acc:MGI:1194488]	22348	O35633;Q49S98
1.533422785	45856.46592	29904.64624	14.86808203	0.008747073	0.049330998	3	83040141	83049863	-	3810	Fgb	GO:0002250;GO:0002376;GO:0005102;GO:0005102;GO:0005102;GO:0005102;GO:0005102;GO:0005198;GO:0005198;GO:0005201;GO:0005576;GO:0005577;GO:0005577;GO:0005577;GO:0005577;GO:0005615;GO:0005615;GO:0005615;GO:0005737;GO:0005737;GO:0005783;GO:0005783;GO:0005938;GO:0007155;GO:0007160;GO:0007160;GO:0007160;GO:0007596;GO:0007596;GO:0007596;GO:0007599;GO:0009897;GO:0009897;GO:0009986;GO:0009986;GO:0030168;GO:…	K03904	-	S;W;E	0DREI;0VEP1;1D0KG;0A3UM;0UTUM;KOG2579;18SW9;1AVXF;13N00	fibrinogen beta chain [Source:MGI Symbol;Acc:MGI:99501]	110135	Q8K0E8;Q3TGR2
2.188624293	33243.02679	15189.00567	13.89073981	0.008242363	0.047296729	7	46740497	46742980	-	2478	Saa1	GO:0001664;GO:0005515;GO:0005576;GO:0005576;GO:0005576;GO:0005615;GO:0005881;GO:0006953;GO:0008201;GO:0008203;GO:0009617;GO:0034364;	K17310	-	S	0UVED;1D3KC;1968W;0IXU4;1B5XD;0DUDX;0A7RM;13V05;0VIAJ	serum amyloid A 1 [Source:MGI Symbol;Acc:MGI:98221]	20208	P05366;Q5I0U6
1.239221553	6986.173541	5637.550061	12.46085262	0.002964755	0.021853117	11	98701263	98703629	+	1413	Csf3	GO:0005125;GO:0005125;GO:0005125;GO:0005125;GO:0005125;GO:0005125;GO:0005130;GO:0005130;GO:0005576;GO:0005576;GO:0005576;GO:0005615;GO:0005615;GO:0005615;GO:0006955;GO:0006955;GO:0007165;GO:0008083;GO:0008083;GO:0008083;GO:0008284;GO:0008284;GO:0014068;GO:0014068;GO:0019899;GO:0019899;GO:0030838;GO:0030838;GO:0030851;GO:0032092;GO:0032092;GO:0033138;GO:0033138;GO:0045639;GO:0045639;GO:0045639;GO:…	K05423	-	T	12Q6Y;0A3K8;0IIM2;0UTRV;1CR8B;0DR6Z;192W0;0VEFF;1B3BT	colony stimulating factor 3 (granulocyte) [Source:MGI Symbol;Acc:MGI:1339751]	12985	P09920;Q0VB73
38.54884791	174550.7417	4528.040425	12.14467112	1.53043E-43	2.72769E-39	7	46711998	46715700	-	2606	Saa3	GO:0005576;GO:0005576;GO:0005576;GO:0005615;GO:0006953;GO:0007252;GO:0009617;GO:0034364;GO:0035634;GO:0035662;GO:0042056;GO:0050918;GO:0060326;GO:0071347;	K17310	-	S	0UVED;1D3KC;1968W;0IXU4;1B5XD;0DUDX;0A7RM;13V05;0VIAJ	serum amyloid A 3 [Source:MGI Symbol;Acc:MGI:98223]	20210	P04918
6.135815824	12064.04208	1966.167569	10.94117057	2.75416E-12	3.40884E-10	14	103046977	103056573	+	2623	Acod1	GO:0002760;GO:0006952;GO:0016829;GO:0016829;GO:0047613;GO:0071222;GO:0072573;	K17724	EC:4.1.1.6	S;T;K	12NUR;0V5MT;0UQK2;09UN7;18X5T;0DFY0;0IEAF;1AW9Z;1CQMH	aconitate decarboxylase 1 [Source:MGI Symbol;Acc:MGI:103206]	16365	P54987;A0A0R4J027
2.466092501	2458.205611	996.8018676	9.961162961	6.85187E-08	2.94978E-06	16	36403992	36408457	-	471	Stfa2	GO:0004866;GO:0004866;GO:0004866;GO:0004869;GO:0004869;GO:0004869;GO:0004869;GO:0005737;GO:0005829;GO:0010466;GO:0010951;GO:0030414;	K13907	-	S	0UWHQ;0VK5U;0J1PC;1D52T;13USB;1B6N0;0DVQA;0A9TN	stefin A2 [Source:MGI Symbol;Acc:MGI:106197]	20862	P35174
15.05968098	14360.57707	953.5777746	9.897206801	0.000155335	0.002153555	11	83647844	83649355	-	766	Ccl3	GO:0000165;GO:0001649;GO:0001775;GO:0002548;GO:0002548;GO:0004672;GO:0004698;GO:0005125;GO:0005515;GO:0005515;GO:0005576;GO:0005576;GO:0005576;GO:0005615;GO:0005615;GO:0005615;GO:0005737;GO:0005829;GO:0006468;GO:0006816;GO:0006874;GO:0006887;GO:0006935;GO:0006954;GO:0006954;GO:0006954;GO:0006955;GO:0006955;GO:0007010;GO:0007165;GO:0007186;GO:0007204;GO:0007204;GO:0007267;GO:0008009;GO:0008009;GO:…	K05408	-	T	196EQ;0UWD3;0DVHK;146RM;1D4YW;1B6KP;0J4I9;0A9HK;0VKER	chemokine (C-C motif) ligand 3 [Source:MGI Symbol;Acc:MGI:98260]	20302	P10855;Q5QNW0
0.618282746	512.407017	828.7583967	9.694807772	9.93421E-12	1.08624E-09	8	20900606	20902627	-	558	Gm15056	-	-	-	O	0JMJA;0ABVS;0VP13;0UX02;0DWTK;14AQV;1D5ZV	predicted gene 15056 [Source:MGI Symbol;Acc:MGI:3705859]	100504014	F6ZR08
1.544843685	1137.59716	736.3833449	9.524313187	1.85349E-12	2.44701E-10	6	99711299	99726392	-	1917	Prok2	GO:0000187;GO:0001525;GO:0001525;GO:0001664;GO:0001664;GO:0001664;GO:0001935;GO:0001935;GO:0003349;GO:0005576;GO:0005576;GO:0006935;GO:0006935;GO:0007218;GO:0007283;GO:0007283;GO:0007623;GO:0007623;GO:0008284;GO:0043066;GO:0043066;GO:0045765;GO:0045987;GO:0045987;GO:0048511;GO:0060976;GO:0060979;GO:0060983;GO:0000187;GO:0001525;GO:0001525;GO:0001525;GO:0001664;GO:0001664;GO:0001664;GO:0001935;GO:…	K24191	-	W;T	13VFA;193M5;1D46Q;0UVUK;0A89Q;0VJ5H;0DUVS;1B68N;0J1F6	prokineticin 2 [Source:MGI Symbol;Acc:MGI:1354178]	50501	Q9QXU7;Q14AB2
3.399691922	2274.029249	668.8927411	9.385631079	0.007632633	0.044822546	5	30013114	30019981	+	2428	Il6	GO:0001781;GO:0001878;GO:0002262;GO:0002314;GO:0002377;GO:0002384;GO:0002526;GO:0002675;GO:0005102;GO:0005102;GO:0005125;GO:0005125;GO:0005125;GO:0005125;GO:0005125;GO:0005125;GO:0005138;GO:0005138;GO:0005138;GO:0005138;GO:0005515;GO:0005576;GO:0005576;GO:0005576;GO:0005615;GO:0005615;GO:0005615;GO:0005615;GO:0005615;GO:0005737;GO:0005737;GO:0005896;GO:0005896;GO:0006469;GO:0006469;GO:0006953;GO:…	K05405	-	W	0IW11;0VD3S;1D2QU;0UP2D;1B6G6;13QWV;0DQZU;193F5;0A68U	interleukin 6 [Source:MGI Symbol;Acc:MGI:96559]	16193	P08505;A2RTD1
14.44312459	9212.368198	637.8376189	9.317045378	0.008501873	0.048380868	5	90786103	90789600	+	3498	Cxcl3	GO:0005125;GO:0005515;GO:0005576;GO:0005576;GO:0005576;GO:0005615;GO:0005615;GO:0005615;GO:0005615;GO:0006935;GO:0006935;GO:0006935;GO:0006952;GO:0006952;GO:0006954;GO:0006954;GO:0006954;GO:0006954;GO:0006955;GO:0006955;GO:0006955;GO:0007204;GO:0007204;GO:0008009;GO:0008009;GO:0008009;GO:0008009;GO:0008009;GO:0008009;GO:0030593;GO:0030593;GO:0030593;GO:0030593;GO:0030595;GO:0032496;GO:0045236;GO:…	K05505	-	S;W	0DVJX;1D4WZ;0J3WE;1B6Q4;0VKBQ;13XHT;0A9A4;0UWC6	chemokine (C-X-C motif) ligand 3 [Source:MGI Symbol;Acc:MGI:3037818]	330122	Q6W5C0
1.244932003	785.0543334	630.6001704	9.30058175	6.61586E-24	7.86097E-21	15	103308235	103310612	-	1725	Gpr84	GO:0004930;GO:0004930;GO:0004930;GO:0007186;GO:0007186;GO:0007186;GO:0016020;GO:0016021;GO:0016021;GO:0016021;	K08421	-	T	KOG3656;0DKBV;12RH3;18TUI;0V9UA;0UH8Z;1ASX2;09YWK;1CV5N	G protein-coupled receptor 84 [Source:MGI Symbol;Acc:MGI:1934129]	80910	Q8CIM5;A0A0R4J100
0.613900326	332.4040784	541.462619	9.080717932	8.94196E-43	5.86298E-39	11	58274799	58294289	+	2093	4930438A08Rik	GO:0001716;GO:0005575;GO:0009063;GO:0016491;GO:0016491;GO:0016491;GO:0016491;GO:0046592;GO:0055114;GO:0055114;GO:0055114;GO:0001716;GO:0005575;GO:0009063;GO:0016491;GO:0016491;GO:0016491;GO:0046592;GO:0055114;GO:0055114;	K03334	EC:1.4.3.2	Q	14B6N;0JJXJ	RIKEN cDNA 4930438A08 gene [Source:MGI Symbol;Acc:MGI:1921238]	73988	-
1.232183072	621.0824334	504.0504512	8.977424332	1.99275E-05	0.000392017	2	122636986	122641191	+	1203	AA467197	GO:0016020;GO:0016021;GO:0004129;GO:0005634;GO:0005634;GO:0005634;GO:0005739;GO:0005751;GO:0009617;GO:0016020;GO:0016021;GO:0022900;GO:1902600;GO:0004129;GO:0005634;GO:0005634;GO:0005739;GO:0005751;GO:0009617;GO:0016020;GO:0016021;GO:0022900;GO:1902600;	-	-	S	1B6S5;13VC0;0DVHR;1D4UC;0VK77;0UW9E;0J1F7;19410;0A9AE	expressed sequence AA467197 [Source:MGI Symbol;Acc:MGI:3034182]	433470	Q810Q5;Q3UCF3
17.26849101	8155.822268	472.2950177	8.883544506	0.002852317	0.021217381	11	83662584	83664683	+	660	Ccl4	GO:0002548;GO:0005125;GO:0005515;GO:0005576;GO:0005576;GO:0005576;GO:0005615;GO:0005615;GO:0005615;GO:0006935;GO:0006954;GO:0006954;GO:0006954;GO:0006955;GO:0006955;GO:0007165;GO:0007186;GO:0008009;GO:0008009;GO:0008009;GO:0008009;GO:0009636;GO:0030593;GO:0030595;GO:0031726;GO:0031730;GO:0032760;GO:0035690;GO:0042802;GO:0043117;GO:0043547;GO:0043922;GO:0048020;GO:0048245;GO:0048247;GO:0050850;GO:…	K12964	-	W;T	13X8V;1B6HY;0UVZK;196B4;1D4A0;0DUZ9;0J4I9;0A8E2;0VJA1	chemokine (C-C motif) ligand 4 [Source:MGI Symbol;Acc:MGI:98261]	20303	P14097;Q5QNV9
0.305622132	101.4191399	331.8448803	8.374365206	0.000301892	0.003708222	14	51255262	51256112	-	690	Rnase2a	GO:0003676;GO:0003676;GO:0004518;GO:0004519;GO:0004540;GO:0004540;GO:0016787;GO:0090305;GO:0090501;	-	-	L	196E6;0JDT3;0DV82;1B6G1;0VJPM;146G4;0UW2P;1D4G1;0A8T2	ribonuclease, RNase A family, 2A (liver, eosinophil-derived neurotoxin) [Source:MGI Symbol;Acc:MGI:1890465]	93726	Q8K196
12.0073107	3525.049584	293.5752786	8.197586677	5.89951E-15	1.36554E-12	16	36184212	36188111	+	1862	Cstdc4	GO:0001533;GO:0002020;GO:0004866;GO:0004866;GO:0004869;GO:0004869;GO:0004869;GO:0004869;GO:0005615;GO:0005654;GO:0005737;GO:0005829;GO:0005829;GO:0010951;	-	-	S	0UWHQ;0VK5U;0J1PC;1D52T;13USB;1B6N0;193V1;0DVQA;0A9TN	cystatin domain containing 4 [Source:MGI Symbol;Acc:MGI:3645124]	433016	B2RV77
0.305622132	77.9785367	255.1468904	7.995184249	6.41531E-12	7.42468E-10	7	130774069	130825899	+	3722	Btbd16	GO:0003674;GO:0008150;	K10487	-	S	12PZN;0DRVH;0A4CA;1ARA4;0VBFP;18VXX;1D14J;0USRE;0INKX	BTB (POZ) domain containing 16 [Source:MGI Symbol;Acc:MGI:3045247]	330660	E9Q173
8.035949335	2031.734661	252.8306957	7.982027819	2.20419E-10	1.77761E-08	11	82035571	82037453	+	1138	Ccl2	GO:0001525;GO:0001664;GO:0001666;GO:0001912;GO:0001912;GO:0001938;GO:0001938;GO:0002523;GO:0002523;GO:0002544;GO:0002548;GO:0002687;GO:0002687;GO:0002693;GO:0002693;GO:0005125;GO:0005125;GO:0005515;GO:0005515;GO:0005576;GO:0005576;GO:0005576;GO:0005615;GO:0005615;GO:0005615;GO:0005615;GO:0005615;GO:0005737;GO:0005737;GO:0005791;GO:0005791;GO:0006874;GO:0006874;GO:0006935;GO:0006954;GO:0006954;GO:…	K14624	-	W	0A9MF;0J1ST;0VKCZ;13VZX;1D54A;0DVIR;0UW9M;1B6T0;1942X	chemokine (C-C motif) ligand 2 [Source:MGI Symbol;Acc:MGI:98259]	20296	P10148;Q5SVU3
2.480169464	624.2655276	251.7027714	7.975577292	0.000587307	0.006219592	1	170907273	170912941	-	1284	Fcrlb	GO:0004888;GO:0005737;GO:0005737;GO:0005737;GO:0005783;GO:0005887;GO:0007166;GO:0050777;GO:0050777;	-	-	U	1AVH1;0DKYZ;0IDZ6;0UQ1A;0A40F;13IUF;18VQ8;0VEQD;1CVTW	Fc receptor-like B [Source:MGI Symbol;Acc:MGI:3576487]	435653	Q5DRQ8
106.5646454	26650.0373	250.0832917	7.966264863	0.001671592	0.014066467	2	24336853	24351494	+	5535	Il1rn	GO:0001660;GO:0002437;GO:0005125;GO:0005125;GO:0005125;GO:0005149;GO:0005149;GO:0005149;GO:0005149;GO:0005150;GO:0005151;GO:0005152;GO:0005152;GO:0005152;GO:0005152;GO:0005576;GO:0005576;GO:0005615;GO:0005615;GO:0005615;GO:0005615;GO:0005737;GO:0006629;GO:0006953;GO:0006954;GO:0006954;GO:0006954;GO:0006955;GO:0006955;GO:0007165;GO:0007613;GO:0014050;GO:0019233;GO:0030073;GO:0030336;GO:0031982;GO:…	K05481	-	W;T	13TYV;0A4QH;0VFJK;0DS6S;192T2;1D1FU;0URDG;0IZQ4;1B5Q8	interleukin 1 receptor antagonist [Source:MGI Symbol;Acc:MGI:96547]	16181	P25085;Q542C7
14.72670158	3656.502252	248.2906463	7.955886103	7.27127E-08	3.10782E-06	11	83746940	83752642	+	434	Wfdc21	GO:0004867;GO:0005576;GO:0005576;GO:0005576;GO:0005615;GO:0005615;GO:0008047;GO:0010466;GO:0010951;GO:0019731;GO:0030414;GO:0030414;GO:0032496;GO:0034612;GO:0043085;GO:0045087;GO:0050872;	-	-	S	0UWPJ;1B8DV;0DW8N;1D5UV;0JMCX;0AB9V;0VNAH;14C47	WAP four-disulfide core domain 21 [Source:MGI Symbol;Acc:MGI:1913357]	66107	Q8BTE6
16.354679	3811.891624	233.0765174	7.864659849	0.000149636	0.002083561	17	35199381	35202007	-	1639	Tnf	GO:0000122;GO:0000122;GO:0000122;GO:0000165;GO:0000165;GO:0000185;GO:0000185;GO:0000187;GO:0000187;GO:0000976;GO:0000976;GO:0001774;GO:0001774;GO:0001775;GO:0001819;GO:0001819;GO:0001891;GO:0001932;GO:0001934;GO:0001934;GO:0001934;GO:0001937;GO:0002020;GO:0002020;GO:0002020;GO:0002037;GO:0002439;GO:0002439;GO:0002719;GO:0002719;GO:0002876;GO:0002925;GO:0003085;GO:0005125;GO:0005125;GO:0005125;GO:…	K03156	-	T;V	0ISAN;18UT2;1CPFN;0UFSN;13NCV;0V4DY;1B3M4;0DERX;09TEV	tumor necrosis factor [Source:MGI Symbol;Acc:MGI:104798]	21926	P06804;Q3U593
0.919522459	213.2129596	231.8735748	7.857194604	6.94178E-32	2.06206E-28	3	92014583	92031582	+	1107	Pglyrp3	GO:0002376;GO:0005576;GO:0008270;GO:0008270;GO:0008745;GO:0008745;GO:0009253;GO:0009253;GO:0016019;GO:0016019;GO:0016045;GO:0016045;GO:0031640;GO:0031640;GO:0032689;GO:0032827;GO:0032991;GO:0032991;GO:0042742;GO:0042834;GO:0042834;GO:0042834;GO:0044117;GO:0045087;GO:0046982;GO:0046982;GO:0050830;GO:0050830;GO:0061844;GO:0061844;	K01446	-	T;M	0V4I9;1CPJJ;1AVVX;0UFXY;0IYTD;190CS;09TJA;0DEVZ;13SIY	peptidoglycan recognition protein 3 [Source:MGI Symbol;Acc:MGI:2685266]	242100	A1A547
1.542187624	357.4913016	231.8079176	7.856786034	9.25612E-12	1.02467E-09	19	34121469	34166053	-	3052	Ankrd22	GO:0003674;GO:0005515;GO:0005575;GO:0008150;	-	-	S;E	1CRR3;18X28;09VS8;KOG0504;0V6R7;0UJ0X;0DH0S;12UCY;1AU1P	ankyrin repeat domain 22 [Source:MGI Symbol;Acc:MGI:1277101]	52024	Q9D3J5
12.29048936	2762.758239	224.7883025	7.812423152	3.12592E-10	2.35077E-08	1	40074079	40125231	+	1908	Il1r2	GO:0004908;GO:0004908;GO:0004910;GO:0004910;GO:0005886;GO:0016020;GO:0019221;GO:0004908;GO:0004908;GO:0004908;GO:0004908;GO:0004910;GO:0004910;GO:0005576;GO:0005737;GO:0005886;GO:0010955;GO:0016020;GO:0016021;GO:0019221;GO:0019966;GO:0019966;GO:0032690;GO:1900016;GO:2000660;	K04387	-	T	13JKH;1AUSK;0UJ9N;0DH7J;1CRXR;09VYU;0IJCQ;0V6X6;18ZQ1	interleukin 1 receptor, type II [Source:MGI Symbol;Acc:MGI:96546]	16178	P27931;Q4FK69
50.53955863	10979.09554	217.2376617	7.763130429	1.77351E-12	2.39464E-10	X	20870166	20874735	+	888	Timp1	GO:0001775;GO:0001775;GO:0002020;GO:0002020;GO:0002020;GO:0002248;GO:0004857;GO:0005125;GO:0005125;GO:0005125;GO:0005515;GO:0005576;GO:0005604;GO:0005604;GO:0005615;GO:0005615;GO:0005615;GO:0005615;GO:0005615;GO:0007165;GO:0007568;GO:0008083;GO:0008191;GO:0008191;GO:0008191;GO:0008191;GO:0008191;GO:0008191;GO:0008270;GO:0008270;GO:0008284;GO:0008284;GO:0008284;GO:0009725;GO:0010033;GO:0010033;GO:…	K16451	-	O;W	13TYM;0DQST;0VE85;0A3XX;19004;1B53V;0UU4B;1D0Q5;KOG4745	tissue inhibitor of metalloproteinase 1 [Source:MGI Symbol;Acc:MGI:98752]	21857	P12032
11.36313176	2415.438696	212.5680443	7.73178092	6.0206E-08	2.6236E-06	16	36156811	36161953	+	419	Stfa2l1	GO:0004866;GO:0004866;GO:0004869;GO:0004869;GO:0004869;GO:0005829;GO:0010951;	-	-	S	0UWHQ;0VK5U;0J1PC;1D52T;13USB;1B6N0;0DVQA;0A9TN	stefin A2 like 1 [Source:MGI Symbol;Acc:MGI:3524944]	268885	Q8BWM3
885.9405073	185228.5364	209.0755924	7.70788084	3.86819E-07	1.32838E-05	2	32384633	32388252	-	2623	Lcn2	GO:0002020;GO:0002020;GO:0002376;GO:0005506;GO:0005506;GO:0005506;GO:0005515;GO:0005576;GO:0005576;GO:0005615;GO:0005615;GO:0005615;GO:0005615;GO:0005615;GO:0005829;GO:0005829;GO:0005829;GO:0006811;GO:0006915;GO:0006979;GO:0009615;GO:0009617;GO:0009617;GO:0009635;GO:0009635;GO:0010046;GO:0010628;GO:0010628;GO:0015891;GO:0031346;GO:0031346;GO:0031410;GO:0031667;GO:0031669;GO:0036094;GO:0036094;GO:…	K21129	-	O;W	0VES9;0UTQK;1B5PN;0JAXJ;0DP2N;1CZK8;13TAW;193BY;0A3XE	lipocalin 2 [Source:MGI Symbol;Acc:MGI:96757]	16819	P11672
4.31788635	880.0836274	203.8227864	7.671171537	3.17407E-19	1.71428E-16	11	82045712	82047525	+	801	Ccl7	GO:0002548;GO:0005125;GO:0005576;GO:0005576;GO:0005576;GO:0005615;GO:0005615;GO:0005615;GO:0006935;GO:0006954;GO:0006954;GO:0006955;GO:0006955;GO:0007010;GO:0007165;GO:0007186;GO:0008009;GO:0008009;GO:0008009;GO:0008009;GO:0008201;GO:0008360;GO:0010332;GO:0030335;GO:0030593;GO:0031726;GO:0031727;GO:0043547;GO:0048020;GO:0048245;GO:0048245;GO:0048247;GO:0070098;GO:0070374;GO:0071346;GO:0071347;GO:…	K05509	-	W	0DW80;0A9MF;0UWUA;0J1ST;1B71A;0VKCZ;1D5FR;13VZX;196I9	chemokine (C-C motif) ligand 7 [Source:MGI Symbol;Acc:MGI:99512]	20306	Q03366;A9Z1Z1
29.30355731	5767.085918	196.8049769	7.620622894	0.000907432	0.008742249	10	24915221	24927484	-	2228	Arg1	GO:0000050;GO:0000050;GO:0000050;GO:0001889;GO:0001938;GO:0001938;GO:0002250;GO:0002376;GO:0004053;GO:0004053;GO:0004053;GO:0004053;GO:0004053;GO:0004053;GO:0005615;GO:0005615;GO:0005615;GO:0005737;GO:0005737;GO:0005737;GO:0005737;GO:0005741;GO:0005741;GO:0005829;GO:0006525;GO:0006525;GO:0006525;GO:0006525;GO:0006525;GO:0007565;GO:0007568;GO:0009611;GO:0009635;GO:0010042;GO:0010043;GO:0010269;GO:…	K01476	EC:3.5.3.1	E	1AVUQ;0UJWU;1CSDK;0DHP4;09V0J;KOG2965;19582;0V7C8;12N1D	arginase, liver [Source:MGI Symbol;Acc:MGI:88070]	11846	Q61176
46.99378497	8544.347298	181.8186661	7.506356509	4.53914E-15	1.10208E-12	11	83703991	83706268	+	533	Wfdc17	GO:0004867;GO:0004867;GO:0005576;GO:0005576;GO:0005615;GO:0010466;GO:0010951;GO:0019731;GO:0030414;GO:0030414;GO:0045087;	-	-	W	KOG4802;0V6EF;1CRNF;196N0;09ZD6;1AUDY;0DGY6;0UG8V;13TQF	WAP four-disulfide core domain 17 [Source:MGI Symbol;Acc:MGI:3649773]	100034251	Q5SSJ1
48.19356475	8659.177281	179.6749696	7.489245632	3.63053E-11	3.47887E-09	6	123281789	123289870	-	4965	Clec4e	GO:0002221;GO:0002221;GO:0002221;GO:0002292;GO:0002376;GO:0005509;GO:0005509;GO:0005509;GO:0005515;GO:0006955;GO:0016020;GO:0016020;GO:0016020;GO:0016021;GO:0030246;GO:0038023;GO:0038094;GO:0038187;GO:0038187;GO:0038187;GO:0042742;GO:0045087;GO:0045087;GO:0046872;GO:0050715;GO:0030246;GO:0016020;GO:0016021;	K10059	-	T;V	190YU;1ASJP;0A26J;0VD26;13PWZ;KOG4297;1CYTX;0DJCR;0UJMI	C-type lectin domain family 4, member e [Source:MGI Symbol;Acc:MGI:1861232]	56619	Q9R0Q8;Q4FK29
0.919522459	160.4324552	174.473667	7.446865499	5.29927E-05	0.000891869	13	92751590	92794818	-	3289	Thbs4	GO:0001938;GO:0001938;GO:0001968;GO:0005178;GO:0005178;GO:0005201;GO:0005509;GO:0005509;GO:0005509;GO:0005509;GO:0005509;GO:0005515;GO:0005515;GO:0005518;GO:0005576;GO:0005576;GO:0005576;GO:0005604;GO:0005604;GO:0005615;GO:0005615;GO:0005615;GO:0005783;GO:0006986;GO:0007155;GO:0007155;GO:0007155;GO:0007165;GO:0007399;GO:0008083;GO:0008201;GO:0008201;GO:0016525;GO:0016529;GO:0031012;GO:0031594;GO:…	K04659	-	W	12R26;18TEY;0IFQQ;0V6VV;0A0RB;1CX9W;0USTW;0DNCQ;1B3JE	thrombospondin 4 [Source:MGI Symbol;Acc:MGI:1101779]	21828	Q9Z1T2;B2RTL6
4.626164544	802.5321714	173.4767892	7.438598836	7.92337E-28	1.56909E-24	1	107511423	107535478	+	2349	Serpinb2	GO:0004867;GO:0004867;GO:0004867;GO:0004867;GO:0005576;GO:0005615;GO:0005615;GO:0005615;GO:0005615;GO:0005737;GO:0010466;GO:0010951;GO:0010951;GO:0030414;GO:0042060;GO:0043066;GO:0043066;GO:0004867;GO:0004867;GO:0004867;GO:0004867;GO:0005576;GO:0005615;GO:0005615;GO:0005615;GO:0005615;GO:0005737;GO:0010466;GO:0010951;GO:0010951;GO:0030414;GO:0042060;GO:0042060;GO:0043066;GO:0043066;GO:0004867;GO:…	K19821	-	V	0DF5U;KOG2392;18YQB;12QSH;0UPA6;1AVG5;1CT89;0V4H4;09W3S	serine (or cysteine) peptidase inhibitor, clade B, member 2 [Source:MGI Symbol;Acc:MGI:97609]	18788	P12388;Q542A3
14.17309319	2348.083375	165.6719069	7.372185174	0.002848695	0.021199289	1	171250421	171260637	+	4810	Adamts4	GO:0002020;GO:0004222;GO:0004222;GO:0004222;GO:0004222;GO:0005515;GO:0005576;GO:0005615;GO:0006508;GO:0006508;GO:0006508;GO:0006508;GO:0008233;GO:0008233;GO:0008237;GO:0008237;GO:0008237;GO:0008237;GO:0016607;GO:0016787;GO:0030198;GO:0031012;GO:0042742;GO:0046872;GO:0062023;GO:0002020;GO:0004222;GO:0004222;GO:0005576;GO:0005615;GO:0006508;GO:0006508;GO:0006508;GO:0008233;GO:0008233;GO:0008237;GO:…	K07764	EC:3.4.24.82	-	-	a disintegrin-like and metallopeptidase (reprolysin type) with thrombospondin type 1 motif, 4 [Source:MGI Symbol;Acc:MGI:1339949]	240913	Q8BNJ2
1.244932003	195.0243964	156.6546574	7.291443852	8.06409E-06	0.000182394	11	58608204	58616075	-	1399	2210407C18Rik	GO:0003674;GO:0005575;GO:0009617;GO:0003674;GO:0005575;GO:0009617;	-	-	S	14CDG;0V1W5;0WE3G;1BAG1;1DDN8;0B1HA;0E6Q7;0JMM0	RIKEN cDNA 2210407C18 gene [Source:MGI Symbol;Acc:MGI:1925604]	78354	Q6YI28
14.48097306	2045.823385	141.2766516	7.142379245	0.003346558	0.023981488	14	79984081	80023139	+	2962	Olfm4	GO:0005198;GO:0005515;GO:0005576;GO:0005615;GO:0005615;GO:0005654;GO:0005739;GO:0005829;GO:0005886;GO:0007155;GO:0032991;GO:0042581;GO:0043124;GO:0045171;GO:0045296;GO:0048471;GO:0050777;GO:1900026;GO:0005198;GO:0005615;GO:0005654;GO:0005829;GO:0005886;GO:0032991;GO:0042581;GO:0045171;GO:0045296;GO:0048471;GO:1900026;	-	-	W	0VCFM;18U28;0DP83;12VQ1;1AV6U;0A0ZJ;0UGE7;KOG3545;1CY5Z	olfactomedin 4 [Source:MGI Symbol;Acc:MGI:2685142]	380924	-
86.19305364	11121.53696	129.0305481	7.011568856	0.00066099	0.006847548	8	13037308	13056676	+	2731	F10	GO:0004252;GO:0004252;GO:0004252;GO:0005509;GO:0005509;GO:0005543;GO:0005576;GO:0005576;GO:0005576;GO:0005615;GO:0005783;GO:0006508;GO:0006508;GO:0006508;GO:0007596;GO:0007596;GO:0007596;GO:0007596;GO:0007596;GO:0007599;GO:0008233;GO:0008236;GO:0016020;GO:0016787;GO:0043231;GO:0051897;GO:0004252;GO:0004252;GO:0004252;GO:0005509;GO:0005509;GO:0005543;GO:0005576;GO:0005576;GO:0005576;GO:0006508;GO:…	K01314	EC:3.4.21.6	O	1B0HW;09V8X;12TMD;0UK0W;0DH34;1CRTD;18VEJ;0V6TJ;0IGPV	coagulation factor X [Source:MGI Symbol;Acc:MGI:103107]	14058	O88947;Q3TBR2
51.83247808	6611.88941	127.5626722	6.995062414	2.10706E-15	5.77757E-13	6	86628164	86629710	+	1547	Asprv1	GO:0004190;GO:0004190;GO:0004190;GO:0004190;GO:0004190;GO:0006508;GO:0006508;GO:0006508;GO:0008233;GO:0016020;GO:0016021;GO:0016021;GO:0016021;GO:0016485;GO:0016485;GO:0016485;GO:0016787;GO:0043588;	K24552	EC:3.4.23.-	O	1AZJB;0UJ9I;0DH7I;190BS;12QU9;1CRXP;0IFHF;09VYS;0V6X5	aspartic peptidase, retroviral-like 1 [Source:MGI Symbol;Acc:MGI:1915105]	67855	Q09PK2
0.930943359	115.7639962	124.3512777	6.958277522	0.005738912	0.036271142	17	37193892	37196095	+	931	Ubd	GO:0001650;GO:0001650;GO:0005515;GO:0005515;GO:0005634;GO:0005634;GO:0005634;GO:0005634;GO:0005654;GO:0005654;GO:0005737;GO:0006511;GO:0006511;GO:0006511;GO:0006511;GO:0016235;GO:0016235;GO:0016567;GO:0016567;GO:0016567;GO:0016567;GO:0032446;GO:0034341;GO:0034341;GO:0034341;GO:0034612;GO:0034612;GO:0034612;GO:0034612;GO:0034612;GO:0043011;GO:0043011;GO:0043011;GO:0043065;GO:0043065;GO:0043065;GO:…	K12157	-	O	0DTRT;13QGB;KOG0001;1B5SY;0VHK9;1963V;0A6QB;1D33V;0UV49	ubiquitin D [Source:MGI Symbol;Acc:MGI:1344410]	24108	P63072
55.90715893	6819.47387	121.9785445	6.930483595	0.000156931	0.002166525	2	24186476	24193568	+	1648	Il1f9	GO:0005125;GO:0005125;GO:0005576;GO:0005615;GO:0005615;GO:0006954;GO:0006954;GO:0006955;GO:0006955;GO:0007165;	K05487	-	S;T	0DU9B;193AY;1B5RT;1D37D;13VEJ;0A7GF;0VI9K;0UVEV;0J1V3	interleukin 1 family, member 9 [Source:MGI Symbol;Acc:MGI:2449929]	215257	Q3U0P4
0.919522459	111.4773898	121.2340044	6.921650601	0.0078083	0.045539049	10	128296139	128298752	-	2247	Il23a	GO:0001916;GO:0002230;GO:0002230;GO:0002230;GO:0002376;GO:0002827;GO:0002827;GO:0002827;GO:0005125;GO:0005125;GO:0005125;GO:0005515;GO:0005576;GO:0005576;GO:0005576;GO:0005576;GO:0005615;GO:0005615;GO:0006954;GO:0006955;GO:0006955;GO:0007165;GO:0010536;GO:0010536;GO:0010536;GO:0032693;GO:0032693;GO:0032725;GO:0032725;GO:0032729;GO:0032729;GO:0032733;GO:0032733;GO:0032735;GO:0032735;GO:0032740;GO:…	K05426	-	T;V	0A014;1CWG6;192XS;0IGBY;0DMKT;13MPY;0UQF3;1B0M0;0VAXS	interleukin 23, alpha subunit p19 [Source:MGI Symbol;Acc:MGI:1932410]	83430	Q9EQ14
6.760738723	792.6649288	117.2453132	6.873386442	1.74975E-05	0.000350797	7	47463806	47528862	-	1334	Mrgpra2b	GO:0004930;GO:0004930;GO:0004930;GO:0007186;GO:0007186;GO:0007186;GO:0016020;GO:0016021;GO:0016021;GO:0016021;GO:0004930;GO:0004930;GO:0004930;GO:0007186;GO:0007186;GO:0007186;GO:0016020;GO:0016021;GO:0016021;GO:0016021;	K08396	-	T	0UM4U;0VBA7;0DN0T;09XHS;194VG;141QE;0J9NM;1CWWY;1ASCV	MAS-related GPR, member A2B [Source:MGI Symbol;Acc:MGI:3033098]	235712	Q91WW4;E9QNZ7
7.123067031	815.6052098	114.5019703	6.839228614	2.05974E-05	0.000402307	3	66219910	66225805	+	2682	Ptx3	GO:0001550;GO:0001849;GO:0001849;GO:0001849;GO:0001872;GO:0001878;GO:0005515;GO:0005576;GO:0005615;GO:0005615;GO:0005615;GO:0005615;GO:0008228;GO:0030198;GO:0031012;GO:0042802;GO:0042802;GO:0044793;GO:0044869;GO:0044869;GO:0044871;GO:0044871;GO:0045087;GO:0045087;GO:0045087;GO:0045087;GO:0045087;GO:0045429;GO:0046597;GO:0046597;GO:0046790;GO:0046790;GO:0050766;GO:1903016;GO:1903016;GO:1903019;GO:…	-	-	U	1ARH7;0USD5;1CRK4;0A2FB;0DQ2G;0IHCT;0VD2S;18WWI;12U05	pentraxin related gene [Source:MGI Symbol;Acc:MGI:104641]	19288	P48759
62.96006032	6965.330896	110.6309438	6.789611158	8.02371E-13	1.20174E-10	5	95956951	95961068	+	1150	Cxcl13	GO:0002518;GO:0005125;GO:0005576;GO:0005576;GO:0005576;GO:0005576;GO:0005576;GO:0005615;GO:0005615;GO:0005615;GO:0006935;GO:0006935;GO:0006935;GO:0006952;GO:0006952;GO:0006954;GO:0006954;GO:0006955;GO:0006955;GO:0006955;GO:0007165;GO:0007166;GO:0007204;GO:0007204;GO:0007267;GO:0007267;GO:0008009;GO:0008009;GO:0008009;GO:0008009;GO:0008009;GO:0008201;GO:0008201;GO:0010820;GO:0010820;GO:0017134;GO:…	K10032	-	W;T	1D4W7;0VKXK;1B6SV;1943P;0DVVT;0JEN1;0UWFH;0A9PC;146T9	chemokine (C-X-C motif) ligand 13 [Source:MGI Symbol;Acc:MGI:1888499]	55985	O55038;Q3U1E8
67.26670492	6511.165357	96.79625849	6.596879378	0.001285784	0.011463994	6	123262111	123275265	+	1599	Clec4d	GO:0016020;GO:0016021;GO:0002250;GO:0002250;GO:0002292;GO:0002376;GO:0005886;GO:0016020;GO:0016021;GO:0030246;GO:0030887;GO:0034987;GO:0038094;GO:0042742;GO:0045087;GO:0045087;GO:0046872;	K10058	-	T;V	0UJ1X;1CW80;13PCP;1B09X;KOG4297;0VAQR;0DMCT;1930B;09ZUB	C-type lectin domain family 4, member d [Source:MGI Symbol;Acc:MGI:1298389]	17474	Q9Z2H6;Q4KL29
6.45817098	603.5509228	93.45539545	6.546206052	2.89742E-07	1.03696E-05	7	3486500	3502624	-	2066	Tarm1	GO:0002250;GO:0002376;GO:0005886;GO:0005886;GO:0016020;GO:0016021;GO:0034987;GO:0045087;GO:1900017;GO:2000515;GO:2000562;GO:0016020;GO:0016021;	-	-	T	1CUP6;0UH2N;1B5GU;0DJVW;09YFQ;1410U;0J9W1;0V9DI	T cell-interacting, activating receptor on myeloid cells 1 [Source:MGI Symbol;Acc:MGI:2442280]	245126	B6A8R8
414.5493231	38502.10893	92.87702761	6.537249897	0.000125311	0.001804059	12	104406729	104414329	+	2064	Serpina3n	GO:0005615;GO:0005615;	K04525	-	V	0UM4R;1B1G0;09U5H;KOG2392;12R4F;0V54I;1CQ4S;0DFF0;18T05	serine (or cysteine) peptidase inhibitor, clade A, member 3N [Source:MGI Symbol;Acc:MGI:105045]	20716	G3X8T9
0.919522459	82.22513664	89.42156429	6.482550879	0.000311044	0.003791882	16	36210403	36217788	+	294	Csta3	GO:0004866;GO:0004866;GO:0004869;GO:0004869;GO:0004869;GO:0005829;GO:0010951;	-	-	S	0UWHQ;0VK5U;0J1PC;1D52T;13USB;1B6N0;193V1;0DVQA;0A9TN	cystatin A family member 3 [Source:MGI Symbol;Acc:MGI:3644688]	408196	Q6IE28
102.6425534	8720.898212	84.96376916	6.408775863	0.008542269	0.048579728	5	123863570	123865499	-	1930	Hcar2	GO:0001614;GO:0001781;GO:0004930;GO:0004930;GO:0004930;GO:0005525;GO:0005886;GO:0005886;GO:0006915;GO:0007165;GO:0007186;GO:0007186;GO:0007186;GO:0016020;GO:0016021;GO:0016021;GO:0016021;GO:0016021;GO:0030054;GO:0033031;GO:0033031;GO:0035590;GO:0050995;GO:0050995;GO:0050995;GO:0070165;GO:0070165;GO:0070165;GO:0070553;GO:0070553;GO:0070553;	K08402	-	T	0IKI5;09TWR;1CPWS;13JB3;1B1UV;0V4VT;18S7G;0DF77;0UHAA	hydroxycarboxylic acid receptor 2 [Source:MGI Symbol;Acc:MGI:1933383]	80885	Q9EP66;Q0VBA6
0.923904878	78.44486825	84.90578427	6.407790937	1.38022E-14	2.92853E-12	11	121067407	121081220	-	1692	Sectm1a	GO:0005125;GO:0005125;GO:0006955;GO:0006955;GO:0007165;GO:0016020;GO:0016021;GO:0005125;GO:0005125;GO:0006955;GO:0006955;GO:0007165;GO:0005125;GO:0005125;GO:0006955;GO:0006955;GO:0007165;GO:0005125;GO:0005125;GO:0006955;GO:0006955;GO:0007165;	-	-	O;T	0A9IS;0DVRB;147FV;0VKS2;0JFYD;1B6Q8;1D505;193QS;0UWC8	secreted and transmembrane 1A [Source:MGI Symbol;Acc:MGI:2384805]	209588	A2ABP9
1.543515654	127.4576257	82.57617946	6.367653766	2.44542E-06	6.57387E-05	7	47426328	47452139	-	1240	Mrgpra2a	GO:0004930;GO:0004930;GO:0004930;GO:0004930;GO:0005575;GO:0007186;GO:0007186;GO:0007186;GO:0007186;GO:0016020;GO:0016021;GO:0016021;GO:0016021;	K08396	-	T	0UM4U;0VBA7;0DN0T;09XHS;194VG;141QE;0J9NM;1CWWY;1ASCV	MAS-related GPR, member A2A [Source:MGI Symbol;Acc:MGI:3821888]	668727	Q91WW4;A0A0R4J1Z0
313.3392213	25566.385	81.59331248	6.350379006	7.05948E-11	6.38686E-09	3	90668978	90670035	+	694	S100a8	GO:0002376;GO:0002523;GO:0002523;GO:0002523;GO:0002793;GO:0005509;GO:0005509;GO:0005576;GO:0005615;GO:0005615;GO:0005737;GO:0005829;GO:0005829;GO:0005856;GO:0005886;GO:0006914;GO:0006914;GO:0006914;GO:0006915;GO:0006919;GO:0006919;GO:0006919;GO:0006935;GO:0006954;GO:0008017;GO:0008017;GO:0008270;GO:0008270;GO:0014002;GO:0016020;GO:0016209;GO:0018119;GO:0018119;GO:0030593;GO:0030593;GO:0030593;GO:…	K21127	-	T	0A9QB;19407;1D57A;0VKV4;13Y10;1B6JS;0DVX2;0UWBW;0J2UM	S100 calcium binding protein A8 (calgranulin A) [Source:MGI Symbol;Acc:MGI:88244]	20201	P27005;Q53X15
6.167024136	492.7277512	79.89716601	6.320072426	0.005834303	0.036782731	5	91074622	91093646	+	4128	Ereg	GO:0001525;GO:0001550;GO:0001550;GO:0001550;GO:0001556;GO:0001556;GO:0001556;GO:0001819;GO:0005154;GO:0005154;GO:0005576;GO:0005615;GO:0005615;GO:0005615;GO:0005615;GO:0005615;GO:0005886;GO:0007143;GO:0007143;GO:0007143;GO:0007173;GO:0007173;GO:0007267;GO:0007267;GO:0007267;GO:0007275;GO:0008083;GO:0008083;GO:0008083;GO:0008083;GO:0008284;GO:0008284;GO:0008284;GO:0008284;GO:0008284;GO:0008285;GO:…	K09784	-	W;T	1B3K2;192RV;0DU02;0VEDH;0A72S;0IXV0;13RXZ;1D29B;0UFRZ	epiregulin [Source:MGI Symbol;Acc:MGI:107508]	13874	Q61521
3.678488161	287.2374247	78.08572766	6.286986975	3.02223E-30	7.69504E-27	15	75155240	75159126	+	942	Ly6g	GO:0005886;GO:0005886;GO:0009897;GO:0016020;GO:0030550;GO:0031225;GO:0033130;GO:0045202;GO:0095500;GO:2000272;	K06846	-	O	0JI0Q;0DWX0;1D5JV;0AANN;0VPCV;0UWSI;1B8E1;14BGS	lymphocyte antigen 6 complex, locus G [Source:MGI Symbol;Acc:MGI:109440]	546644	P35461
15.11904321	1149.540757	76.03263912	6.248546963	2.27434E-06	6.23274E-05	1	164115264	164150026	+	4413	Selp	GO:0001530;GO:0001530;GO:0002687;GO:0002691;GO:0005509;GO:0005509;GO:0005509;GO:0005509;GO:0005509;GO:0005515;GO:0005615;GO:0005615;GO:0005886;GO:0005887;GO:0005887;GO:0005887;GO:0006954;GO:0007155;GO:0007155;GO:0007155;GO:0007157;GO:0007159;GO:0007159;GO:0008201;GO:0008201;GO:0009897;GO:0009897;GO:0010572;GO:0014068;GO:0014068;GO:0014068;GO:0016020;GO:0016020;GO:0016020;GO:0016020;GO:0016021;GO:…	K06496	-	T;V	0E9VB;1BB8S;0WJTD;0IS44;1DGP4;0V428;197BT;13EQ3;0B700	selectin, platelet [Source:MGI Symbol;Acc:MGI:98280]	20344	Q01102
7.714523883	575.9115548	74.65289673	6.222126337	2.53875E-06	6.75344E-05	6	103510586	103750211	+	12293	Chl1	GO:0001764;GO:0002020;GO:0005515;GO:0005515;GO:0005576;GO:0005886;GO:0005886;GO:0005886;GO:0005886;GO:0007155;GO:0007155;GO:0007155;GO:0007275;GO:0007399;GO:0007411;GO:0007411;GO:0007411;GO:0008344;GO:0016020;GO:0016021;GO:0030154;GO:0030425;GO:0031175;GO:0035640;GO:0043524;GO:0045177;GO:0050890;GO:0001764;GO:0002020;GO:0005515;GO:0005515;GO:0005576;GO:0005886;GO:0005886;GO:0005886;GO:0005886;GO:…	K06758	-	T	1AYM0;0DGEG;12P91;1CR3Y;KOG3513;09V5A;18UH2;0UTYU;0V64Z	cell adhesion molecule L1-like [Source:MGI Symbol;Acc:MGI:1098266]	12661	P70232
1.22381656	90.83071937	74.21922724	6.213721075	7.61696E-07	2.39641E-05	6	144993835	145076184	-	9322	Bcat1	GO:0003824;GO:0003824;GO:0004084;GO:0004084;GO:0004084;GO:0008483;GO:0008652;GO:0009081;GO:0009081;GO:0009082;GO:0016740;GO:0052654;GO:0052655;GO:0052656;GO:0003824;GO:0003824;GO:0004084;GO:0004084;GO:0004084;GO:0004084;GO:0004084;GO:0005737;GO:0005737;GO:0005739;GO:0005739;GO:0005829;GO:0008483;GO:0008652;GO:0009081;GO:0009081;GO:0009082;GO:0009083;GO:0009098;GO:0009099;GO:0016740;GO:0042802;GO:…	K00826	EC:2.6.1.42	E	09U0U;0DFAJ;18TDS;0V4ZK;1CQ0B;12NGR;1ASHQ;KOG0975;0UGIW	branched chain aminotransferase 1, cytosolic [Source:MGI Symbol;Acc:MGI:104861]	12035	P24288;Q3TJN1
432.5051928	31391.03986	72.57956756	6.181491556	0.001032329	0.009740175	18	36725067	36726798	-	1732	Cd14	GO:0001530;GO:0001530;GO:0001530;GO:0002237;GO:0002376;GO:0005515;GO:0005576;GO:0005615;GO:0005615;GO:0005794;GO:0005794;GO:0005794;GO:0005886;GO:0005886;GO:0005886;GO:0006898;GO:0006954;GO:0006954;GO:0006954;GO:0006954;GO:0009408;GO:0009617;GO:0009617;GO:0009897;GO:0009897;GO:0009986;GO:0009986;GO:0009986;GO:0016020;GO:0031225;GO:0031362;GO:0031362;GO:0031362;GO:0031663;GO:0031663;GO:0032026;GO:…	K04391	-	T;W	18TM4;13RSN;0UIW7;09VP7;0V6N2;0DGXI;1B430;0IXG9;1CRMT	CD14 antigen [Source:MGI Symbol;Acc:MGI:88318]	12475	P10810;Q4FJP7;Q3UB18;Q3UE54
52.00857234	3651.792977	70.21521285	6.133711734	1.09789E-05	0.000238341	7	141015699	141017924	-	905	Ifitm6	GO:0003674;GO:0005886;GO:0016020;GO:0016021;GO:0016021;GO:0016021;GO:0034341;GO:0035455;GO:0035456;GO:0045071;GO:0046597;GO:0051607;GO:0060337;GO:0003674;GO:0005886;GO:0016020;GO:0016021;GO:0016021;GO:0016021;GO:0034341;GO:0035455;GO:0035456;GO:0045071;GO:0046597;GO:0051607;GO:0060337;GO:0003674;GO:0005886;GO:0016020;GO:0016021;GO:0016021;GO:0016021;GO:0034341;GO:0035455;GO:0035456;GO:0045071;GO:…	K06566	-	S	13XNX;0VJSA;1D5E7;0A8GR;0J2DU;0DWBJ	interferon induced transmembrane protein 6 [Source:MGI Symbol;Acc:MGI:2686976]	213002	Q3SXF0
16.04600248	996.5090544	62.1032594	5.956597083	0.001065483	0.009973798	4	150914562	150946102	+	2722	Tnfrsf9	GO:0005515;GO:0006915;GO:0006915;GO:0008285;GO:0008285;GO:0009897;GO:0009897;GO:0038023;GO:0038023;GO:0005515;GO:0005615;GO:0006915;GO:0006915;GO:0008285;GO:0008285;GO:0009897;GO:0009897;GO:0019955;GO:0032693;GO:0032695;GO:0038023;GO:0038023;GO:0042802;GO:0005515;GO:0006915;GO:0006915;GO:0008285;GO:0008285;GO:0009897;GO:0009897;GO:0009897;GO:0016020;GO:0016021;GO:0019955;GO:0032693;GO:0032695;GO:…	K05146	-	T	1D12G;1AZW0;1966K;0VF4P;13P0A;0IW3N;0DQGQ;0USZ5;0A4A0	tumor necrosis factor receptor superfamily, member 9 [Source:MGI Symbol;Acc:MGI:1101059]	21942	P20334;Q3U3R1
0.305622132	18.58582762	60.81309453	5.926310099	0.000568855	0.006074716	8	87468405	87472609	-	3037	Cbln1	GO:0005515;GO:0005515;GO:0005515;GO:0005515;GO:0005576;GO:0005886;GO:0007157;GO:0009306;GO:0016020;GO:0021707;GO:0030054;GO:0042802;GO:0045202;GO:0045202;GO:0045211;GO:0050808;GO:0051965;GO:0090394;GO:0090394;GO:0098978;GO:0099558;GO:1900454;GO:1900454;GO:1905606;GO:1905703;GO:0005515;GO:0005515;GO:0005515;GO:0005515;GO:0005576;GO:0005886;GO:0007157;GO:0009306;GO:0016020;GO:0021707;GO:0030054;GO:…	K24235	-	O;W	13GIN;0IFXA;1959J;1CPT5;0UNQG;0DF3C;1AZYT;0V4SC;09TT0	cerebellin 1 precursor protein [Source:MGI Symbol;Acc:MGI:88281]	12404	Q9R171;Q7TNF5
10.51439244	605.0859694	57.54835316	5.846702739	0.0003286	0.003952219	5	92321347	92328079	-	3016	Cxcl9	GO:0005125;GO:0005576;GO:0005576;GO:0005576;GO:0005615;GO:0005615;GO:0005615;GO:0006935;GO:0006935;GO:0006935;GO:0006935;GO:0006952;GO:0006952;GO:0006954;GO:0006954;GO:0006955;GO:0006955;GO:0006955;GO:0007189;GO:0007189;GO:0008009;GO:0008009;GO:0008009;GO:0008009;GO:0008009;GO:0009617;GO:0009897;GO:0030593;GO:0030595;GO:0042127;GO:0042127;GO:0045236;GO:0045663;GO:0048248;GO:0048248;GO:0051281;GO:…	K05416	-	W;T;U	0A9Y1;1D57T;0VKVP;13UWU;0DVXJ;0J1Z5;0UWB9;1B6TX;19420	chemokine (C-X-C motif) ligand 9 [Source:MGI Symbol;Acc:MGI:1352449]	17329	P18340
0.305622132	17.1900984	56.2462485	5.81368497	0.000334012	0.004008821	11	82388900	82446332	+	4693	Tmem132e	GO:0016020;GO:0016021;GO:0003674;GO:0016020;GO:0016021;GO:0035677;GO:0035677;GO:0044297;	K17599	-	S	KOG4789;12SAS;18T1Y;1AS7R;1CSR8;0DI0I;09WQT;0UP5J;0V7K0	transmembrane protein 132E [Source:MGI Symbol;Acc:MGI:2685490]	270893	Q6IEE6
2.457327663	137.7110791	56.04099168	5.80841058	0.000767763	0.007623312	8	121729623	121794276	+	4457	Jph3	GO:0005783;GO:0005789;GO:0005789;GO:0005886;GO:0005886;GO:0007612;GO:0007613;GO:0016020;GO:0016021;GO:0016021;GO:0030314;GO:0030314;GO:0030314;GO:0030314;GO:0035640;GO:0040011;GO:0048167;GO:0048168;GO:0048168;GO:0050885;GO:0060314;GO:0005783;GO:0005789;GO:0005789;GO:0005886;GO:0005886;GO:0007612;GO:0007613;GO:0016020;GO:0016021;GO:0016021;GO:0030314;GO:0030314;GO:0030314;GO:0035640;GO:0040011;GO:…	K19530	-	S;P;E	12S7M;18U69;1CQKG;0V5KV;1AV7F;0UU5P;09UMB;KOG0231;0DFX4	junctophilin 3 [Source:MGI Symbol;Acc:MGI:1891497]	57340	Q9ET77
3.419479334	189.5496914	55.43232546	5.792655627	0.001360017	0.011976079	19	35958734	36057507	-	3399	Htr7	GO:0004930;GO:0004930;GO:0004930;GO:0004930;GO:0004993;GO:0004993;GO:0004993;GO:0004993;GO:0005791;GO:0005886;GO:0005887;GO:0006939;GO:0006939;GO:0007165;GO:0007186;GO:0007186;GO:0007186;GO:0007187;GO:0007192;GO:0007210;GO:0007268;GO:0007268;GO:0007268;GO:0007613;GO:0007623;GO:0007623;GO:0008021;GO:0010976;GO:0014063;GO:0014832;GO:0016020;GO:0016021;GO:0016021;GO:0016021;GO:0030425;GO:0030425;GO:…	K04163	-	T	KOG3656;1CS2S;09W3F;12SJX;1B27X;0V71X;18YV1;0UPQ8;0DHCJ	5-hydroxytryptamine (serotonin) receptor 7 [Source:MGI Symbol;Acc:MGI:99841]	15566	P32304
0.305622132	16.06550395	52.56655932	5.716073403	0.000764114	0.00759554	6	142785204	142804502	-	2160	Sult6b2	GO:0003674;GO:0005575;GO:0008146;GO:0008150;GO:0016740;GO:0003674;GO:0005575;GO:0008146;GO:0008146;GO:0008150;GO:0016740;	-	-	S;J;G	0DPUF;1922Y;13D6V;KOG1584;0UTRJ;1CYTH;0V8BR;0A265;1B4RK	sulfotransferase family 6B, member 2 [Source:MGI Symbol;Acc:MGI:2685612]	330440	B7ZWN4
7.421650682	390.0087594	52.5501369	5.715622618	6.94528E-05	0.001123282	1	164048234	164057677	+	2912	Sele	GO:0002092;GO:0004888;GO:0005509;GO:0005509;GO:0005615;GO:0005886;GO:0005887;GO:0005901;GO:0005905;GO:0007155;GO:0007155;GO:0007155;GO:0007157;GO:0007159;GO:0007202;GO:0016020;GO:0016020;GO:0016020;GO:0016021;GO:0030029;GO:0030246;GO:0030863;GO:0033691;GO:0043274;GO:0045121;GO:0046872;GO:0048471;GO:0050901;GO:0070492;GO:0070555;	K06494	-	W;T;V	0DGZB;0UIZN;1ASJK;KOG4297;1CRPH;13KIC;18XTT;09VQR;0V6PT	selectin, endothelial cell [Source:MGI Symbol;Acc:MGI:98278]	20339	Q00690;Q3U5F6
0.312660613	16.39928611	52.4507578	5.712891712	0.000583627	0.006187977	17	43474324	43502812	-	3452	Mep1a	GO:0004222;GO:0004222;GO:0004222;GO:0005515;GO:0006508;GO:0006508;GO:0006508;GO:0008233;GO:0008237;GO:0008237;GO:0008237;GO:0008270;GO:0008270;GO:0016020;GO:0016020;GO:0016020;GO:0016020;GO:0016021;GO:0016787;GO:0017090;GO:0046872;GO:0004222;GO:0004222;GO:0004222;GO:0005515;GO:0006508;GO:0006508;GO:0006508;GO:0008233;GO:0008237;GO:0008237;GO:0008237;GO:0008270;GO:0008270;GO:0008270;GO:0016020;GO:…	K01395	EC:3.4.24.18	O	18ST7;0UT3Z;13I9D;KOG3714;0VBXQ;0A111;1CXJX;0DNNK;1B06D	meprin 1 alpha [Source:MGI Symbol;Acc:MGI:96963]	17287	P28825;A0A0R4J043
298.3176035	15183.74644	50.89792309	5.669534883	8.88626E-07	2.71663E-05	16	48842551	48844461	+	599	Retnla	GO:0005179;GO:0005179;GO:0005179;GO:0005576;GO:0005576;GO:0005576;GO:0005576;GO:0005615;GO:0007165;GO:0005179;GO:0005179;GO:0005576;GO:0005576;GO:0005576;GO:0007165;	-	-	S	0JDSE;0DVJ0;14684;0A9NS;0VKGP;1B6JD;0UWGB;1D51E	resistin like alpha [Source:MGI Symbol;Acc:MGI:1888504]	57262	Q9EP95;Q8JZM3;G3X8W2
78.98486123	4016.33478	50.84942503	5.668159556	9.86868E-43	5.86298E-39	9	7558456	7568485	+	2425	Mmp8	GO:0004175;GO:0004175;GO:0004222;GO:0004222;GO:0004222;GO:0004252;GO:0004252;GO:0004252;GO:0005509;GO:0005576;GO:0005615;GO:0005615;GO:0005615;GO:0005615;GO:0006508;GO:0006508;GO:0006508;GO:0006508;GO:0006508;GO:0008233;GO:0008233;GO:0008233;GO:0008237;GO:0008237;GO:0008237;GO:0008237;GO:0008270;GO:0008270;GO:0008270;GO:0010628;GO:0010629;GO:0016787;GO:0030198;GO:0030574;GO:0030574;GO:0031012;GO:…	K01402	EC:3.4.24.34	O;W	0DGSQ;KOG1565;0V6HA;18WXY;0URAH;09U0I;13GUN;1CRGU;1B16J	matrix metallopeptidase 8 [Source:MGI Symbol;Acc:MGI:1202395]	17394	O70138
6.496417774	327.9812785	50.48648192	5.657825244	0.003127559	0.022752034	X	139800828	139811386	+	3325	Cldn2	GO:0005198;GO:0005198;GO:0005515;GO:0005886;GO:0005886;GO:0005911;GO:0005911;GO:0005923;GO:0005923;GO:0005923;GO:0005923;GO:0005923;GO:0007155;GO:0016020;GO:0016021;GO:0016021;GO:0016021;GO:0016338;GO:0016338;GO:0030054;GO:0042802;GO:0070830;GO:0005198;GO:0005198;GO:0005886;GO:0005923;GO:0005923;GO:0005923;GO:0016020;GO:0016021;GO:0016021;GO:0016021;GO:0030054;	K06087	-	T;U	0IG06;0UIZY;18T66;09VRQ;13MUW;0DH08;1ASHT;1CRQI;0V6QN	claudin 2 [Source:MGI Symbol;Acc:MGI:1276110]	12738	O88552
0.618282746	30.76234973	49.75450139	5.63675515	1.76429E-06	4.95972E-05	11	83709015	83711348	+	1220	Wfdc18	GO:0004867;GO:0005576;GO:0005576;GO:0005576;GO:0005615;GO:0010466;GO:0010951;GO:0019731;GO:0030414;GO:0030414;GO:0030414;GO:0045087;GO:0005576;GO:0010466;GO:0030414;	-	-	W	KOG4802;0V6EF;1CRNF;196N0;09ZD6;1AUDY;0DGY6;0UG8V;13TQF	WAP four-disulfide core domain 18 [Source:MGI Symbol;Acc:MGI:107506]	14038	P62810
12.3507813	600.8478798	48.64857254	5.604325569	1.13583E-05	0.000244196	5	92346638	92348889	-	2252	Cxcl10	GO:0002690;GO:0005125;GO:0005576;GO:0005576;GO:0005576;GO:0005576;GO:0005576;GO:0005615;GO:0005615;GO:0005615;GO:0006935;GO:0006935;GO:0006935;GO:0006935;GO:0006935;GO:0006952;GO:0006952;GO:0006954;GO:0006954;GO:0006955;GO:0006955;GO:0006955;GO:0006955;GO:0007186;GO:0007186;GO:0007186;GO:0007189;GO:0007189;GO:0007189;GO:0008009;GO:0008009;GO:0008009;GO:0008009;GO:0008009;GO:0008009;GO:0008201;GO:…	K12671	-	W	13VPQ;1B6SH;1D56C;193TZ;0DVW2;0A9VR;0VKR5;0UWIU;0J1VC	chemokine (C-X-C motif) ligand 10 [Source:MGI Symbol;Acc:MGI:1352450]	15945	P17515;Q548V9
968.5821841	46447.59909	47.95421582	5.583585748	2.0399E-07	7.52737E-06	3	90692632	90695721	-	522	S100a9	GO:0002376;GO:0002523;GO:0002523;GO:0002793;GO:0005509;GO:0005509;GO:0005576;GO:0005615;GO:0005654;GO:0005737;GO:0005737;GO:0005829;GO:0005856;GO:0005886;GO:0006417;GO:0006914;GO:0006914;GO:0006915;GO:0006919;GO:0006919;GO:0006935;GO:0006954;GO:0008017;GO:0008017;GO:0008270;GO:0008270;GO:0010976;GO:0014002;GO:0016020;GO:0016209;GO:0018119;GO:0030054;GO:0030194;GO:0030593;GO:0030593;GO:0030595;GO:…	K21128	-	T	13VPS;1D4JI;0J1XC;1B68A;0UW4E;0A8V2;0DV97;193RV;0VJRF	S100 calcium binding protein A9 (calgranulin B) [Source:MGI Symbol;Acc:MGI:1338947]	20202	P31725;Q3UP42
0.619610776	29.09951533	46.96418532	5.553489078	0.000102246	0.001528804	5	137026392	137033351	+	2973	Vgf	GO:0001541;GO:0002021;GO:0005179;GO:0005184;GO:0005184;GO:0005184;GO:0005576;GO:0005576;GO:0005615;GO:0005615;GO:0005615;GO:0005794;GO:0005794;GO:0006091;GO:0007165;GO:0008083;GO:0009409;GO:0019953;GO:0030073;GO:0030133;GO:0030667;GO:0031410;GO:0031410;GO:0031410;GO:0032868;GO:0033500;GO:0042593;GO:0042742;GO:0043005;GO:0043025;GO:0043084;GO:0043231;GO:0043231;GO:0045202;GO:0048167;GO:0048168;GO:…	-	-	T	13BI6;0UIFK;1B544;0DSGI;1D013;18YZ7;0VAGW;0IKTZ;0A2HR	VGF nerve growth factor inducible [Source:MGI Symbol;Acc:MGI:1343180]	381677	Q0VGU4
7.117754908	329.7338263	46.32553811	5.533735829	0.001558733	0.013370165	3	101813076	101848959	-	3610	Mab21l3	GO:0003674;GO:0005575;GO:0008150;GO:0003674;GO:0005575;GO:0008150;	-	-	T	0DKIA;12SU8;0A0FZ;1ASMI;18W0J;1CVCC;0UQMT;0V9M1;KOG3963	mab-21-like 3 [Source:MGI Symbol;Acc:MGI:2446273]	242125	Q8CI17
18.47610592	817.5048783	44.24660054	5.467494712	2.2431E-07	8.2261E-06	17	48247777	48258841	+	994	Trem3	GO:0002374;GO:0005515;GO:0005515;GO:0005886;GO:0016020;GO:0016021;GO:0016477;GO:0030593;GO:0042107;GO:0045089;GO:0050755;GO:0070945;GO:0072672;	-	-	T	0A7B0;1967F;0J3SD;0VI5H;13YAU;1B5YT;1D33N;0DU5D;0UVGV	triggering receptor expressed on myeloid cells 3 [Source:MGI Symbol;Acc:MGI:1930003]	58218	Q9JKE1
0.625321227	27.45081652	43.89874412	5.456107762	6.1382E-06	0.000143949	5	104202613	104214102	+	2764	Dmp1	GO:0001503;GO:0001503;GO:0005576;GO:0005634;GO:0005634;GO:0005737;GO:0010811;GO:0030198;GO:0030198;GO:0030198;GO:0030544;GO:0031012;GO:0031214;GO:0050840;GO:0070173;	K23328	-	O;W	13N4M;KOG1181;1CVJX;0UPRP;09Z94;0DKRB;0VA6B;18T79;1AZE6	dentin matrix protein 1 [Source:MGI Symbol;Acc:MGI:94910]	13406	O55188
4.609962897	200.7140052	43.53918019	5.444242338	3.16188E-07	1.11531E-05	1	173331886	173333750	-	1405	Ackr1	GO:0005768;GO:0006954;GO:0006954;GO:0016020;GO:0016021;GO:0016021;GO:0016021;GO:0019956;GO:0019956;GO:0019957;GO:0055037;GO:0070098;GO:0070098;GO:0005768;GO:0006954;GO:0006954;GO:0016020;GO:0016021;GO:0016021;GO:0016021;GO:0019956;GO:0019956;GO:0055037;GO:0070098;GO:0070098;	K06574	-	T	0UPRD;1B18S;13NKV;0IHK3;1CVJM;195Y4;0DKR5;0VA64;09Z8V	atypical chemokine receptor 1 (Duffy blood group) [Source:MGI Symbol;Acc:MGI:1097689]	13349	Q9QUI6;A0A0R4J0J4
0.312660613	13.21584515	42.26897981	5.401527387	0.002670862	0.020179216	15	101845426	101850794	-	4415	Krt1	GO:0001533;GO:0001533;GO:0001867;GO:0001867;GO:0005882;GO:0005886;GO:0016020;GO:0016020;GO:0016020;GO:0018149;GO:0018149;GO:0030246;GO:0030246;GO:0030280;GO:0030280;GO:0045095;GO:0045095;GO:0045095;GO:0046982;GO:0046982;GO:0046982;GO:0050728;GO:0051290;GO:0051290;GO:0051290;GO:0061436;GO:0062023;	K07605	-	Z	0V55Z;0IG4R;1CQD9;1948B;09UDU;12RWC;0DFPP;1AZMZ;0UFM6	keratin 1 [Source:MGI Symbol;Acc:MGI:96698]	16678	P04104
94.26693839	3948.889219	41.89050039	5.388551212	1.88475E-12	2.47E-10	11	78920787	78960254	+	4439	Nos2	GO:0001666;GO:0003779;GO:0003958;GO:0004517;GO:0004517;GO:0004517;GO:0004517;GO:0004517;GO:0004517;GO:0004517;GO:0005515;GO:0005515;GO:0005515;GO:0005515;GO:0005516;GO:0005516;GO:0005516;GO:0005615;GO:0005634;GO:0005634;GO:0005737;GO:0005737;GO:0005737;GO:0005777;GO:0005777;GO:0005829;GO:0005829;GO:0005829;GO:0005829;GO:0005886;GO:0006527;GO:0006527;GO:0006527;GO:0006527;GO:0006801;GO:0006809;GO:…	K13241	EC:1.14.13.39	C	1AWYU;09TG9;1CPGY;0V4FA;0UK24;12PXV;KOG1158;18XWD;0DET5	nitric oxide synthase 2, inducible [Source:MGI Symbol;Acc:MGI:97361]	18126	P29477
59.14890377	2457.575055	41.54895355	5.376740237	2.39754E-15	6.37781E-13	8	39581685	39642673	-	6344	Msr1	GO:0001540;GO:0001540;GO:0005044;GO:0005044;GO:0005581;GO:0005829;GO:0005886;GO:0005886;GO:0005886;GO:0005886;GO:0006897;GO:0006898;GO:0006898;GO:0006898;GO:0006911;GO:0009897;GO:0010629;GO:0010744;GO:0010886;GO:0010886;GO:0016020;GO:0016020;GO:0016020;GO:0016021;GO:0030169;GO:0030169;GO:0030301;GO:0031410;GO:0034362;GO:0034381;GO:0034381;GO:0038024;GO:0042953;GO:0097242;GO:0097242;GO:0001540;GO:…	K06558	-	W	0A0WI;1AYTK;0IK8A;13KR0;1CXF3;0VBT1;0URV4;190AD;0DNHQ	macrophage scavenger receptor 1 [Source:MGI Symbol;Acc:MGI:98257]	20288	P30204;Q8CED7
15.14454108	625.382827	41.29427388	5.367869837	1.02513E-07	4.2002E-06	19	34473778	34475164	-	1387	Ch25h	GO:0000254;GO:0001567;GO:0004497;GO:0005506;GO:0005506;GO:0005783;GO:0005789;GO:0005789;GO:0006629;GO:0006694;GO:0008202;GO:0008203;GO:0008203;GO:0008395;GO:0008395;GO:0008610;GO:0008610;GO:0016020;GO:0016020;GO:0016021;GO:0016126;GO:0016126;GO:0016491;GO:0016491;GO:0016491;GO:0016491;GO:0035754;GO:0046872;GO:0055114;GO:0055114;GO:0055114;	K10223	EC:1.14.99.38	I	0VDNC;0A2SV;0DQEU;1ASUG;KOG0873;1CZGS;135H8;0UKEC;18VSA	cholesterol 25-hydroxylase [Source:MGI Symbol;Acc:MGI:1333869]	12642	Q9Z0F5
105.371858	4329.37192	41.08660512	5.360596224	0.000606568	0.006381852	7	24743983	24760311	-	2840	Cd177	GO:0002020;GO:0002376;GO:0005178;GO:0005886;GO:0005886;GO:0007155;GO:0007155;GO:0007159;GO:0007159;GO:0016020;GO:0016021;GO:0030100;GO:0030667;GO:0032930;GO:0034394;GO:0043315;GO:0043315;GO:0044853;GO:0044853;GO:0045087;GO:0045217;GO:0045217;GO:0046658;GO:0048306;GO:0070821;GO:0072672;GO:0098742;GO:0098742;GO:2001044;GO:2001044;	K06552	-	S	0A5UH;1B49X;18Z57;0UNNK;13DDH;0DT2V;0J207;0VFVN;1D25U	CD177 antigen [Source:MGI Symbol;Acc:MGI:1916141]	68891	Q8R2S8
2.795486139	111.2276688	39.78830989	5.314272713	3.78458E-06	9.43392E-05	7	19276805	19280064	-	2234	Ppm1n	GO:0000287;GO:0000287;GO:0003824;GO:0003824;GO:0004721;GO:0004721;GO:0004721;GO:0004722;GO:0004722;GO:0005634;GO:0005829;GO:0006470;GO:0006470;GO:0016787;GO:0030145;GO:0030145;GO:0043124;GO:0046872;GO:0090263;	K19790	EC:3.1.3.16	T	195E8;1B286;KOG0697;0DQXN;0UTRF;0VE4K;0A373;1D01M;143HJ	protein phosphatase, Mg2+/Mn2+ dependent, 1N (putative) [Source:MGI Symbol;Acc:MGI:2142330]	232941	Q8BGL1
12.93785573	496.9711345	38.41217161	5.263491623	5.21093E-06	0.000124999	6	65525313	65634040	+	10916	Tnip3	GO:0002756;GO:0031593;GO:0031593;GO:0034142;GO:0043124;GO:0043124;GO:0043124;GO:0045944;GO:0071222;GO:0071222;GO:0071222;GO:0002756;GO:0031593;GO:0031593;GO:0034142;GO:0043124;GO:0043124;GO:0043124;GO:0045944;GO:0071222;GO:0071222;GO:0071222;GO:0002756;GO:0031593;GO:0031593;GO:0034142;GO:0043124;GO:0043124;GO:0043124;GO:0045944;GO:0071222;GO:0071222;GO:0071222;	K23836	-	S;T	12NSU;193X3;0IGHG;0DMM2;0A01H;1CWGH;0UIGH;1B06Y;0VAY2	TNFAIP3 interacting protein 3 [Source:MGI Symbol;Acc:MGI:3041165]	414084	Q3SXA6
162.0086334	6082.184554	37.54234836	5.230446992	1.21288E-12	1.74817E-10	17	17887824	17893952	+	1296	Fpr2	GO:0001540;GO:0001540;GO:0001774;GO:0001934;GO:0002430;GO:0002768;GO:0004875;GO:0004930;GO:0004930;GO:0004930;GO:0004930;GO:0004982;GO:0004982;GO:0005124;GO:0005737;GO:0005886;GO:0005886;GO:0005886;GO:0006898;GO:0006935;GO:0006954;GO:0007165;GO:0007166;GO:0007186;GO:0007186;GO:0007186;GO:0007186;GO:0007193;GO:0007200;GO:0007200;GO:0007204;GO:0014068;GO:0016020;GO:0016021;GO:0016021;GO:0016021;GO:…	K04173	-	T	09YRX;194JK;1CTRF;0DNT1;0II0H;1AX0S;13FV7;0UP03;0V7XT	formyl peptide receptor 2 [Source:MGI Symbol;Acc:MGI:1278319]	14289	O88536
39.40821148	1475.649641	37.44523249	5.226710142	3.2535E-07	1.14148E-05	10	93488768	93519304	+	5549	Hal	GO:0003824;GO:0003824;GO:0004397;GO:0004397;GO:0004397;GO:0004397;GO:0004397;GO:0004397;GO:0005737;GO:0005737;GO:0006547;GO:0006548;GO:0006548;GO:0006548;GO:0006548;GO:0016829;GO:0016841;GO:0016841;GO:0016841;GO:0019556;GO:0019557;	K01745	EC:4.3.1.3	Q;E	0DKBU;135SB;KOG0222;18WP7;0V9U8;09YWH;0UP94;1CV5M;1AYUG	histidine ammonia lyase [Source:MGI Symbol;Acc:MGI:96010]	15109	P35492;Q8CE60;B2RXW1
426.012413	15951.24851	37.44315429	5.226630071	1.74768E-05	0.000350777	2	129364570	129371139	-	1907	Il1b	GO:0000122;GO:0000165;GO:0000165;GO:0000187;GO:0000187;GO:0001660;GO:0001934;GO:0001934;GO:0005125;GO:0005125;GO:0005125;GO:0005125;GO:0005125;GO:0005149;GO:0005149;GO:0005178;GO:0005178;GO:0005178;GO:0005576;GO:0005576;GO:0005576;GO:0005576;GO:0005576;GO:0005615;GO:0005615;GO:0005615;GO:0005615;GO:0005615;GO:0005615;GO:0005615;GO:0005737;GO:0005764;GO:0005776;GO:0005829;GO:0006954;GO:0006954;GO:…	K04519	-	T;V	0DRYM;1CWH6;18TT7;0VFAB;0UPAA;13ME0;0IGSZ;1ASW1;0A43M	interleukin 1 beta [Source:MGI Symbol;Acc:MGI:96543]	16176	P10749
3.382560571	125.5612426	37.12017566	5.214131633	0.002074339	0.016638587	17	12923813	12940600	-	2427	Acat3	GO:0003824;GO:0003824;GO:0003985;GO:0003985;GO:0003988;GO:0005654;GO:0005730;GO:0005737;GO:0005739;GO:0005739;GO:0005829;GO:0006635;GO:0016740;GO:0016746;GO:0016747;GO:0016747;GO:0003824;GO:0003824;GO:0003985;GO:0003985;GO:0003988;GO:0005654;GO:0005730;GO:0005737;GO:0005739;GO:0005739;GO:0005829;GO:0006635;GO:0016740;GO:0016746;GO:0016747;GO:0016747;	K00626	EC:2.3.1.9	I	0UM7K;09Y9V;18WCK;0DMUF;12PD1;1CWPU;0V6JX;1AUMX;KOG1391	acetyl-Coenzyme A acetyltransferase 3 [Source:MGI Symbol;Acc:MGI:109182]	224530	Q80X81
12.03679265	442.2542034	36.7418644	5.19935293	4.67671E-12	5.44791E-10	16	38396117	38433145	-	2009	Pla1a	GO:0002080;GO:0004806;GO:0005576;GO:0005615;GO:0005615;GO:0006629;GO:0006629;GO:0006629;GO:0008970;GO:0016042;GO:0016042;GO:0016298;GO:0016787;GO:0052689;GO:0052689;	K13618	EC:3.1.1.111	O;G	0DPQH;0VC9B;0IJ4N;1B1TD;0A4CH;13N1B;0UTUX;18ZUJ;1CT8I	phospholipase A1 member A [Source:MGI Symbol;Acc:MGI:1934677]	85031	Q8VI78
2.148651142	77.53849183	36.08705496	5.173409505	1.80263E-12	2.41566E-10	2	27061636	27072179	-	1511	Mymk	GO:0000139;GO:0005515;GO:0005794;GO:0005886;GO:0005886;GO:0005886;GO:0005887;GO:0007517;GO:0007520;GO:0007520;GO:0007520;GO:0014905;GO:0016020;GO:0016021;GO:0016021;GO:0016021;GO:0030173;GO:0043403;GO:0045026;GO:1904206;GO:0005886;GO:0016020;GO:0016021;GO:0016021;GO:0016021;	-	-	S	1CQPS;09XYB;0IJAZ;0DG08;0UHJQ;1AT6J;0VF5G;18T8F;13IS5	myomaker, myoblast fusion factor [Source:MGI Symbol;Acc:MGI:1913389]	66139	Q9D1N4
153.1648468	5450.46484	35.58561219	5.15322215	3.08112E-09	1.84278E-07	17	17876471	17883940	-	1324	Fpr1	GO:0001664;GO:0001664;GO:0002430;GO:0004875;GO:0004930;GO:0004930;GO:0004930;GO:0004930;GO:0004982;GO:0004982;GO:0004982;GO:0004982;GO:0004982;GO:0005124;GO:0005737;GO:0005886;GO:0005886;GO:0005886;GO:0006935;GO:0006935;GO:0006954;GO:0007165;GO:0007186;GO:0007186;GO:0007186;GO:0007186;GO:0007200;GO:0007200;GO:0007200;GO:0007204;GO:0016020;GO:0016021;GO:0016021;GO:0016021;GO:0050786;	K04172	-	T	09YRX;194JK;1CTRF;0DNT1;0II0H;1AX0S;13FV7;0UP03;0V7XT	formyl peptide receptor 1 [Source:MGI Symbol;Acc:MGI:107443]	14293	P33766
266.9959449	9237.994283	34.59975501	5.112689918	0.00638037	0.039253482	10	51480632	51486703	+	5439	Lilr4b	GO:0016020;GO:0016021;	-	-	T	13KS9;0DIAQ;1AW7X;1CRSY;0IKJD;0UIPQ;0A2BJ;0VB6S	leukocyte immunoglobulin-like receptor, subfamily B, member 4B [Source:MGI Symbol;Acc:MGI:102702]	14727	Q61450;Q549E3
1.239221553	42.38284205	34.20118214	5.095974287	0.008781955	0.049484916	16	32400506	32408227	+	1257	Tm4sf19	GO:0003674;GO:0008150;GO:0016020;GO:0016021;GO:0016021;GO:0016021;GO:0016021;	-	-	U	09ZQQ;0IJUZ;13IRH;192QJ;1AYD7;1CW3R;0VAM7;0DM8K;0UNVQ	transmembrane 4 L six family member 19 [Source:MGI Symbol;Acc:MGI:3645933]	277203	B2RWD4;E9Q9H8
61.5774139	2068.666985	33.59457396	5.070156329	1.88625E-06	5.23655E-05	17	48232768	48246924	+	2996	Trem1	GO:0002526;GO:0002526;GO:0016020;GO:0016021;GO:0038023;GO:0038023;GO:0002374;GO:0002526;GO:0002526;GO:0016020;GO:0016021;GO:0016477;GO:0030593;GO:0038023;GO:0038023;GO:0042107;GO:0050755;GO:0070945;GO:0072672;GO:0097110;	K14362	-	T	1967I;0A7B0;0UUXD;0J3SD;0VI5H;1B5DQ;13YAU;1D33N;0DU5D	triggering receptor expressed on myeloid cells 1 [Source:MGI Symbol;Acc:MGI:1930005]	58217	Q9JKE2
198.8054673	6669.216035	33.54644178	5.068087845	7.91695E-05	0.001241284	1	74375195	74386062	+	3705	Slc11a1	GO:0016020;GO:0016020;GO:0016020;GO:0016021;GO:0030001;GO:0030001;GO:0046873;GO:0046873;GO:0055072;GO:0000165;GO:0001818;GO:0001819;GO:0002309;GO:0002369;GO:0002606;GO:0002827;GO:0005381;GO:0005384;GO:0005384;GO:0005764;GO:0005770;GO:0005886;GO:0005886;GO:0005886;GO:0006811;GO:0006826;GO:0006826;GO:0006828;GO:0006876;GO:0006876;GO:0006876;GO:0006879;GO:0006879;GO:0006879;GO:0006909;GO:0006954;GO:…	K12347	-	P	1B4XZ;KOG1291;0UJ4A;09VEF;0DGP9;1CRD3;0V6DM;12RF6;18VWI	solute carrier family 11 (proton-coupled divalent metal ion transporters), member 1 [Source:MGI Symbol;Acc:MGI:1345275]	18173	P41251
2.452015539	81.21328694	33.12103273	5.049675752	0.001146316	0.010515515	1	85526602	85552178	+	2798	AC147806.2	GO:0005634;GO:0016021;GO:0016021;	-	-	-	-	predicted 7592 [Source:NCBI gene;Acc:101055758]	101055758	-
0.919522459	30.30531959	32.95767201	5.042542435	6.59019E-06	0.00015274	7	43492044	43505940	-	5633	4931406B18Rik	GO:0005886;GO:0007155;GO:0016020;GO:0016021;GO:0033691;GO:0005886;GO:0007155;GO:0033691;GO:0005886;GO:0007155;GO:0016020;GO:0016021;GO:0033691;GO:0005886;GO:0007155;GO:0016020;GO:0016021;GO:0033691;GO:0005886;GO:0007155;GO:0016020;GO:0016021;GO:0033691;GO:0005886;GO:0007155;GO:0033691;GO:0005886;GO:0007155;GO:0033691;	-	-	S	1B5FT;0J914;140ME;0VG1K;0URRF;1CXW1;0A564;195DY;0DSK5	RIKEN cDNA 4931406B18 gene [Source:MGI Symbol;Acc:MGI:1921304]	74054	A2RSL7
37.64512877	1215.829448	32.29712548	5.013333862	4.43656E-14	8.68932E-12	6	40574894	40585821	-	3840	Clec5a	GO:0001618;GO:0001618;GO:0001618;GO:0002076;GO:0002376;GO:0005515;GO:0005515;GO:0005829;GO:0005886;GO:0005886;GO:0009986;GO:0016020;GO:0016021;GO:0030099;GO:0030246;GO:0033033;GO:0043066;GO:0045087;GO:0045087;GO:0045087;GO:0046718;GO:0050715;GO:0001618;GO:0001618;GO:0001618;GO:0001618;GO:0002076;GO:0002376;GO:0005515;GO:0005515;GO:0005829;GO:0005829;GO:0005886;GO:0005886;GO:0005886;GO:0009986;GO:…	K10073	-	T;V	0VCNG;1933D;13V5K;0USSP;0A1SS;1CYD3;0DPF0;KOG4297;1AS6W	C-type lectin domain family 5, member a [Source:MGI Symbol;Acc:MGI:1345151]	23845	Q9R007
113.3037373	3608.727926	31.85003437	4.993223024	8.39147E-05	0.001300532	7	128062640	128118491	+	5024	Itgam	GO:0007155;GO:0007155;GO:0007155;GO:0007229;GO:0008305;GO:0008305;GO:0016020;GO:0016021;GO:0046872;GO:0007155;GO:0007155;GO:0007155;GO:0007229;GO:0008305;GO:0008305;GO:0016020;GO:0016021;GO:0046872;GO:0007155;GO:0007155;GO:0007155;GO:0007229;GO:0008305;GO:0008305;GO:0016020;GO:0016021;GO:0046872;GO:0007155;GO:0007155;GO:0007155;GO:0007229;GO:0008305;GO:0008305;GO:0016020;GO:0016021;GO:0046872;	K06461	-	W	1DEZI;0WGDS;1974J;0B3YP;0V2Z3;1BAVT;13CB3;0E803;0IPBA	integrin alpha M [Source:MGI Symbol;Acc:MGI:96607]	16409	G5E8F1
263.3258632	8169.539109	31.02444632	4.955333558	1.14559E-09	7.64712E-08	1	131254343	131279606	-	9018	Ikbke	GO:0000166;GO:0004672;GO:0004672;GO:0004674;GO:0004674;GO:0004704;GO:0004704;GO:0004704;GO:0005515;GO:0005524;GO:0005524;GO:0005524;GO:0005634;GO:0005634;GO:0005634;GO:0005737;GO:0005737;GO:0005737;GO:0005737;GO:0006468;GO:0006468;GO:0006468;GO:0006468;GO:0006468;GO:0006974;GO:0007252;GO:0008384;GO:0008384;GO:0008630;GO:0008630;GO:0008630;GO:0010884;GO:0016301;GO:0016310;GO:0016605;GO:0016605;GO:…	K07211	EC:2.7.11.10	T	0USJT;09XJY;0V8HW;1CTP1;KOG4250;12QKK;18SIA;0DIXJ;1AUCC	inhibitor of kappaB kinase epsilon [Source:MGI Symbol;Acc:MGI:1929612]	56489	Q9R0T8
18.18628711	561.9687196	30.90068447	4.94956689	8.43225E-12	9.57248E-10	11	83409137	83421039	+	4010	Rasl10b	GO:0000166;GO:0003050;GO:0003924;GO:0003924;GO:0005515;GO:0005525;GO:0005525;GO:0005525;GO:0005575;GO:0005886;GO:0016020;GO:0016787;GO:0090277;GO:0003924;GO:0003924;GO:0005525;GO:0005525;GO:0000166;GO:0003050;GO:0003924;GO:0003924;GO:0005515;GO:0005525;GO:0005525;GO:0005525;GO:0005575;GO:0005886;GO:0016020;GO:0016787;GO:0090277;GO:0000166;GO:0003050;GO:0003924;GO:0003924;GO:0005515;GO:0005525;GO:…	K07851	-	S;J	0A1BQ;13C53;0DNZ9;0VC78;1CXWT;1B2E4;0USBC;KOG0395;191FG	RAS-like, family 10, member B [Source:MGI Symbol;Acc:MGI:2685575]	276952	Q5SSG5
31.06624168	951.0138247	30.61245175	4.93604669	0.000537919	0.005806986	1	150449412	150466165	-	4280	Prg4	GO:0005044;GO:0005044;GO:0005576;GO:0006897;GO:0006955;GO:0006955;GO:0030247;GO:0030247;GO:0005044;GO:0005044;GO:0005576;GO:0006897;GO:0006955;GO:0006955;GO:0030247;GO:0030247;GO:0005044;GO:0005044;GO:0005576;GO:0006897;GO:0006955;GO:0006955;GO:0030247;GO:0030247;GO:0005044;GO:0005044;GO:0005576;GO:0006897;GO:0006955;GO:0006955;GO:0030247;GO:0030247;GO:0005044;GO:0005044;GO:0005576;GO:0006897;GO:…	-	-	O;W	KOG1565;1CTR3;09W04;0DIZQ;1B0KE;194F9;0V8JR;13A8T;0UHYI	proteoglycan 4 (megakaryocyte stimulating factor, articular superficial zone protein) [Source:MGI Symbol;Acc:MGI:1891344]	96875	Q9JM99;A0A0R4J207
2.777026757	84.3809882	30.38537097	4.925305	1.92652E-12	2.48814E-10	7	142434850	142440396	+	1894	Syt8	GO:0000149;GO:0001669;GO:0001786;GO:0005509;GO:0005544;GO:0005737;GO:0005886;GO:0005886;GO:0006887;GO:0006887;GO:0007340;GO:0014059;GO:0016020;GO:0016020;GO:0016020;GO:0016021;GO:0016079;GO:0016192;GO:0017156;GO:0017158;GO:0019905;GO:0030276;GO:0030276;GO:0030424;GO:0030672;GO:0031045;GO:0031410;GO:0031982;GO:0048306;GO:0048306;GO:0048488;GO:0048791;GO:0070382;GO:0071277;GO:0006887;GO:0006887;GO:…	K19908	-	T;U	0A40A;0USW7;0DRI5;13I8B;0VEVC;195VM;KOG1028;1B3RY;1D0QV	synaptotagmin VIII [Source:MGI Symbol;Acc:MGI:1859867]	55925	Q9R0N6
90.95560539	2731.107114	30.02681475	4.908179537	1.14054E-05	0.000244837	8	70616155	70621483	+	2039	Lrrc25	GO:0003674;GO:0005515;GO:0005575;GO:0005737;GO:0008150;GO:0016020;GO:0016021;	-	-	S	193A4;09XMN;0DIZ9;1AX49;0V8JB;140V3;0UMMP;0J965;1CTQP	leucine rich repeat containing 25 [Source:MGI Symbol;Acc:MGI:2445284]	211228	Q8K1T1;B9EHD0
48.58484363	1450.403874	29.85301106	4.899804548	3.38194E-19	1.77283E-16	16	3707218	3718097	-	3251	Mefv	GO:0001726;GO:0002376;GO:0003779;GO:0003779;GO:0005634;GO:0005634;GO:0005654;GO:0005654;GO:0005737;GO:0005737;GO:0005737;GO:0005776;GO:0005829;GO:0005829;GO:0005856;GO:0005874;GO:0005875;GO:0005875;GO:0006954;GO:0006954;GO:0008270;GO:0008270;GO:0008270;GO:0010468;GO:0010508;GO:0010508;GO:0016567;GO:0030027;GO:0031410;GO:0032691;GO:0032695;GO:0034341;GO:0034341;GO:0042802;GO:0042995;GO:0045087;GO:…	K12803	-	Z;O	KOG2177;0DIW5;1CW0W;13IA3;0UQ9E;0VAIS;19238;1B4AS;09ZN3	Mediterranean fever [Source:MGI Symbol;Acc:MGI:1859396]	54483	Q9JJ26
0.619610776	18.43267911	29.7488033	4.89475973	0.002464296	0.018964226	3	92483952	92485895	-	806	Sprr1a	GO:0001533;GO:0005737;GO:0005737;GO:0005737;GO:0018149;GO:0018149;GO:0018149;GO:0030216;GO:0030280;GO:0031424;GO:0071944;	-	-	O	196E8;0AAMH;149BH;0UWRB;1D5JE;0VMK2;0JH2M;0DW9R;1B6XN	small proline-rich protein 1A [Source:MGI Symbol;Acc:MGI:106660]	20753	Q62266
98.81054667	2920.59857	29.55755906	4.885455228	0.000219691	0.002854163	11	59541568	59566956	+	4057	Nlrp3	GO:0000139;GO:0000166;GO:0002374;GO:0002376;GO:0002674;GO:0002830;GO:0005515;GO:0005515;GO:0005515;GO:0005524;GO:0005576;GO:0005634;GO:0005737;GO:0005737;GO:0005783;GO:0005829;GO:0005829;GO:0006919;GO:0006954;GO:0006954;GO:0006954;GO:0008134;GO:0032088;GO:0032088;GO:0032611;GO:0032612;GO:0032621;GO:0032691;GO:0032731;GO:0032731;GO:0032731;GO:0032731;GO:0032731;GO:0032736;GO:0032753;GO:0032754;GO:…	K12800	-	S;T	1AXM4;09Y5T;0IE5X;0V93A;0DJJ2;0UNAE;1CUBN;1914T;13QUA	NLR family, pyrin domain containing 3 [Source:MGI Symbol;Acc:MGI:2653833]	216799	Q8R4B8
11.75799641	346.3141466	29.45349994	4.880367173	0.000587736	0.006220444	1	153740349	153745468	+	2339	Rgs16	GO:0005096;GO:0005096;GO:0005096;GO:0005515;GO:0005737;GO:0005737;GO:0007186;GO:0007186;GO:0009968;GO:0016020;GO:0031224;GO:0043547;GO:0043547;GO:0043547;GO:0045121;	K16449	-	T	190MK;09XEE;0UMCM;1AWEY;13MAC;0V8CH;KOG3589;1CTH4;0DIS1	regulator of G-protein signaling 16 [Source:MGI Symbol;Acc:MGI:108407]	19734	P97428;Q542U0
574.0544547	16598.61711	28.9147083	4.853731643	0.001784751	0.014773763	17	56119678	56122001	-	1408	Lrg1	GO:0001938;GO:0005160;GO:0005515;GO:0005615;GO:0005615;GO:0009617;GO:0030511;GO:0043231;GO:0043231;GO:0045766;GO:0050873;	-	-	M;T	KOG0619;1916B;1CZEK;1B4P1;0VDKM;13RQV;0DPCS;0UT80;09Z7Z	leucine-rich alpha-2-glycoprotein 1 [Source:MGI Symbol;Acc:MGI:1924155]	76905	Q91XL1
3.401019953	97.91607258	28.79020821	4.847506318	1.54835E-07	5.90924E-06	11	9191942	9684259	+	19737	Abca13	GO:0000166;GO:0005319;GO:0005524;GO:0005524;GO:0005524;GO:0006869;GO:0016020;GO:0016021;GO:0016021;GO:0016021;GO:0016887;GO:0016887;GO:0042626;GO:0042626;GO:0042626;GO:0043231;GO:0055085;GO:0055085;GO:0016020;GO:0016021;GO:0016021;GO:0042626;GO:0042626;GO:0055085;GO:0055085;	K05647	-	Q	0V4GH;12P2M;KOG0059;09THI;194QA;1AT2P;0UHFR;1CXDJ;0DNG6	ATP-binding cassette, sub-family A (ABC1), member 13 [Source:MGI Symbol;Acc:MGI:2388707]	268379	Q5SSE9
354.8569891	10206.88313	28.76337072	4.846160847	5.48813E-09	3.0663E-07	4	129513581	129515985	+	1605	Marcksl1	GO:0003779;GO:0005516;GO:0005516;GO:0005516;GO:0005737;GO:0005856;GO:0005886;GO:0005886;GO:0005886;GO:0008021;GO:0008284;GO:0016020;GO:0099026;GO:0099509;GO:0099523;GO:0099626;	K13536	-	Z;T	0DSQI;1B34S;0A5BR;0UFPR;0V8IT;0IDYZ;1CYX1;12U8H;193FC	MARCKS-like 1 [Source:MGI Symbol;Acc:MGI:97143]	17357	P28667
28.97323396	830.6646711	28.67007087	4.841473566	0.000386841	0.004488773	13	16011851	16031621	+	6390	Inhba	GO:0000082;GO:0000082;GO:0000082;GO:0001541;GO:0001541;GO:0001541;GO:0001707;GO:0001942;GO:0001942;GO:0001942;GO:0002244;GO:0002244;GO:0005102;GO:0005125;GO:0005125;GO:0005125;GO:0005125;GO:0005179;GO:0005179;GO:0005179;GO:0005576;GO:0005576;GO:0005576;GO:0005576;GO:0005576;GO:0005576;GO:0005615;GO:0005615;GO:0005615;GO:0005615;GO:0006357;GO:0006357;GO:0006357;GO:0007050;GO:0007050;GO:0007050;GO:…	K04667	-	T	0V7ND;13QY5;KOG3900;09WPX;195NP;0DHZK;0UI57;1CSQ8;1B33Q	inhibin beta-A [Source:MGI Symbol;Acc:MGI:96570]	16323	Q04998;Q3UY39
8.957729529	255.5400033	28.5273185	4.834272238	0.006093521	0.038026902	10	88674772	88685015	-	3841	Spic	GO:0000978;GO:0000981;GO:0001228;GO:0001824;GO:0003677;GO:0003700;GO:0003700;GO:0005634;GO:0005634;GO:0006355;GO:0006355;GO:0006357;GO:0030154;GO:0043565;GO:0043565;GO:0045944;GO:0045944;GO:0003677;GO:0003700;GO:0003700;GO:0006355;GO:0006355;GO:0043565;GO:0043565;	K09440	-	K	0A1FR;1CYUC;KOG3805;0DPV1;1AZPN;13H91;0UMZP;0VD2P;192QV	Spi-C transcription factor (Spi-1/PU.1 related) [Source:MGI Symbol;Acc:MGI:1341168]	20728	Q6P3D7
19.70642959	555.9452142	28.21136177	4.818204402	0.000203013	0.002674276	3	146149833	146195513	+	3288	Mcoln2	GO:0002250;GO:0002376;GO:0005261;GO:0005261;GO:0005262;GO:0005764;GO:0005768;GO:0006811;GO:0006816;GO:0015031;GO:0016020;GO:0016020;GO:0016021;GO:0032722;GO:0042802;GO:0045087;GO:0051209;GO:0055037;GO:0055038;GO:0070588;GO:0071639;GO:0071642;GO:0071651;GO:0072345;GO:1905517;GO:1990266;GO:2000341;GO:2000343;GO:0002250;GO:0002376;GO:0005261;GO:0005261;GO:0005262;GO:0005764;GO:0005768;GO:0006811;GO:…	K04993	-	P	1AT4A;0DIN0;09XAK;KOG3733;0V88X;1CTCW;195F8;0URPK;12T8J	mucolipin 2 [Source:MGI Symbol;Acc:MGI:1915529]	68279	Q8K595
4.009209829	111.9643558	27.92678871	4.803577783	3.76815E-05	0.000664947	11	75768966	75796049	-	4361	Doc2b	GO:0005509;GO:0005509;GO:0005509;GO:0005515;GO:0005544;GO:0005544;GO:0005544;GO:0005544;GO:0005737;GO:0005886;GO:0005886;GO:0008104;GO:0016020;GO:0016020;GO:0016020;GO:0019905;GO:0031201;GO:0031201;GO:0031340;GO:0031340;GO:0031340;GO:0031340;GO:0032024;GO:0032024;GO:0032024;GO:0045956;GO:0045956;GO:0045956;GO:0045956;GO:0046872;GO:0048791;GO:0048791;GO:0048791;GO:0048791;GO:0061669;GO:0098793;	K19917	-	U	18UTR;1ATQH;KOG1013;13DMV;1CQS9;09UT6;0UUEG;0V5SQ;0DG2S	double C2, beta [Source:MGI Symbol;Acc:MGI:1100497]	13447	P70169
415.0157259	11539.78395	27.80565465	4.797306399	3.76303E-09	2.1705E-07	11	83175186	83190216	+	3964	Slfn4	GO:0003674;GO:0005575;GO:0009617;GO:0003674;GO:0005575;GO:0009617;GO:0003674;GO:0005575;GO:0009617;	K24457	-	S	1D111;1423J;1963I;0A069;0VDXK;0JAUV;0DRSW;0UUIB;1B4R5	schlafen 4 [Source:MGI Symbol;Acc:MGI:1329010]	20558	Q3UV66;Q3UV10
3.08835934	85.70399099	27.75065385	4.794449859	1.59828E-06	4.5651E-05	11	121053458	121063569	-	2780	Sectm1b	GO:0005125;GO:0005125;GO:0006955;GO:0006955;GO:0007165;GO:0016020;GO:0016021;GO:0005125;GO:0005125;GO:0006955;GO:0006955;GO:0007165;GO:0016020;GO:0016021;GO:0005125;GO:0005125;GO:0006955;GO:0006955;GO:0007165;GO:0016020;GO:0016021;GO:0005125;GO:0005125;GO:0006955;GO:0006955;GO:0007165;GO:0016020;GO:0016021;GO:0005125;GO:0005125;GO:0006955;GO:0006955;GO:0007165;GO:0016020;GO:0016021;	-	-	-	-	secreted and transmembrane 1B [Source:MGI Symbol;Acc:MGI:1929083]	58210	Q9D966;Q8CE38
8.964236633	248.2930198	27.69817777	4.791719161	1.31822E-16	4.6068E-14	11	82101845	82103400	+	537	Ccl12	GO:0000165;GO:0001525;GO:0002548;GO:0002548;GO:0002548;GO:0002687;GO:0005125;GO:0005576;GO:0005576;GO:0005576;GO:0005576;GO:0005615;GO:0005615;GO:0006935;GO:0006954;GO:0006954;GO:0006954;GO:0006954;GO:0006955;GO:0006955;GO:0007010;GO:0007165;GO:0007186;GO:0008009;GO:0008009;GO:0008009;GO:0008360;GO:0019221;GO:0030593;GO:0031663;GO:0031727;GO:0034351;GO:0043491;GO:0043524;GO:0043547;GO:0043615;GO:…	K14624	-	W	0A9MF;0J1ST;0VKCZ;13VZX;1D54A;0DVIR;0UW9M;1B6T0	chemokine (C-C motif) ligand 12 [Source:MGI Symbol;Acc:MGI:108224]	20293	Q62401;Q545B5
0.625321227	16.86883932	26.97627811	4.75361941	0.001238054	0.011149994	X	147383476	147429192	-	2281	Il13ra2	GO:0002638;GO:0004896;GO:0004896;GO:0004896;GO:0005515;GO:0005515;GO:0005576;GO:0009897;GO:0016020;GO:0016020;GO:0016020;GO:0016021;GO:0016064;GO:0019221;GO:0019955;GO:0043235;GO:0043305;GO:0002638;GO:0004896;GO:0004896;GO:0004896;GO:0005515;GO:0005515;GO:0005576;GO:0009897;GO:0016020;GO:0016020;GO:0016020;GO:0016021;GO:0016064;GO:0019221;GO:0019955;GO:0043235;GO:0043305;	K05077	-	T	13AIK;0DKYD;0VACV;190FV;09TKA;1CVTC;1AZQ2;0IUDW;0UQ0R	interleukin 13 receptor, alpha 2 [Source:MGI Symbol;Acc:MGI:1277954]	16165	O88786
2.777026757	74.6455779	26.87967543	4.748443813	0.003651222	0.025634954	18	60268305	60273272	-	2839	Gm4841	GO:0003924;GO:0005525;GO:0005525;GO:0005789;GO:0006952;GO:0016020;GO:0016020;GO:0035458;	-	-	S	194E7;0VBXP;13J01;0DQAB;0USXH;0A2NU;1CZCD;0IJSM;1B4YY	predicted gene 4841 [Source:MGI Symbol;Acc:MGI:3643814]	225594	E9QAA8
97.21364451	2604.248774	26.78892235	4.743564641	1.01271E-26	1.64086E-23	7	43651070	43660161	-	1849	Siglece	GO:0005515;GO:0005515;GO:0005886;GO:0007155;GO:0007155;GO:0007155;GO:0009897;GO:0016020;GO:0016021;GO:0016021;GO:0030246;GO:0033691;GO:0033691;GO:0048029;GO:0050728;GO:0060101;GO:0016020;GO:0016021;	K10079	-	T	09W1I;0V6ZT;0IJT6;0DHAK;18VUR;1AUWN;0UJDS;13N43;1CS0N	sialic acid binding Ig-like lectin E [Source:MGI Symbol;Acc:MGI:1932475]	83382	Q91Y57
150.3644477	4003.422022	26.62479119	4.734698306	1.28761E-06	3.79322E-05	10	120141648	120202130	-	3676	Irak3	GO:0000166;GO:0000287;GO:0000287;GO:0000287;GO:0001960;GO:0002755;GO:0002755;GO:0004672;GO:0004672;GO:0004672;GO:0004674;GO:0004674;GO:0004674;GO:0004674;GO:0005515;GO:0005515;GO:0005524;GO:0005524;GO:0005524;GO:0005524;GO:0005524;GO:0005634;GO:0005634;GO:0005634;GO:0005634;GO:0005737;GO:0005737;GO:0005737;GO:0005737;GO:0005886;GO:0006468;GO:0006468;GO:0006468;GO:0006468;GO:0006468;GO:0006915;GO:…	K04732	EC:2.7.11.1	T	0UK7C;0VD7I;KOG1187;0DPZK;13IMP;0A2BI;1CYZR;18Y1X;1AVPU	interleukin-1 receptor-associated kinase 3 [Source:MGI Symbol;Acc:MGI:1921164]	73914	Q8K4B2;Q0VB14
19.9857572	511.9819325	25.61733975	4.679048761	4.61863E-11	4.37861E-09	17	55952640	55957022	+	1154	Ebi3	GO:0004896;GO:0004896;GO:0004896;GO:0004896;GO:0004896;GO:0005125;GO:0005515;GO:0005515;GO:0005515;GO:0005576;GO:0005615;GO:0009897;GO:0016020;GO:0016020;GO:0017046;GO:0019221;GO:0019221;GO:0019955;GO:0033210;GO:0042098;GO:0043235;GO:0045523;	K24476	-	W	1CWMR;0UQZQ;0A060;0VB23;13S8D;192TT;1B59Y;0DMS3;0IX61	Epstein-Barr virus induced gene 3 [Source:MGI Symbol;Acc:MGI:1354171]	50498	O35228;Q3U1K3
0.918194428	23.10398987	25.16241568	4.653198528	0.000177607	0.002414237	7	19875742	19887965	-	3361	Ceacam19	GO:0003674;GO:0005575;GO:0008150;GO:0016020;GO:0016021;	K16825	-	S	1D1K1;1966H;1B4JI;0DQQH;0VEYT;0A3W5;0UU5Z;0IUSJ;13KWV	carcinoembryonic antigen-related cell adhesion molecule 19 [Source:MGI Symbol;Acc:MGI:2443001]	319930	Q3TQ88
161.477693	4007.059332	24.81494043	4.633137086	1.00652E-10	8.58332E-09	16	48872621	48874496	+	593	Retnlg	GO:0002408;GO:0005179;GO:0005179;GO:0005179;GO:0005576;GO:0005576;GO:0005576;GO:0005615;GO:0005615;GO:0007165;	K13438	-	S	0DVRE;0UWD7;0A9MW;0J40Z;13ZPR;1D4UH;1B6QI;193V2;0VKJ8	resistin like gamma [Source:MGI Symbol;Acc:MGI:2667763]	245195	Q8K426
4.637585444	114.2426457	24.63407889	4.622583623	0.001614593	0.013746488	4	138799244	138863482	-	2884	Pla2g5	GO:0004623;GO:0004623;GO:0004623;GO:0005509;GO:0005509;GO:0005576;GO:0006629;GO:0006644;GO:0006644;GO:0016042;GO:0016042;GO:0016787;GO:0050482;GO:0050482;GO:0102567;GO:0102568;GO:0004623;GO:0004623;GO:0004623;GO:0005509;GO:0005509;GO:0005576;GO:0005794;GO:0005886;GO:0006629;GO:0006644;GO:0006644;GO:0006663;GO:0008201;GO:0016042;GO:0016042;GO:0016787;GO:0019370;GO:0034097;GO:0047498;GO:0048471;GO:…	K01047	EC:3.1.1.4	I	193AK;13TZD;1D35H;0VHNF;0DTTC;KOG4087;0UV0P;1B5IE;0A6UF	phospholipase A2, group V [Source:MGI Symbol;Acc:MGI:101899]	18784	P97391;Q6GTW1
6.452460529	158.0822014	24.49952241	4.614681721	0.000653193	0.006792212	14	70372477	70429383	-	5287	Piwil2	GO:0000966;GO:0003676;GO:0003676;GO:0003723;GO:0003729;GO:0004518;GO:0004519;GO:0004521;GO:0005515;GO:0005515;GO:0005515;GO:0005515;GO:0005634;GO:0005634;GO:0005737;GO:0005737;GO:0005737;GO:0005829;GO:0006417;GO:0007275;GO:0007283;GO:0010370;GO:0010529;GO:0016787;GO:0030154;GO:0030718;GO:0031047;GO:0033391;GO:0033391;GO:0034584;GO:0034584;GO:0034584;GO:0034587;GO:0042754;GO:0042754;GO:0042754;GO:…	K02156	-	D	KOG1042;12NEA;09UPN;0DFZC;18Y4B;0UMQT;0V4V1;1CTTE;1AX6Z	piwi-like RNA-mediated gene silencing 2 [Source:MGI Symbol;Acc:MGI:1930036]	57746	Q8CDG1
1.87025323	45.57073003	24.36607477	4.606801955	1.59003E-05	0.000325736	11	114791217	114795945	-	3187	Btbd17	GO:0003674;GO:0005515;GO:0005575;GO:0005576;GO:0008150;	-	-	S	0V98G;0DJQQ;12QPX;09YAZ;KOG2075;1CUHP;191CF;0UNHM;1B1AB	BTB (POZ) domain containing 17 [Source:MGI Symbol;Acc:MGI:1919264]	72014	Q9DB72
0.925232909	22.12123781	23.90883161	4.579471724	0.000189731	0.002538724	2	118277110	118373419	-	3899	Gpr176	GO:0004930;GO:0004930;GO:0004930;GO:0005886;GO:0007165;GO:0007186;GO:0007186;GO:0007186;GO:0007193;GO:0016020;GO:0016021;GO:0016021;GO:0016021;GO:0048511;GO:0048512;	K08442	-	T	KOG3656;0DH2E;0UJ36;1CRSM;0V6SZ;13KAG;09VU9;18UWD;1AZMS	G protein-coupled receptor 176 [Source:MGI Symbol;Acc:MGI:2685858]	381413	Q80WT4
24.69146972	587.7953634	23.80560453	4.57322936	1.93835E-08	9.51713E-07	12	79208914	79222665	+	2967	Rdh12	GO:0001917;GO:0004745;GO:0004745;GO:0004745;GO:0007601;GO:0007601;GO:0007601;GO:0016491;GO:0042572;GO:0042572;GO:0042572;GO:0050896;GO:0052650;GO:0052650;GO:0052650;GO:0055114;GO:0110095;GO:0110095;GO:0110095;	K11153	EC:1.1.1.300	Q	0V7JA;KOG1208;1AT4W;18WPX;09WKN;0DFZ6;1CQNM;12TKG;0UHIE	retinol dehydrogenase 12 [Source:MGI Symbol;Acc:MGI:1925224]	77974	Q8BYK4
122.3756758	2889.690843	23.61327791	4.56152642	0.000195469	0.00259601	16	75858793	76022281	-	4935	Samsn1	GO:0001726;GO:0001784;GO:0001784;GO:0001784;GO:0002820;GO:0005515;GO:0005634;GO:0005634;GO:0005634;GO:0005634;GO:0005737;GO:0005737;GO:0005737;GO:0005829;GO:0042995;GO:0050732;GO:0050732;GO:0050869;GO:0050869;	K23707	-	T	1CTEN;0UM98;1AVJG;12QFT;0V4V9;KOG4384;0DIPN;09XC7;18WJV	SAM domain, SH3 domain and nuclear localization signals, 1 [Source:MGI Symbol;Acc:MGI:1914992]	67742	P57725
79.5251432	1810.360954	22.7646362	4.508722499	0.002649884	0.020071774	8	11453518	11478710	-	1392	Rab20	GO:0000166;GO:0003924;GO:0003924;GO:0003924;GO:0005525;GO:0005525;GO:0005525;GO:0005794;GO:0005794;GO:0005794;GO:0006886;GO:0012505;GO:0015031;GO:0016020;GO:0030670;GO:0031410;GO:0043231;GO:0043231;GO:0045335;GO:0045335;GO:0045335;GO:0071346;GO:0090383;GO:0090383;GO:0090383;GO:0090385;GO:0090385;GO:0090385;	K07911	-	U	KOG0092;1AX7E;13KBU;0A33U;1D1QP;18XG2;0UMR3;0VFVB;0DSF1	RAB20, member RAS oncogene family [Source:MGI Symbol;Acc:MGI:102789]	19332	P35295;Q3TPA7
194.5407014	4414.843021	22.69367279	4.504218211	8.40367E-09	4.4577E-07	7	121064067	121074572	-	2175	Igsf6	GO:0003674;GO:0005575;GO:0008150;GO:0016020;GO:0016021;	-	-	T	0IUPA;09ZQP;18YGQ;1AYTZ;1CW3M;0DM8I;0UQDG;0VAM6;13K1D	immunoglobulin superfamily, member 6 [Source:MGI Symbol;Acc:MGI:1891393]	80719	P0C6B7
1.854848237	41.27563515	22.25283682	4.47591736	0.000207012	0.002714915	6	5383386	5433022	+	3932	Asb4	GO:0004842;GO:0005515;GO:0016567;GO:0019899;GO:0031462;GO:0031462;GO:0031462;GO:0031466;GO:0031466;GO:0031466;GO:0031625;GO:0035556;GO:0035556;GO:0051865;GO:0061630;GO:2001214;GO:0005515;	K10326	-	S;E	0UN02;KOG0504;1CU2Y;0DJAT;09XXP;13B7I;1ARSE;0V8VF;18YFP	ankyrin repeat and SOCS box-containing 4 [Source:MGI Symbol;Acc:MGI:1929751]	65255	Q9WV71
38.87040641	857.8253762	22.06885534	4.463939897	8.24563E-33	2.93924E-29	6	122847138	122856161	-	4305	C3ar1	GO:0001850;GO:0002430;GO:0002430;GO:0002430;GO:0002462;GO:0004875;GO:0004875;GO:0004875;GO:0004876;GO:0004876;GO:0004876;GO:0004876;GO:0004876;GO:0004930;GO:0004930;GO:0004930;GO:0004930;GO:0004930;GO:0004930;GO:0005886;GO:0005886;GO:0005886;GO:0006935;GO:0006935;GO:0006935;GO:0006954;GO:0007165;GO:0007186;GO:0007186;GO:0007186;GO:0007200;GO:0007204;GO:0007204;GO:0008217;GO:0010575;GO:0010759;GO:…	K04009	-	T	0V8M9;0DJ1B;09XPM;1CTST;18VTK;0IUVF;0UG6N;13IP7;1AX6D	complement component 3a receptor 1 [Source:MGI Symbol;Acc:MGI:1097680]	12267	O09047;Q5U7A4
255.6417102	5636.82061	22.04969059	4.462686506	5.92683E-16	1.85323E-13	17	43568098	43612201	+	2905	Pla2g7	GO:0003847;GO:0003847;GO:0003847;GO:0016042;GO:0016042;GO:0016787;GO:0003847;GO:0003847;GO:0003847;GO:0003847;GO:0003847;GO:0003847;GO:0005543;GO:0005543;GO:0005576;GO:0005615;GO:0005615;GO:0005615;GO:0005737;GO:0005737;GO:0006629;GO:0006954;GO:0009395;GO:0016042;GO:0016042;GO:0016042;GO:0016787;GO:0034362;GO:0034362;GO:0034362;GO:0034364;GO:0034364;GO:0034364;GO:0034374;GO:0034374;GO:0034440;GO:…	K01062	EC:3.1.1.47	I	09Y9U;KOG3847;0V978;0UNY5;13MQP;1CUG7;1AYFY;0DJP9;18YNI	phospholipase A2, group VII (platelet-activating factor acetylhydrolase, plasma) [Source:MGI Symbol;Acc:MGI:1351327]	27226	Q60963
9.596198014	210.5560216	21.94160868	4.455597397	2.60023E-06	6.90669E-05	4	145267137	145315164	-	3459	Tnfrsf8	GO:0004888;GO:0004888;GO:0005515;GO:0005886;GO:0005886;GO:0007165;GO:0007165;GO:0016020;GO:0016021;GO:0042535;GO:0043065;GO:0045556;GO:0051092;GO:0051092;GO:0004888;GO:0007165;	K05145	-	T	0VFDM;1D0IF;1AUD7;13SRK;0A28F;0IZAX;0DS15;192UY;0UM39	tumor necrosis factor receptor superfamily, member 8 [Source:MGI Symbol;Acc:MGI:99908]	21941	Q60846
25.90957583	566.5077924	21.86480381	4.450538498	4.58016E-05	0.000788718	10	23851462	23869843	+	1811	Vnn3	GO:0005615;GO:0005886;GO:0006807;GO:0006807;GO:0015939;GO:0015939;GO:0016020;GO:0016787;GO:0016811;GO:0016811;GO:0017159;GO:0017159;GO:0017159;GO:0031225;	K08069	EC:3.5.1.92	E	KOG0806;0US5J;1CSW6;0V6Z8;0DI5S;09TVY;12P3E;1B4AA	vanin 3 [Source:MGI Symbol;Acc:MGI:1347055]	26464	Q9QZ25
3.376850121	73.58645191	21.79144744	4.445690121	0.000462894	0.005149909	7	43634707	43649295	+	1970	Ceacam18	GO:0003674;GO:0005575;GO:0008150;GO:0016020;GO:0016021;	K06499	-	T	1AVYU;141B3;0JB7I;0VE8J;0USXB;0DR17;0A3DN;1D05F	carcinoembryonic antigen-related cell adhesion molecule 18 [Source:MGI Symbol;Acc:MGI:1919681]	72431	Q9D871
0.93227139	20.16219554	21.62695945	4.434758945	0.000431261	0.004880226	12	111484609	111485823	-	1215	Gm266	GO:0000166;GO:0003924;GO:0003924;GO:0003924;GO:0005525;GO:0005525;GO:0005525;GO:0005525;GO:0005886;GO:0007165;GO:0007165;GO:0016020;GO:0016020;GO:0019003;GO:0030336;GO:0032486;	-	-	S;J	194P4;140EN;0UFNV;0V4AX;0DEP4;1CPCV;1ARID;09TBR;KOG0395	predicted gene 266 [Source:MGI Symbol;Acc:MGI:2685112]	212539	A6H634
220.8253083	4765.832059	21.58191058	4.431750683	0.000607854	0.006382985	11	120948480	120960868	+	5318	Slc16a3	GO:0005886;GO:0005886;GO:0005887;GO:0005887;GO:0005887;GO:0008028;GO:0008028;GO:0008028;GO:0015129;GO:0015129;GO:0015293;GO:0015718;GO:0015718;GO:0015718;GO:0016020;GO:0016021;GO:0016021;GO:0016021;GO:0016021;GO:0016323;GO:0016324;GO:0016328;GO:0022857;GO:0022857;GO:0031965;GO:0035879;GO:0055085;GO:0055085;GO:0098688;GO:0099061;GO:0005887;GO:0005887;GO:0008028;GO:0008028;GO:0015129;GO:0015129;GO:…	K08180	-	P	1DCAQ;0WC8R;14SWU;1B9SW;0AZSF;0V0TN;0E5AP;0KCR7	solute carrier family 16 (monocarboxylic acid transporters), member 3 [Source:MGI Symbol;Acc:MGI:1933438]	80879	P57787;Q3UDP9;Q3TMA0
0.918194428	19.56454503	21.30762771	4.413298074	0.000629575	0.006573469	2	25863734	25918273	+	9499	Kcnt1	GO:0005267;GO:0006811;GO:0006813;GO:0006813;GO:0016020;GO:0016020;GO:0016020;GO:0016021;GO:0071805;GO:0005267;GO:0006811;GO:0006813;GO:0006813;GO:0016020;GO:0016020;GO:0016020;GO:0016021;GO:0071805;GO:0005267;GO:0006811;GO:0006813;GO:0006813;GO:0016020;GO:0016020;GO:0016020;GO:0016021;GO:0071805;GO:0005228;GO:0005267;GO:0005267;GO:0005886;GO:0005886;GO:0006811;GO:0006813;GO:0006813;GO:0006813;GO:…	K04946	-	P	09Y18;18YX9;0V8YS;0DPGR;KOG3193;1CYF4;1B0IM;0UTT2;12QJD	potassium channel, subfamily T, member 1 [Source:MGI Symbol;Acc:MGI:1924627]	227632	Q6ZPR4;C0KTP6;Q8C853
4.901906394	103.8683497	21.18937844	4.405269364	0.007451444	0.043961302	7	19852097	19861299	-	1635	Ceacam16	GO:0005515;GO:0005515;GO:0005576;GO:0005615;GO:0005615;GO:0005615;GO:0005615;GO:0007605;GO:0007605;GO:0007605;GO:0007605;GO:0032426;GO:0032426;GO:0042802;GO:0042802;GO:0042802;	K06499	-	W;T	0UKSP;12QPK;1AXSF;0IFE1;1CTUU;0V8NT;0DJ32;09XR1;18YJP	carcinoembryonic antigen-related cell adhesion molecule 16 [Source:MGI Symbol;Acc:MGI:2685615]	330483	E9QA28
44.49776608	925.2756234	20.7937545	4.378078368	4.30018E-05	0.000746271	12	31519827	31559969	-	3109	Slc26a4	GO:0005886;GO:0005887;GO:0006885;GO:0008271;GO:0008271;GO:0008272;GO:0008272;GO:0008509;GO:0009887;GO:0015106;GO:0015108;GO:0015108;GO:0015108;GO:0015111;GO:0015111;GO:0015116;GO:0015116;GO:0015116;GO:0015301;GO:0015698;GO:0015698;GO:0015701;GO:0015705;GO:0016020;GO:0016020;GO:0016020;GO:0016020;GO:0016021;GO:0016021;GO:0016021;GO:0016324;GO:0016324;GO:0016324;GO:0016324;GO:0019531;GO:0019532;GO:…	K14702	-	P	0US10;18UXH;1AX7G;1CQW5;0V5WY;09UX5;0DG6J;12Q5P;KOG0236	solute carrier family 26, member 4 [Source:MGI Symbol;Acc:MGI:1346029]	23985	Q9R155
286.4446937	5892.537077	20.57129075	4.362560414	0.000361298	0.004263153	11	115116214	115133992	-	5149	Cd300lf	GO:0001618;GO:0001786;GO:0002376;GO:0005136;GO:0005515;GO:0005886;GO:0008289;GO:0016020;GO:0016021;GO:0030316;GO:0033004;GO:0033004;GO:0034125;GO:0034125;GO:0035666;GO:0035666;GO:0035772;GO:0046718;GO:0097001;GO:0097001;GO:1902216;GO:2000426;GO:2000427;GO:0001618;GO:0001786;GO:0002376;GO:0005136;GO:0005515;GO:0005886;GO:0008289;GO:0016020;GO:0016021;GO:0030316;GO:0033004;GO:0033004;GO:0034125;GO:…	K20395	-	S;W;T	1AU12;0DJVP;0IZ4I;09YFG;0UNQN;19629;13T9V;1CUNY;0V9DA	CD300 molecule like family member F [Source:MGI Symbol;Acc:MGI:2442359]	246746	Q6SJQ7;A0A1C9ZQ14
26.52706192	539.6113796	20.34192031	4.346383973	9.35902E-28	1.66806E-24	13	20794113	21036617	+	5925	Aoah	GO:0005509;GO:0005509;GO:0005509;GO:0005576;GO:0006629;GO:0006631;GO:0006631;GO:0008653;GO:0009104;GO:0009104;GO:0009104;GO:0016787;GO:0016788;GO:0016788;GO:0031410;GO:0046872;GO:0050528;GO:0050528;GO:0050528;GO:0050528;GO:0050528;GO:0050728;GO:0050728;GO:0005576;GO:0050528;GO:0050528;	K01065	EC:3.1.1.77	I;G	0DS4E;0UFT3;13ITJ;1AX2T;1CW3J;0VFGR;18T4G;0A4MI;0IFCC	acyloxyacyl hydrolase [Source:MGI Symbol;Acc:MGI:1350928]	27052	O35298
266.5858944	5295.337326	19.86353156	4.312050239	1.70352E-07	6.44627E-06	1	171229572	171234365	-	874	Fcer1g	GO:0001798;GO:0001805;GO:0001812;GO:0002283;GO:0002283;GO:0002292;GO:0002292;GO:0002376;GO:0002431;GO:0002431;GO:0002554;GO:0004888;GO:0004888;GO:0005515;GO:0005515;GO:0005515;GO:0005886;GO:0005886;GO:0005886;GO:0005887;GO:0005887;GO:0006911;GO:0007165;GO:0007166;GO:0007166;GO:0007166;GO:0007229;GO:0009897;GO:0009897;GO:0009986;GO:0009986;GO:0010543;GO:0010543;GO:0016020;GO:0016020;GO:0016020;GO:…	K07983	-	W	0J5TQ;0VMEP;193ZN;13YQF;1B6YF;1D4XA;0DVM0;0UWCJ;0AAGG	Fc receptor, IgE, high affinity I, gamma polypeptide [Source:MGI Symbol;Acc:MGI:95496]	14127	P20491
18.4593729	361.6006207	19.5889981	4.291971706	6.38901E-09	3.49299E-07	7	3884242	3898120	-	2128	Gm14548	GO:0003674;GO:0005575;GO:0008150;	K06512	-	T	13KS9;18SY1;1AU75;0DIAQ;1CRSY;0IKJD;0UIPQ;0A2BJ;0VB6S	predicted gene 14548 [Source:MGI Symbol;Acc:MGI:3709645]	100038909	E9Q1Z6
207.6742204	4060.682111	19.55313521	4.289328047	6.867E-05	0.001112581	4	132564067	132582683	+	3637	Ptafr	GO:0001530;GO:0001816;GO:0001875;GO:0002693;GO:0002693;GO:0004930;GO:0004930;GO:0004930;GO:0004992;GO:0004992;GO:0004992;GO:0004992;GO:0004992;GO:0005543;GO:0005543;GO:0005886;GO:0005886;GO:0005886;GO:0006357;GO:0006357;GO:0006935;GO:0006935;GO:0006935;GO:0006954;GO:0007165;GO:0007186;GO:0007186;GO:0007186;GO:0007186;GO:0007186;GO:0007186;GO:0007186;GO:0007567;GO:0007567;GO:0009609;GO:0010863;GO:…	K04279	-	T	1CTEI;0IIY4;09ZPZ;13D2W;190S4;0UPQ4;1AZCD;0VAKQ;0DM7T	platelet-activating factor receptor [Source:MGI Symbol;Acc:MGI:106066]	19204	Q62035
16.38548899	314.5003766	19.19383528	4.262571112	5.18054E-05	0.000875579	10	75561604	75586200	+	3411	Ggt1	GO:0006508;GO:0006751;GO:0006751;GO:0016020;GO:0016021;GO:0036374;GO:0036374;GO:0006508;GO:0006751;GO:0006751;GO:0016020;GO:0016021;GO:0036374;GO:0036374;GO:0016020;GO:0016021;GO:0006508;GO:0006751;GO:0006751;GO:0016020;GO:0016021;GO:0036374;GO:0036374;GO:0006508;GO:0006751;GO:0006751;GO:0016020;GO:0016021;GO:0036374;GO:0036374;GO:0006508;GO:0006751;GO:0006751;GO:0016020;GO:0016021;GO:0036374;GO:…	K18592	-	E	09ZI3;KOG2410;0DM13;0V9NA;12RPB;18YVS;1CVW1;1AZDH;0USP6	gamma-glutamyltransferase 1 [Source:MGI Symbol;Acc:MGI:95706]	14598	Q60928;Q4FK56
1.236565491	23.00174835	18.60131834	4.217332968	0.0053711	0.034671897	9	89199209	89207827	+	817	Bcl2a1b	GO:0005741;GO:0006915;GO:0008630;GO:0042803;GO:0042981;GO:0042981;GO:0043066;GO:0043066;GO:0044877;GO:0046982;GO:0051400;GO:0097192;	K02162	-	T	192MA;1CPFD;0A0GW;0DERK;0UFS5;KOG4728;1ARKX;0V569;13S3B	B cell leukemia/lymphoma 2 related protein A1b [Source:MGI Symbol;Acc:MGI:1278326]	12045	Q497M6
543.0437279	10095.3017	18.59021877	4.216471843	0.000724852	0.007321792	11	83065112	83070678	+	1664	Slfn2	GO:0008285;GO:0009617;	K24457	-	S	1D111;1423J;19473;0A069;1B7CR;0VDXK;0JAUV;0DRSW;0UUIB	schlafen 2 [Source:MGI Symbol;Acc:MGI:1313258]	20556	Q9Z0I6
199.0257849	3621.77251	18.19750396	4.185668674	0.001821258	0.014979362	2	164354070	164389095	-	1180	Slpi	GO:0002376;GO:0003677;GO:0003677;GO:0003729;GO:0003729;GO:0004866;GO:0004866;GO:0004866;GO:0004867;GO:0004867;GO:0004867;GO:0004867;GO:0005515;GO:0005576;GO:0005576;GO:0005576;GO:0005615;GO:0005615;GO:0005615;GO:0005615;GO:0005794;GO:0005794;GO:0006508;GO:0006955;GO:0008233;GO:0010466;GO:0010466;GO:0010951;GO:0019731;GO:0019731;GO:0019731;GO:0019731;GO:0019899;GO:0019899;GO:0030414;GO:0030414;GO:…	K23638	-	W	13XNS;0VJBM;193TC;1B5W5;0UVE5;1D3KU;0J417;0A8FM;0DU8Z	secretory leukocyte peptidase inhibitor [Source:MGI Symbol;Acc:MGI:109297]	20568	P97430;Q548X8
5.550069422	100.2032179	18.05440802	4.174279212	0.000113918	0.001666962	14	54710360	54712174	-	1241	Cebpe	GO:0000978;GO:0000978;GO:0001228;GO:0001228;GO:0003677;GO:0003677;GO:0003677;GO:0003700;GO:0003700;GO:0005634;GO:0005634;GO:0005634;GO:0006355;GO:0006355;GO:0006909;GO:0010628;GO:0030099;GO:0030225;GO:0030851;GO:0030851;GO:0042089;GO:0042742;GO:0042802;GO:0042802;GO:0044877;GO:0044877;GO:0045944;GO:0045944;GO:0071222;GO:1990837;GO:1990837;	K10051	-	K	192DT;0UQ67;13MUP;1B2X9;0DM32;KOG3119;09ZJS;1CVPC;0VAGH	CCAAT/enhancer binding protein (C/EBP), epsilon [Source:MGI Symbol;Acc:MGI:103572]	110794	Q6PZD9
69.71075228	1255.358154	18.00809936	4.170574017	0.002118103	0.01692109	8	71988482	72009626	-	1855	Cyp4f18	GO:0000038;GO:0001676;GO:0004497;GO:0005506;GO:0005506;GO:0005737;GO:0005783;GO:0005789;GO:0006629;GO:0008217;GO:0008391;GO:0008392;GO:0016020;GO:0016021;GO:0016324;GO:0016491;GO:0016705;GO:0016705;GO:0016709;GO:0017144;GO:0018685;GO:0019369;GO:0019369;GO:0019373;GO:0020037;GO:0020037;GO:0031090;GO:0032304;GO:0032305;GO:0036101;GO:0036101;GO:0042360;GO:0042361;GO:0042361;GO:0042376;GO:0042376;GO:…	K17726	-	Q	0DIWE;1AVU8;1CTMR;09XIZ;18SZR;KOG0157;12PPT;0UMIJ;0V8GR	cytochrome P450, family 4, subfamily f, polypeptide 18 [Source:MGI Symbol;Acc:MGI:1919304]	72054	Q99N16
2.171492943	38.26352979	17.62084004	4.139210798	0.001810265	0.014916486	17	25343245	25345562	-	2094	Tpsab1	GO:0004252;GO:0004252;GO:0006508;GO:0006508;GO:0006508;GO:0008233;GO:0008236;GO:0016787;	K01340	EC:3.4.21.59	O	1CPWP;KOG3627;0V9CA;0DRRS;13Q1Q;0UIIA;0A46T;1AUG5	tryptase alpha/beta 1 [Source:MGI Symbol;Acc:MGI:96943]	100503895	Q02844;A1Z090
8.307308766	145.5399649	17.5195083	4.13089038	0.000512419	0.005582424	7	30818348	30823775	-	2790	Ffar2	GO:0002232;GO:0002376;GO:0002385;GO:0002673;GO:0002720;GO:0002752;GO:0002752;GO:0002752;GO:0002879;GO:0004930;GO:0004930;GO:0004930;GO:0004930;GO:0004930;GO:0004930;GO:0005886;GO:0005886;GO:0005886;GO:0006954;GO:0007165;GO:0007186;GO:0007186;GO:0007186;GO:0007186;GO:0007186;GO:0007186;GO:0008289;GO:0016020;GO:0016021;GO:0016021;GO:0016021;GO:0019915;GO:0032722;GO:0032757;GO:0032757;GO:0032757;GO:…	K04328	-	T	12QD2;0UJ48;1918Y;1B0S4;1CRTE;09VUX;0V6TK;0DH35;0IITC	free fatty acid receptor 2 [Source:MGI Symbol;Acc:MGI:2441731]	233079	Q8VCK6
1.540461266	26.73233512	17.3534614	4.117151553	0.000162404	0.002236889	2	165393760	165400405	-	3657	Ocstamp	GO:0003674;GO:0005575;GO:0016020;GO:0016021;GO:0016021;GO:0016021;GO:0030154;GO:0034241;GO:0045672;GO:0071356;GO:0071391;GO:0072674;GO:0090290;	-	-	S;T	1CXX2;0A1BZ;0INN5;0URZP;0DNZG;0VC7J;13KAI;1ATXV;18XWG	osteoclast stimulatory transmembrane protein [Source:MGI Symbol;Acc:MGI:1921864]	74614	Q9D611
3.685526642	63.74357544	17.29564907	4.112337251	1.7424E-08	8.69882E-07	4	134003330	134018841	-	3996	Lin28a	GO:0000932;GO:0000932;GO:0000932;GO:0002151;GO:0003676;GO:0003676;GO:0003723;GO:0003723;GO:0003723;GO:0003729;GO:0005515;GO:0005515;GO:0005634;GO:0005634;GO:0005634;GO:0005730;GO:0005730;GO:0005730;GO:0005737;GO:0005737;GO:0005737;GO:0005783;GO:0005791;GO:0005829;GO:0005829;GO:0005844;GO:0005844;GO:0005844;GO:0007281;GO:0008270;GO:0008270;GO:0010494;GO:0010494;GO:0010494;GO:0010586;GO:0010587;GO:…	K18754	-	J;K	0DJU9;13KK3;1CUMD;1B00W;18YU1;0UIHY;0V9BS;09XKE;KOG3070	lin-28 homolog A (C. elegans) [Source:MGI Symbol;Acc:MGI:1890546]	83557	Q8K3Y3
2.755911314	47.66190425	17.29442599	4.112235226	4.83759E-07	1.62068E-05	10	57784881	57788450	+	1250	Fabp7	GO:0001964;GO:0005504;GO:0005634;GO:0005634;GO:0005737;GO:0005737;GO:0005737;GO:0005829;GO:0005829;GO:0005911;GO:0008289;GO:0008289;GO:0008289;GO:0021846;GO:0022008;GO:0042995;GO:0043025;GO:0044297;GO:0050673;GO:0050673;GO:0060134;GO:0071944;GO:0008289;GO:0008289;	K08756	-	I	1D38M;0UV5X;0DTWG;0VHSH;KOG4015;1932H;0A6YB;13Q3E;1B5J8	fatty acid binding protein 7, brain [Source:MGI Symbol;Acc:MGI:101916]	12140	P51880
5.217223069	88.0052954	16.86822554	4.076236311	0.005481004	0.035181614	11	82115185	82116799	+	511	Ccl8	GO:0002548;GO:0005125;GO:0005576;GO:0005576;GO:0005576;GO:0005615;GO:0005615;GO:0005615;GO:0006935;GO:0006954;GO:0006954;GO:0006955;GO:0006955;GO:0007165;GO:0007186;GO:0008009;GO:0008009;GO:0008009;GO:0008201;GO:0030593;GO:0043547;GO:0045663;GO:0048020;GO:0048245;GO:0048247;GO:0060326;GO:0070098;GO:0070374;GO:0071346;GO:0071347;GO:0071356;GO:1901741;	K16596	-	-	-	chemokine (C-C motif) ligand 8 [Source:MGI Symbol;Acc:MGI:101878]	20307	Q9Z121;Q149U7
90.98854006	1526.32109	16.77487175	4.068229831	2.53288E-10	1.96276E-08	17	48264295	48275360	+	1997	Treml4	GO:0002230;GO:0002376;GO:0002457;GO:0005515;GO:0005765;GO:0005783;GO:0005886;GO:0006911;GO:0008104;GO:0009986;GO:0010008;GO:0016020;GO:0016021;GO:0034157;GO:0034157;GO:0034165;GO:0034181;GO:0038023;GO:0045087;GO:0045088;GO:0051607;GO:0016020;GO:0016021;GO:0016020;GO:0016021;GO:0002230;GO:0002376;GO:0002457;GO:0005515;GO:0005765;GO:0005783;GO:0005886;GO:0006911;GO:0008104;GO:0009986;GO:0010008;GO:…	-	-	T	0A86H;1D3HH;1B5DW;0J1N3;0DTP6;0VIU1;193Y7;13V4V;0UV2I	triggering receptor expressed on myeloid cells-like 4 [Source:MGI Symbol;Acc:MGI:1923239]	224840	Q3LRV9
127.3077286	2130.553716	16.73546249	4.064836516	4.13935E-13	6.52881E-11	13	89655312	89742509	-	14462	Vcan	GO:0005509;GO:0005509;GO:0005540;GO:0005540;GO:0005540;GO:0005576;GO:0007155;GO:0007155;GO:0030246;GO:0005509;GO:0005509;GO:0005540;GO:0005540;GO:0005540;GO:0005576;GO:0007155;GO:0007155;GO:0030246;GO:0005509;GO:0005509;GO:0005540;GO:0005540;GO:0005540;GO:0005576;GO:0007155;GO:0007155;GO:0030246;GO:0030246;GO:0005509;GO:0005509;GO:0005540;GO:0005540;GO:0005540;GO:0005576;GO:0007155;GO:0007155;GO:…	K06793	-	T	0V7NH;13H8H;0IFXS;1CT6T;1AS7X;0UJU6;09XRW;0DIG4;190U4	versican [Source:MGI Symbol;Acc:MGI:102889]	13003	E9PYH0
135.7689995	2233.204663	16.44856094	4.039889465	5.94164E-24	7.56413E-21	9	22126727	22135711	-	2030	Acp5	GO:0001503;GO:0003993;GO:0003993;GO:0003993;GO:0003993;GO:0003993;GO:0005764;GO:0005764;GO:0008198;GO:0008198;GO:0008199;GO:0008199;GO:0016311;GO:0016787;GO:0016787;GO:0016787;GO:0032496;GO:0032691;GO:0032695;GO:0032720;GO:0032929;GO:0034097;GO:0045019;GO:0045453;GO:0045453;GO:0046872;GO:0050728;GO:0050830;GO:0060349;GO:0001503;GO:0003993;GO:0003993;GO:0003993;GO:0003993;GO:0003993;GO:0005764;GO:…	K14379	EC:3.1.3.2	O	18WGQ;1B2SR;KOG2679;0VCQA;0DPGS;0A1UK;0USUE;1CYF5;138I5	acid phosphatase 5, tartrate resistant [Source:MGI Symbol;Acc:MGI:87883]	11433	Q05117
783.686842	12824.07088	16.36376955	4.03243322	2.94566E-06	7.65313E-05	11	117966079	117970047	-	2891	Socs3	GO:0001784;GO:0001932;GO:0005515;GO:0005515;GO:0005737;GO:0005829;GO:0005942;GO:0007165;GO:0007259;GO:0007259;GO:0007259;GO:0009968;GO:0009968;GO:0016567;GO:0035556;GO:0035556;GO:0035556;GO:0040008;GO:0042532;GO:0042532;GO:0043066;GO:0043066;GO:0043551;GO:0045595;GO:0045597;GO:0046426;GO:0046426;GO:0046627;GO:0046854;GO:0046935;GO:0050728;GO:0060670;GO:0060674;GO:0060707;GO:0060708;GO:1990830;	K04696	-	T	0DS95;191EU;0A4T3;KOG4566;13IYN;0VFMZ;1CZRN;1AX90;0UR4C	suppressor of cytokine signaling 3 [Source:MGI Symbol;Acc:MGI:1201791]	12702	O35718
294.7864843	4797.904627	16.27586366	4.024662195	6.40445E-08	2.77729E-06	1	170958617	170976547	-	5790	Fcgr2b	GO:0016020;GO:0016021;GO:0016020;GO:0016021;GO:0016020;GO:0016021;GO:0016020;GO:0016021;	K12560	-	W;T	0V8DY;1CTIQ;1AUTP;18YEM;140GW;0DITC;0J9AP;0UMEI;09XFS	Fc receptor, IgG, low affinity IIb [Source:MGI Symbol;Acc:MGI:95499]	14130	P08101;A0A0B4J1G1
1.539133235	24.77370018	16.09587762	4.008619336	0.00066317	0.006859946	X	48519285	48530232	+	1158	Rab33a	GO:0000166;GO:0003924;GO:0003924;GO:0005525;GO:0005525;GO:0005525;GO:0005768;GO:0005886;GO:0016020;GO:0019882;GO:0019882;GO:0032482;GO:0032482;	K07919	-	U	12TF7;0A15C;1B24B;0VC1J;0UJEH;1CZUB;KOG0084;194J3;0DQR0	RAB33A, member RAS oncogene family [Source:MGI Symbol;Acc:MGI:109493]	19337	P97950;Q3SXA7
18.16304698	290.6750657	16.00365104	4.000329171	0.00226496	0.017777707	17	86497732	86505232	-	2005	Gm10309	GO:0003674;GO:0005575;GO:0008150;	-	-	-	-	predicted gene 10309 [Source:MGI Symbol;Acc:MGI:3641941]	-	-
1.833732794	29.31974311	15.98910333	3.999017129	7.18884E-05	0.001155762	4	127351086	127354081	-	1446	Gjb4	GO:0005243;GO:0005243;GO:0005515;GO:0005654;GO:0005654;GO:0005730;GO:0005730;GO:0005886;GO:0005887;GO:0005921;GO:0005922;GO:0005922;GO:0005922;GO:0005922;GO:0007154;GO:0007154;GO:0007267;GO:0007267;GO:0007608;GO:0016020;GO:0016021;GO:0030054;GO:0030054;GO:0030054;GO:0042048;GO:0055085;GO:1990349;GO:0005243;GO:0005243;GO:0005515;GO:0005654;GO:0005730;GO:0005886;GO:0005887;GO:0005921;GO:0005922;GO:…	K07623	-	T;P	0V4IG;1B28J;1CPJT;09TJG;0DEW7;0IE21;0UIMZ;12NCJ;18UBJ	gap junction protein, beta 4 [Source:MGI Symbol;Acc:MGI:95722]	14621	Q02738;A0A654ICD1;Q8C677
16.67397977	266.2836931	15.97001417	3.997293687	0.000575509	0.00612011	3	144729677	144760977	-	3899	Clca3a1	GO:0005229;GO:0006508;GO:0006821;GO:0008233;GO:0008237;GO:0016787;GO:0046872;GO:1902476;GO:0005229;GO:0005229;GO:0005229;GO:0005229;GO:0005886;GO:0005887;GO:0005887;GO:0006508;GO:0006811;GO:0006821;GO:0006821;GO:0006821;GO:0008233;GO:0008237;GO:0016020;GO:0016787;GO:0046872;GO:1902476;	K05030	-	W	0IEPS;0DGMC;18VII;0UPS7;1CRB8;09VCW;0V6BZ;1AZF0;12RTX	chloride channel accessory 3A1 [Source:MGI Symbol;Acc:MGI:1316732]	12722	Q9QX15
69.31424821	1098.377453	15.84634446	3.986078163	0.000570962	0.006086276	9	88956900	88962419	+	819	Bcl2a1a	GO:0001782;GO:0002903;GO:0005515;GO:0005515;GO:0005737;GO:0005741;GO:0006915;GO:0008630;GO:0042803;GO:0042981;GO:0042981;GO:0043066;GO:0043066;GO:0043066;GO:0044877;GO:0046982;GO:0051400;GO:0097192;	K02162	-	T	192MA;1CPFD;0A0GW;0DERK;0UFS5;KOG4728;1ARKX;0V569;13S3B	B cell leukemia/lymphoma 2 related protein A1a [Source:MGI Symbol;Acc:MGI:102687]	12044	Q07440
107.7639799	1695.431644	15.73282321	3.975705676	0.002615351	0.019895238	17	79701537	79715061	-	5840	Cyp1b1	GO:0004497;GO:0004497;GO:0005506;GO:0006805;GO:0008202;GO:0016491;GO:0016705;GO:0020037;GO:0042572;GO:0046872;GO:0055114;GO:0055114;GO:0004497;GO:0004497;GO:0004497;GO:0005506;GO:0005506;GO:0006805;GO:0006805;GO:0008202;GO:0008202;GO:0016491;GO:0016705;GO:0016705;GO:0020037;GO:0020037;GO:0042572;GO:0042572;GO:0046872;GO:0055114;GO:0055114;GO:0055114;GO:0001525;GO:0002930;GO:0004497;GO:0004497;GO:…	K07410	EC:1.14.14.1	Q	12TUJ;1CTM5;18W76;0UMHW;0V4F9;09TG8;1AX09;KOG0156;0DET4	cytochrome P450, family 1, subfamily b, polypeptide 1 [Source:MGI Symbol;Acc:MGI:88590]	13078	Q64429
307.2969852	4813.075251	15.66261787	3.969253462	2.09206E-11	2.13363E-09	15	78244801	78262580	+	2020	Ncf4	GO:0005515;GO:0005515;GO:0005737;GO:0005737;GO:0005737;GO:0005768;GO:0005829;GO:0005829;GO:0005829;GO:0006801;GO:0006909;GO:0006909;GO:0008289;GO:0010008;GO:0010008;GO:0010008;GO:0016020;GO:0016020;GO:0016020;GO:0016175;GO:0016175;GO:0016176;GO:0016176;GO:0016176;GO:0016176;GO:0016176;GO:0016176;GO:0032266;GO:0032266;GO:0032266;GO:0032266;GO:0035091;GO:0035091;GO:0043020;GO:0043020;GO:0043020;GO:…	K08012	-	C	197B1;0B580;0WHUJ;1DFP4;0E8S1;0V3EH;0IRR2;1BB78;13EBX	neutrophil cytosolic factor 4 [Source:MGI Symbol;Acc:MGI:109186]	17972	P97369
146.5311999	2292.538882	15.64539759	3.967666417	1.90315E-12	2.4759E-10	7	18871331	18890459	+	1837	Pglyrp1	GO:0002376;GO:0005125;GO:0005576;GO:0005615;GO:0005737;GO:0006915;GO:0007165;GO:0008270;GO:0008270;GO:0008745;GO:0008745;GO:0009253;GO:0009253;GO:0009617;GO:0016019;GO:0016019;GO:0016019;GO:0016045;GO:0016045;GO:0016045;GO:0031640;GO:0031640;GO:0032689;GO:0032827;GO:0042742;GO:0042834;GO:0042834;GO:0042834;GO:0042834;GO:0042834;GO:0042834;GO:0044117;GO:0045087;GO:0045087;GO:0045087;GO:0050728;GO:…	K01446	-	T;W;M	0V4I9;0US2V;0IYTD;192KN;09TJA;1B3VP;0DEVZ;13SIY;1CZDS	peptidoglycan recognition protein 1 [Source:MGI Symbol;Acc:MGI:1345092]	21946	O88593;Q4FK86
208.0633746	3243.665926	15.58979773	3.962530305	5.44418E-14	1.01072E-11	11	83572919	83578636	-	3045	Ccl9	GO:0002548;GO:0005125;GO:0005576;GO:0005576;GO:0005576;GO:0005615;GO:0005615;GO:0006935;GO:0006954;GO:0006955;GO:0006955;GO:0007165;GO:0007186;GO:0008009;GO:0008009;GO:0008009;GO:0030593;GO:0043547;GO:0045662;GO:0048020;GO:0048247;GO:0060326;GO:0070098;GO:0070374;GO:0071346;GO:0071347;GO:0071356;	K22671	-	S	0UWKV;0VME9;0AABB;196FX;0DW78;0J4DG;1B710;1D5GZ;13Y4A	chemokine (C-C motif) ligand 9 [Source:MGI Symbol;Acc:MGI:104533]	20308	P51670;Q3U9T8
87.10938866	1356.507	15.5724546	3.960924461	6.28586E-23	5.89647E-20	6	122921848	122934619	+	1558	Clec4a1	GO:0003674;GO:0005575;GO:0008150;GO:0016020;GO:0016021;GO:0030246;	K10057	-	T;V	0DMIX;13Q9N;1AWSU;0UUEM;KOG4297;0VFYN;1D1TH;0A53A	C-type lectin domain family 4, member a1 [Source:MGI Symbol;Acc:MGI:3036291]	269799	Q80UI7
1.537805204	23.85963991	15.51538508	3.955627598	0.003174981	0.02302165	10	82866626	82867930	+	1305	Eid3	GO:0000781;GO:0005634;GO:0005634;GO:0005634;GO:0005634;GO:0005654;GO:0005654;GO:0005694;GO:0005730;GO:0005730;GO:0005737;GO:0006281;GO:0006281;GO:0006281;GO:0006281;GO:0006310;GO:0006974;GO:0030915;GO:0030915;GO:0030915;GO:0030915;GO:0030915;GO:0030915;GO:2001022;	K22826	-	-	-	EP300 interacting inhibitor of differentiation 3 [Source:MGI Symbol;Acc:MGI:1913591]	66341	Q3V124
26.80492846	412.2151457	15.37833411	3.942827324	9.39654E-16	2.83855E-13	13	120034605	120052194	-	4572	Gm21188	GO:0038023;GO:0038023;GO:0038023;GO:0038023;	-	-	-	-	predicted gene, 21188 [Source:MGI Symbol;Acc:MGI:5434543]	100861753	Q3T9V6
2.157415981	33.16185261	15.37109807	3.942148326	0.001113027	0.010297419	1	132191457	132209546	+	5271	Gm29695	-	-	-	-	-	predicted gene, 29695 [Source:MGI Symbol;Acc:MGI:5588854]	-	-
6.447148406	98.92952974	15.34469559	3.939668121	6.86812E-11	6.24543E-09	7	24777206	24784657	+	1496	Ceacam10	-	K06499	-	-	-	carcinoembryonic antigen-related cell adhesion molecule 10 [Source:MGI Symbol;Acc:MGI:1347248]	26366	Q61400;A0A0R4J0G1
52.33902873	793.7961551	15.16642885	3.922809517	6.77734E-06	0.000156467	19	11375523	11392790	+	836	Ms4a4a	GO:0003674;GO:0005575;GO:0008150;GO:0016020;GO:0016021;GO:0016021;GO:0016021;	K22190	-	-	-	membrane-spanning 4-domains, subfamily A, member 4A [Source:MGI Symbol;Acc:MGI:3643932]	666907	A0A087WRT7
171.5064249	2591.563903	15.11059369	3.91748844	4.86312E-14	9.42124E-12	19	11586604	11604849	-	1735	Ms4a6d	GO:0016020;GO:0016021;GO:0016021;GO:0016021;GO:0016020;GO:0016021;GO:0016021;GO:0016021;	K22191	-	S	0UUPF;1D2N7;0DS71;0VGZN;193JN;1B37A;0A64Y;13W8M;0J2FM	membrane-spanning 4-domains, subfamily A, member 6D [Source:MGI Symbol;Acc:MGI:1916024]	68774	Q99N07;Q2TVW7
585.8406034	8704.148867	14.85753773	3.893123139	6.74515E-07	2.15942E-05	5	7960457	7982213	+	3155	Steap4	GO:0000139;GO:0005654;GO:0005654;GO:0005768;GO:0005768;GO:0005768;GO:0005794;GO:0005886;GO:0005886;GO:0005886;GO:0005886;GO:0005887;GO:0006811;GO:0008823;GO:0008823;GO:0009055;GO:0009055;GO:0015677;GO:0015677;GO:0016020;GO:0016021;GO:0016021;GO:0016021;GO:0016491;GO:0020037;GO:0020037;GO:0022900;GO:0031901;GO:0045444;GO:0046872;GO:0052851;GO:0052851;GO:0052851;GO:0052851;GO:0055072;GO:0055114;GO:…	K19876	EC:1.16.1.-	S;P	0V5Z3;09UZ9;0IF4F;18UD0;0DG8T;12Q82;1B2SZ;0UKRS;1CT19	STEAP family member 4 [Source:MGI Symbol;Acc:MGI:1923560]	117167	Q923B6
291.0651008	4323.035906	14.85247078	3.892631045	0.000124029	0.001788481	3	83836272	83841767	-	3014	Tlr2	GO:0001530;GO:0001540;GO:0001666;GO:0001774;GO:0001775;GO:0002224;GO:0002224;GO:0002237;GO:0002237;GO:0002374;GO:0002376;GO:0002755;GO:0002755;GO:0004888;GO:0005515;GO:0005737;GO:0005794;GO:0005886;GO:0005887;GO:0006691;GO:0006954;GO:0006954;GO:0006954;GO:0006954;GO:0006955;GO:0007165;GO:0007165;GO:0007252;GO:0008285;GO:0009636;GO:0009986;GO:0009986;GO:0010628;GO:0016020;GO:0016021;GO:0016021;GO:…	K10159	-	T	0DII2;1ARAQ;12R4X;09U4Y;0V85A;0UM2G;1CT8N;KOG4641;191N5	toll-like receptor 2 [Source:MGI Symbol;Acc:MGI:1346060]	24088	Q9QUN7;G3X8Y8
0.925232909	13.52618861	14.61922559	3.869794985	0.008078614	0.046612216	12	69168814	69179009	+	1500	Lrr1	GO:0003674;GO:0005515;GO:0003674;GO:0016853;	K10348	-	T	KOG0619;1CYM5;1ARUI;0DPN6;12NSK;18XYE;0UG0Q;0A209;0VC60	leucine rich repeat protein 1 [Source:MGI Symbol;Acc:MGI:1916956]	69706	D3YY91
1.851793848	26.93236102	14.54393049	3.862345305	0.000237331	0.003051917	14	75084303	75130881	-	2517	Lrrc63	GO:0005515;	-	-	T;E	KOG0619;09Z39;0DKIT;0VA0S;13JYG;1B1Q4;1CVCV;18W9T;0UPHQ	leucine rich repeat containing 63 [Source:MGI Symbol;Acc:MGI:1918109]	70859	A6H694;G3X8V0
119.7720003	1735.641393	14.49121154	3.857106312	2.71328E-07	9.76945E-06	1	171018920	171029761	+	1256	Fcgr4	GO:0004888;GO:0005886;GO:0005887;GO:0007166;GO:0009897;GO:0009986;GO:0009986;GO:0009986;GO:0016020;GO:0016021;GO:0019767;GO:0019770;GO:0019863;GO:0019864;GO:0038094;GO:0038095;GO:0042060;GO:0042119;GO:0045780;GO:0050776;GO:0051930;GO:0051930;GO:0071222;GO:0071222;	K06463	-	T	1CT5P;0DIF5;0UH33;0V4JJ;18UCB;13I65;0IKYD;09X44;1AV4J	Fc receptor, IgG, low affinity IV [Source:MGI Symbol;Acc:MGI:2179523]	246256	A0A0B4J1G0
80.37003148	1160.841747	14.44371398	3.852369851	0.006718075	0.040685098	12	79130777	79156301	+	1428	Arg2	GO:0000050;GO:0001657;GO:0002250;GO:0002376;GO:0002829;GO:0004053;GO:0004053;GO:0004053;GO:0004053;GO:0004053;GO:0004053;GO:0005737;GO:0005739;GO:0005739;GO:0005739;GO:0006525;GO:0006525;GO:0006525;GO:0006525;GO:0006941;GO:0010963;GO:0016787;GO:0016813;GO:0016813;GO:0019547;GO:0019547;GO:0030145;GO:0032651;GO:0032696;GO:0032700;GO:0032720;GO:0032720;GO:0045087;GO:0045988;GO:0046872;GO:0046872;GO:…	K01476	EC:3.5.3.1	E	1B0WI;18XQD;0UJWU;1CSDK;0DHP4;09V0J;KOG2965;0V7C8;12N1D	arginase type II [Source:MGI Symbol;Acc:MGI:1330806]	11847	O08691
109.4307816	1578.906455	14.42835765	3.850835185	0.005174845	0.033661043	9	88723285	88731914	-	863	Bcl2a1d	GO:0005741;GO:0006915;GO:0008630;GO:0030217;GO:0042803;GO:0042981;GO:0042981;GO:0043027;GO:0043066;GO:0043066;GO:0043154;GO:0044877;GO:0046982;GO:0050852;GO:0051400;GO:0097192;	K02162	-	T	192MA;1CPFD;0A0GW;0DERK;0UFS5;KOG4728;1ARKX;0V569;13S3B	B cell leukemia/lymphoma 2 related protein A1d [Source:MGI Symbol;Acc:MGI:1278325]	12047	O55179
1331.111617	19046.07098	14.30839513	3.838789959	0.001119387	0.010326522	17	13006846	13040063	+	10008	Sod2	GO:0004784;GO:0004784;GO:0005759;GO:0006801;GO:0006801;GO:0019430;GO:0046872;GO:0046872;GO:0055114;GO:0055114;GO:0000302;GO:0000303;GO:0000303;GO:0001306;GO:0001315;GO:0001315;GO:0001315;GO:0001666;GO:0001836;GO:0001889;GO:0003032;GO:0003069;GO:0003677;GO:0003677;GO:0004784;GO:0004784;GO:0004784;GO:0004784;GO:0004784;GO:0004784;GO:0004784;GO:0005515;GO:0005737;GO:0005737;GO:0005739;GO:0005739;GO:…	K04564	EC:1.15.1.1	P	0DMMM;1CWH5;0UTQD;KOG0876;0V45V;12R7H;1B44M;18Z5H;09ZJN	superoxide dismutase 2, mitochondrial [Source:MGI Symbol;Acc:MGI:98352]	20656	P09671;Q4FJX9
9.985352215	142.3695099	14.25783556	3.833683082	0.00228171	0.017836368	7	131032046	131121628	+	7718	Dmbt1	GO:0005044;GO:0005044;GO:0006897;GO:0007275;GO:0015031;GO:0016020;GO:0016020;GO:0016020;GO:0016021;GO:0030154;GO:0005044;GO:0005044;GO:0006897;GO:0007275;GO:0015031;GO:0016020;GO:0016020;GO:0016020;GO:0016021;GO:0030154;GO:0005044;GO:0005044;GO:0006897;GO:0007275;GO:0015031;GO:0016020;GO:0016020;GO:0016020;GO:0016021;GO:0030154;	K13912	-	S;W	0IHBC;0UHTC;1AWX5;0V8QG;09XSX;0DEP1;12TK3;1CSUG;195QC	deleted in malignant brain tumors 1 [Source:MGI Symbol;Acc:MGI:106210]	12945	Q60997
2.454671601	34.87520856	14.20768812	3.828599913	2.58857E-05	0.000489248	8	104170442	104219122	+	3494	Bean1	GO:0005515;GO:0005515;GO:0005575;GO:0008150;GO:0016020;GO:0016021;GO:0016020;GO:0016021;GO:0005515;GO:0005515;GO:0005575;GO:0008150;GO:0016020;GO:0016021;GO:0016020;GO:0016021;GO:0005515;GO:0005515;GO:0005575;GO:0008150;GO:0016020;GO:0016021;	K19324	-	U	1CW85;0IWAK;13QPZ;18SHX;1ARRR;0VAQY;0UP50;0DMCW;09ZUE	brain expressed, associated with Nedd4, 1 [Source:MGI Symbol;Acc:MGI:1929597]	65115	Q9EQG5;B2RR23
49.00772916	695.6040698	14.19376253	3.827185169	2.23437E-09	1.38275E-07	2	84871924	84886710	-	1506	Rtn4rl2	GO:0005515;GO:0005515;GO:0005615;GO:0005886;GO:0007166;GO:0007166;GO:0007166;GO:0009897;GO:0009897;GO:0009986;GO:0009986;GO:0009986;GO:0009986;GO:0009986;GO:0010977;GO:0010977;GO:0010977;GO:0016020;GO:0022038;GO:0030424;GO:0030424;GO:0030424;GO:0030425;GO:0031012;GO:0031103;GO:0031225;GO:0038023;GO:0038023;GO:0038023;GO:0038023;GO:0042995;GO:0043005;GO:0043005;GO:0043005;GO:0043204;GO:0043204;GO:…	K16661	-	T	0V43S;KOG0619;09T50;1AYIY;1CP5W;0UFE1;0DEG7;18ZDH;131N2	reticulon 4 receptor-like 2 [Source:MGI Symbol;Acc:MGI:2669796]	269295	Q7M6Z0
47.46487793	667.4904945	14.06282969	3.813815014	0.0001567	0.002165016	14	55700009	55713926	-	3162	Tgm1	GO:0003810;GO:0003810;GO:0003810;GO:0010838;GO:0016020;GO:0018149;GO:0018149;GO:0018149;GO:0030216;GO:0031224;GO:0042802;GO:0045787;GO:0046872;GO:0003810;GO:0003810;GO:0018149;GO:0018149;GO:0046872;GO:0003810;GO:0003810;GO:0018149;GO:0018149;GO:0046872;GO:0018149;GO:0018149;GO:0018149;GO:0018149;	K05619	EC:2.3.2.13	O	0V54T;12WTW;0IFMV;09U5T;18XJJ;1D059;0DFFC;0UJVS;1AUCQ	transglutaminase 1, K polypeptide [Source:MGI Symbol;Acc:MGI:98730]	21816	Q9JLF6;A0A0R4J293
131.2016658	1844.711733	14.06012432	3.813537446	1.20834E-08	6.24238E-07	7	99153658	99182719	-	3083	Dgat2	GO:0003846;GO:0004144;GO:0004144;GO:0004144;GO:0004144;GO:0004144;GO:0005737;GO:0005739;GO:0005783;GO:0005783;GO:0005783;GO:0005783;GO:0005783;GO:0005789;GO:0005789;GO:0005789;GO:0005789;GO:0005811;GO:0005811;GO:0005811;GO:0005811;GO:0006071;GO:0006629;GO:0006629;GO:0006640;GO:0006640;GO:0006640;GO:0006651;GO:0008374;GO:0010867;GO:0010867;GO:0016020;GO:0016020;GO:0016021;GO:0016021;GO:0016021;GO:…	K11160	-	I	09XQ2;0UQCG;12TQI;0V8MS;0DJ1T;191I9;KOG0831;1B3Y3;1CTTC	diacylglycerol O-acyltransferase 2 [Source:MGI Symbol;Acc:MGI:1915050]	67800	Q9DCV3
3.079992828	42.87097788	13.91918108	3.799002429	9.16907E-06	0.000203766	7	104470014	104507849	-	3758	Trim30d	GO:0000209;GO:0004842;GO:0004842;GO:0005515;GO:0005654;GO:0005737;GO:0005829;GO:0006914;GO:0006914;GO:0010468;GO:0010508;GO:0016567;GO:0019901;GO:0032880;GO:0042803;GO:0043123;GO:0045087;GO:0045087;GO:0045087;GO:0046596;GO:0051092;GO:0051607;GO:0051607;GO:0061630;GO:0000209;GO:0004842;GO:0004842;GO:0005515;GO:0005634;GO:0005654;GO:0005737;GO:0005737;GO:0005829;GO:0006914;GO:0006914;GO:0008270;GO:…	K10648	EC:2.3.2.27	O;K	0B6AK;0WJ0G;13FYK;1DGAS;1BBGY;197FW;0E9FG;0ITFH;0V3TY	tripartite motif-containing 30D [Source:MGI Symbol;Acc:MGI:3035181]	209387	Q3TNW3
12.91634196	178.6322976	13.8299449	3.789723503	0.00080122	0.007911438	17	48149126	48167275	-	5884	A530064D06Rik	GO:0009986;GO:0038023;GO:0045088;GO:0005515;GO:0009986;GO:0016020;GO:0016021;GO:0038023;GO:0045088;GO:0009986;GO:0038023;GO:0045088;	-	-	S;T	0DWES;0VN6A;1B6C1;0AAYA;1D5T6;19693;0UWSS;0JGGS;148UU	RIKEN cDNA A530064D06 gene [Source:MGI Symbol;Acc:MGI:2443476]	328830	Q8C239;Q8BNV8
376.3319466	5184.262324	13.77576996	3.784061051	0.001265778	0.011342954	14	70303469	70351425	-	10550	Slc39a14	GO:0002062;GO:0005381;GO:0005384;GO:0005384;GO:0005384;GO:0005385;GO:0005385;GO:0005385;GO:0005385;GO:0005764;GO:0005765;GO:0005765;GO:0005765;GO:0005768;GO:0005886;GO:0005886;GO:0005886;GO:0005887;GO:0005887;GO:0005887;GO:0005887;GO:0006094;GO:0006811;GO:0006826;GO:0006829;GO:0006829;GO:0006882;GO:0006882;GO:0006882;GO:0006882;GO:0008286;GO:0010817;GO:0015086;GO:0015093;GO:0015296;GO:0015698;GO:…	K14720	-	P	18V2K;1CSVC;0V7SX;12QZZ;0UKHT;0DI4Y;09WUZ;1B2IP;KOG2693	solute carrier family 39 (zinc transporter), member 14 [Source:MGI Symbol;Acc:MGI:2384851]	213053	Q75N73
51.19954089	705.0678808	13.77098053	3.783559382	0.006345348	0.039119036	13	114452290	114458951	-	4589	Fst	GO:0005515;GO:0000122;GO:0001501;GO:0002244;GO:0005515;GO:0005576;GO:0005615;GO:0005615;GO:0005634;GO:0005737;GO:0007275;GO:0007276;GO:0007389;GO:0008585;GO:0030154;GO:0030509;GO:0030510;GO:0031069;GO:0032926;GO:0032926;GO:0038102;GO:0042475;GO:0043395;GO:0043616;GO:0045596;GO:0048185;GO:0048185;GO:0051798;GO:0000122;GO:0000122;GO:0001501;GO:0002244;GO:0002244;GO:0005515;GO:0005576;GO:0005615;GO:…	K04661	-	W	0E7WV;1DEWH;1BAUE;0V2WX;1973Q;0B3TR;0WG85;13C0W;0IP0F	follistatin [Source:MGI Symbol;Acc:MGI:95586]	14313	P47931;Q8BNY0
404.0699031	5498.52058	13.60784493	3.7663667	0.000265375	0.003359218	17	71252172	71311978	-	5505	Emilin2	GO:0005515;GO:0005576;GO:0005576;GO:0005576;GO:0005581;GO:0007155;GO:0030023;GO:0062023;GO:0062023;GO:0005515;GO:0005515;GO:0005515;GO:0005515;GO:0005515;GO:0005515;	K24246	-	S	1CTVS;12QPY;0V8PG;0UIT5;191VX;0DJ3W;09XRR;0IFE8;1AU9W	elastin microfibril interfacer 2 [Source:MGI Symbol;Acc:MGI:2389136]	246707	Q8K482;Q3U1J9
12.02497342	163.370969	13.58597339	3.764046028	0.003008328	0.022046644	19	4445908	4477447	-	5539	Syt12	GO:0000149;GO:0001786;GO:0005509;GO:0005544;GO:0005886;GO:0008021;GO:0008021;GO:0008021;GO:0014059;GO:0016020;GO:0016020;GO:0016020;GO:0016021;GO:0016192;GO:0017156;GO:0017158;GO:0019905;GO:0030054;GO:0030276;GO:0030672;GO:0031410;GO:0045202;GO:0046928;GO:0046928;GO:0048791;GO:0048792;GO:0048792;GO:0060291;GO:0060291;GO:0060291;GO:0070382;GO:0071277;GO:0098686;GO:0098793;GO:0098793;	K19912	-	T;U	197E8;0WIQZ;0E999;0IT3K;0B61S;1BBDZ;1DG4S;0V3Q3;13FMB	synaptotagmin XII [Source:MGI Symbol;Acc:MGI:2159601]	171180	Q920N7;Q14AG7
2.160072042	29.23771357	13.53552706	3.75867916	0.000125621	0.001804742	16	48431237	48630900	+	6479	Morc1	GO:0001662;GO:0001673;GO:0003674;GO:0005634;GO:0005634;GO:0005634;GO:0007275;GO:0007283;GO:0007283;GO:0008270;GO:0008270;GO:0010529;GO:0010629;GO:0030154;GO:0040029;GO:0043046;GO:0044026;GO:0046872;GO:2000143;	K24135	-	D	09V93;0DGHE;1CR75;KOG1845;1AVKP;0UK4J;195Q7;0V68F;12P6J	microrchidia 1 [Source:MGI Symbol;Acc:MGI:1316740]	17450	Q9WVL5
345.7892999	4675.828078	13.52218845	3.757256753	0.005646622	0.035917109	19	10839727	10859362	+	5491	Slc15a3	GO:0005764;GO:0005765;GO:0005765;GO:0005765;GO:0005765;GO:0006857;GO:0006857;GO:0015031;GO:0015293;GO:0015833;GO:0016020;GO:0016020;GO:0016020;GO:0016021;GO:0022857;GO:0022857;GO:0043231;GO:0043231;GO:0055085;GO:0055085;	K14638	-	P;E	0DJYU;1AZVC;09XYR;18YTV;12QTM;KOG1237;0V5WI;1CUSI;0UG9S	solute carrier family 15, member 3 [Source:MGI Symbol;Acc:MGI:1929691]	65221	Q8BPX9
488.923464	6602.20196	13.50354901	3.755266722	0.005588247	0.035711483	10	78425669	78427622	+	603	Cstb	GO:0002020;GO:0002020;GO:0004866;GO:0004866;GO:0004866;GO:0004866;GO:0004869;GO:0004869;GO:0004869;GO:0004869;GO:0004869;GO:0004869;GO:0005615;GO:0005615;GO:0005634;GO:0005634;GO:0005730;GO:0005730;GO:0005737;GO:0005737;GO:0005737;GO:0005829;GO:0005829;GO:0005829;GO:0008344;GO:0010466;GO:0010466;GO:0010466;GO:0010951;GO:0030414;GO:0045861;GO:0045861;GO:0062023;	K13907	-	S	0UVZ8;0DUXG;1D4AB;13V2Y;1B67I;193RP;0IZK7;0A8EK;0VJAN	cystatin B [Source:MGI Symbol;Acc:MGI:109514]	13014	Q62426
69.57498339	929.4300557	13.35868167	3.739705735	4.08808E-09	2.35038E-07	2	27021363	27027998	-	3211	Slc2a6	GO:0005764;GO:0005765;GO:0005765;GO:0006110;GO:0006110;GO:0008643;GO:0016020;GO:0016020;GO:0016020;GO:0016021;GO:0016021;GO:0016021;GO:0022857;GO:0022857;GO:0055085;GO:0055085;GO:1904659;GO:0005764;GO:0005765;GO:0005765;GO:0005765;GO:0006110;GO:0006110;GO:0006110;GO:0008643;GO:0016020;GO:0016020;GO:0016020;GO:0016021;GO:0016021;GO:0016021;GO:0022857;GO:0022857;GO:0055085;GO:0055085;GO:1904659;GO:…	K08144	-	J;G	09VQM;1B3Y1;KOG0254;0DJ26;1CTTS;0V8N1;0UTH3;18XDT;12RBT	solute carrier family 2 (facilitated glucose transporter), member 6 [Source:MGI Symbol;Acc:MGI:2443286]	227659	Q3UDF0
172.6301103	2303.779812	13.34517952	3.738246808	0.000856412	0.008368325	9	123962124	123968692	-	2833	Ccr1	GO:0004435;GO:0004930;GO:0004930;GO:0004930;GO:0004950;GO:0004950;GO:0004950;GO:0005515;GO:0005737;GO:0005886;GO:0005886;GO:0006816;GO:0006874;GO:0006887;GO:0006935;GO:0006935;GO:0006935;GO:0006954;GO:0006954;GO:0006954;GO:0006954;GO:0006954;GO:0006955;GO:0006955;GO:0006955;GO:0006955;GO:0007165;GO:0007186;GO:0007186;GO:0007186;GO:0007204;GO:0007204;GO:0007267;GO:0009897;GO:0009897;GO:0009897;GO:…	K04176	-	T	KOG3656;1CRZB;0V6YN;0UJ3V;1AVN0;09T6C;13K12;0DH9A;191UI	chemokine (C-C motif) receptor 1 [Source:MGI Symbol;Acc:MGI:104618]	12768	P51675;Q8BVW4;Q8BMH9
370.2833383	4939.406225	13.33953142	3.737636084	1.88967E-06	5.23789E-05	19	29367455	29388095	+	3622	Cd274	GO:0002250;GO:0002376;GO:0002845;GO:0002845;GO:0002845;GO:0005515;GO:0005515;GO:0005768;GO:0005886;GO:0005886;GO:0005886;GO:0006955;GO:0006955;GO:0006955;GO:0007165;GO:0007165;GO:0007165;GO:0007166;GO:0007166;GO:0007166;GO:0009897;GO:0009897;GO:0009986;GO:0009986;GO:0009986;GO:0016020;GO:0016021;GO:0030335;GO:0030335;GO:0031295;GO:0031295;GO:0031295;GO:0031901;GO:0031901;GO:0031901;GO:0032689;GO:…	K06745	-	T	09W7E;1CS6T;13QT3;1AVR7;18WQ4;0IIBU;0V75P;0DHGI;0UJ64	CD274 antigen [Source:MGI Symbol;Acc:MGI:1926446]	60533	Q9EP73;Q3U472
244.2200998	3213.59533	13.15860297	3.717934423	0.000123665	0.001784687	10	51490956	51496611	+	5227	Lilrb4a	GO:0016020;GO:0016021;GO:0001780;GO:0002250;GO:0002376;GO:0002437;GO:0005886;GO:0006954;GO:0007596;GO:0009611;GO:0009624;GO:0009897;GO:0009991;GO:0016020;GO:0016021;GO:0032496;GO:0035739;GO:0035740;GO:0042092;GO:0042107;GO:0050755;GO:0051707;GO:0071222;GO:0001780;GO:0002250;GO:0002376;GO:0002437;GO:0005886;GO:0006954;GO:0007596;GO:0009611;GO:0009624;GO:0009897;GO:0009991;GO:0016020;GO:0016021;GO:…	-	-	T	13KS9;0DIAQ;1AW7X;1CRSY;0IKJD;0UIPQ;0A2BJ;0VB6S	leukocyte immunoglobulin-like receptor, subfamily B, member 4A [Source:MGI Symbol;Acc:MGI:102701]	-	-
1.22952701	16.09904863	13.09369253	3.710800102	0.005136041	0.03345748	2	170731807	170879769	+	1768	Dok5	GO:0005515;GO:0007169;GO:0030182;GO:0043410;GO:0051386;GO:0051386;	K24037	-	T	0V4ID;1CPJP;0UFY5;13HR0;0DEW3;1ARSD;09TJD;KOG4047;18SIS	docking protein 5 [Source:MGI Symbol;Acc:MGI:1924079]	76829	Q91ZM9
102.2488837	1335.884051	13.06502333	3.707637796	3.37415E-05	0.000604396	12	85686669	85709087	+	1406	Batf	GO:0000978;GO:0000978;GO:0000981;GO:0001228;GO:0001816;GO:0002320;GO:0003677;GO:0003677;GO:0003677;GO:0003700;GO:0003700;GO:0003700;GO:0005515;GO:0005515;GO:0005634;GO:0005634;GO:0005654;GO:0005654;GO:0005737;GO:0006355;GO:0006355;GO:0006357;GO:0006357;GO:0006357;GO:0006974;GO:0030154;GO:0030154;GO:0030154;GO:0030330;GO:0042832;GO:0043011;GO:0043565;GO:0045064;GO:0045190;GO:0045944;GO:0060218;GO:…	K09034	-	K	1D3TV;13SWU;0UVMH;0A7Q5;KOG1414;0VIIN;19426;1B5UP;0DUG4	basic leucine zipper transcription factor, ATF-like [Source:MGI Symbol;Acc:MGI:1859147]	53314	O35284
1.839044917	23.85883028	12.9734897	3.697494693	0.00068406	0.006996868	8	92901407	92902411	+	1005	Capns2	GO:0004198;GO:0005509;GO:0005509;GO:0005515;GO:0005737;GO:0005886;GO:0005886;GO:0006508;GO:0016020;GO:0046872;	K08584	-	T	0DRBH;0UUAA;KOG0037;0VEJH;0A3QV;1B32Y;13P5E;1D0H2	calpain, small subunit 2 [Source:MGI Symbol;Acc:MGI:1916793]	69543	Q9D7J7
618.3939198	7932.978603	12.82835802	3.681264618	0.000563014	0.006023165	11	16971206	17052381	-	4486	Plek	GO:0002244;GO:0002576;GO:0005080;GO:0005080;GO:0005737;GO:0005737;GO:0005886;GO:0006904;GO:0007229;GO:0007229;GO:0010572;GO:0010920;GO:0010920;GO:0010925;GO:0010925;GO:0030030;GO:0030030;GO:0030836;GO:0030836;GO:0030836;GO:0030845;GO:0030845;GO:0030866;GO:0030866;GO:0031529;GO:0031529;GO:0031532;GO:0031532;GO:0031532;GO:0032233;GO:0032233;GO:0032587;GO:0032587;GO:0033625;GO:0035556;GO:0035556;GO:…	K19993	-	T	0IFJ7;09XEV;13HUJ;1CTS2;1AS31;18SWX;0V8KH;0DJ0K;0UG9Y	pleckstrin [Source:MGI Symbol;Acc:MGI:1860485]	56193	Q9JHK5;Q5F271
41.51715475	525.9947236	12.66933456	3.663268846	3.50382E-16	1.15645E-13	17	23628311	23645277	-	5303	Mmp25	GO:0004222;GO:0004222;GO:0004222;GO:0005886;GO:0005886;GO:0006508;GO:0006508;GO:0006508;GO:0006508;GO:0008233;GO:0008237;GO:0008237;GO:0008237;GO:0008270;GO:0008270;GO:0009986;GO:0010952;GO:0016020;GO:0016021;GO:0016021;GO:0016021;GO:0016504;GO:0016787;GO:0030198;GO:0030574;GO:0031012;GO:0031012;GO:0031225;GO:0046872;GO:0060022;GO:0004222;GO:0006508;GO:0016021;GO:0004222;GO:0006508;GO:0008237;GO:…	K08003	EC:3.4.24.-	O;W	KOG1565;1B0S2;09TSQ;1CVJT;0V4S1;0UPRJ;12PPA;1906W;0DKR8	matrix metallopeptidase 25 [Source:MGI Symbol;Acc:MGI:2443938]	240047	Q3U435
69.13053799	875.6551196	12.66669037	3.662967712	8.71508E-05	0.001337888	3	116859464	116908177	+	7260	Frrs1	GO:0016020;GO:0016021;GO:0016020;GO:0016021;GO:0016020;GO:0016021;	-	-	T	0VDRD;0DQI0;0USN4;0A2VY;1903W;KOG4293;1CZK7;13JGG;1AU81	ferric-chelate reductase 1 [Source:MGI Symbol;Acc:MGI:108076]	20321	Q8K385;A0A0G2JFP4
228.1039786	2879.36875	12.62305361	3.657989046	1.40181E-19	7.80765E-17	17	28399094	28517527	-	9468	Fkbp5	GO:0000413;GO:0000413;GO:0000413;GO:0003755;GO:0003755;GO:0003755;GO:0003755;GO:0003755;GO:0005515;GO:0005515;GO:0005528;GO:0005528;GO:0005634;GO:0005654;GO:0005737;GO:0005737;GO:0005829;GO:0009617;GO:0016853;GO:0031072;GO:0031072;GO:0031072;GO:0061077;GO:0061077;GO:0061077;GO:0000413;GO:0000413;GO:0000413;GO:0003755;GO:0003755;GO:0003755;GO:0003755;GO:0003755;GO:0003755;GO:0005515;GO:0005515;GO:…	K09571	EC:5.2.1.8	O	1CRAG;0UQGR;194KR;KOG0543;12NPG;09VC6;1AS3G;0V4K1;0DGKM	FK506 binding protein 5 [Source:MGI Symbol;Acc:MGI:104670]	14229	Q64378;Q4FJN2
351.3921384	4431.529044	12.61134943	3.656650749	0.003662545	0.025679601	7	43524216	43544428	-	7771	Cd33	GO:0005886;GO:0005886;GO:0007155;GO:0007155;GO:0009897;GO:0016020;GO:0016021;GO:0030246;GO:0033691;GO:0005886;GO:0005886;GO:0007155;GO:0007155;GO:0009897;GO:0016020;GO:0016021;GO:0030246;GO:0033691;GO:0005886;GO:0005886;GO:0007155;GO:0007155;GO:0009897;GO:0016020;GO:0016021;GO:0030246;GO:0033691;GO:0016020;GO:0016021;	K06473	-	W;T	1DDPZ;0J98M;0WE6J;0V1XC;0E6S4;1BAGB;142VT;0B1K3	CD33 antigen [Source:MGI Symbol;Acc:MGI:99440]	12489	Q63994
4.592698496	57.63691773	12.54968463	3.649579205	0.000602831	0.006350035	17	48125605	48146268	-	3691	9830107B12Rik	GO:0009986;GO:0038023;GO:0045088;GO:0009986;GO:0016020;GO:0016021;GO:0038023;GO:0045088;GO:0009986;GO:0016020;GO:0016021;GO:0038023;GO:0045088;	-	-	S;T	0DWES;0VN6A;1B6C1;0AAYA;1D5T6;19693;0UWSS;0JGGS;148UU	RIKEN cDNA 9830107B12 gene [Source:MGI Symbol;Acc:MGI:3608415]	328829	A9Q7H1
59.58945202	746.9039067	12.53416303	3.647793759	1.0141E-05	0.000222591	1	173962568	173982744	-	1697	Ifi202b	GO:0002218;GO:0002218;GO:0002218;GO:0002376;GO:0003677;GO:0003690;GO:0003690;GO:0005515;GO:0005515;GO:0005634;GO:0005730;GO:0005737;GO:0006954;GO:0009617;GO:0032731;GO:0035458;GO:0035458;GO:0035458;GO:0035458;GO:0043154;GO:0045087;GO:0045824;	K12971	-	-	-	interferon activated gene 202B [Source:MGI Symbol;Acc:MGI:1347083]	26388	Q9R002
242.7196586	3009.027315	12.39713063	3.631934336	2.73587E-10	2.09277E-08	13	36867178	37050244	-	6739	F13a1	GO:0003810;GO:0003810;GO:0003810;GO:0003810;GO:0003810;GO:0003810;GO:0005576;GO:0005737;GO:0007596;GO:0007596;GO:0007599;GO:0016740;GO:0016746;GO:0018149;GO:0018149;GO:0018149;GO:0018149;GO:0018149;GO:0018149;GO:0046872;GO:0062023;GO:0072378;GO:0072378;GO:0072378;GO:0072378;GO:0072378;GO:0072378;GO:0003810;GO:0003810;GO:0003810;GO:0003810;GO:0003810;GO:0005576;GO:0005737;GO:0007596;GO:0007596;GO:…	K03917	EC:2.3.2.13	O;K	0UQKX;1B0CB;0V54T;12WTW;190ZB;0IFMV;09U5T;0DFFC;1CW9R	coagulation factor XIII, A1 subunit [Source:MGI Symbol;Acc:MGI:1921395]	74145	Q8BH61;Q3V3W7
381.9209733	4716.187574	12.3485954	3.626275046	1.27443E-06	3.76685E-05	19	6844623	6858211	-	5032	Ccdc88b	GO:0001819;GO:0005737;GO:0005737;GO:0005783;GO:0005794;GO:0005813;GO:0005856;GO:0008017;GO:0016020;GO:0030705;GO:0031122;GO:0042102;GO:0042832;GO:0050870;GO:0051959;	-	-	Z;I;E	0A59N;1D13T;140CN;0DSH2;18VWT;0VEAG;1ASG7;0UG96;KOG4643	coiled-coil domain containing 88B [Source:MGI Symbol;Acc:MGI:1925567]	78317	Q4QRL3
1.539133235	18.91435816	12.28896741	3.619291792	0.006547985	0.03994002	11	70505244	70511178	+	1125	Tm4sf5	GO:0005765;GO:0005765;GO:0005886;GO:0005886;GO:0016020;GO:0016021;GO:0016021;GO:0016021;GO:0016021;GO:0034618;GO:0034618;GO:2000045;GO:2000045;	-	-	U	0IXVM;0VFWM;13RZX;1B00Y;0USDN;0DR3Y;192PJ;0A4M7;1D08Z	transmembrane 4 superfamily member 5 [Source:MGI Symbol;Acc:MGI:1922854]	75604	Q91XF2;Q9D8G1
361.2259584	4354.261953	12.0541225	3.591454726	0.000403499	0.004626397	2	30889471	30929863	-	3931	Ptges	GO:0001516;GO:0001516;GO:0001516;GO:0001516;GO:0002526;GO:0002544;GO:0004364;GO:0004364;GO:0004602;GO:0004602;GO:0004667;GO:0004667;GO:0004667;GO:0005641;GO:0005737;GO:0006629;GO:0006631;GO:0006633;GO:0006693;GO:0006693;GO:0008285;GO:0014070;GO:0016020;GO:0016021;GO:0016021;GO:0016021;GO:0016021;GO:0016853;GO:0019233;GO:0031620;GO:0032308;GO:0032496;GO:0032526;GO:0034097;GO:0043231;GO:0043231;GO:…	K15729	EC:5.3.99.3	I	0DR0J;1D3D6;0IY81;13RWR;0A6VT;0VHPZ;1B5E2;1934B;0UPHP	prostaglandin E synthase [Source:MGI Symbol;Acc:MGI:1927593]	64292	Q9JM51;Q8BNP8
1.530766723	18.32923073	11.97388893	3.581819888	0.003204397	0.023159762	6	122990367	123024105	+	776	Clec4a4	GO:0005575;GO:0008150;GO:0016020;GO:0016021;GO:0030246;GO:0046872;GO:0097367;	K10057	-	T;V	1953C;0DMIX;13Q9N;1AWSU;0UUEM;KOG4297;0VFYN;1D1TH;0A53A	C-type lectin domain family 4, member a4 [Source:MGI Symbol;Acc:MGI:3624119]	474145	Q5YIR8
4.371538137	52.23179827	11.94815112	3.578715485	0.000668349	0.006893514	14	78277445	78308043	-	2236	Tnfsf11	GO:0001503;GO:0002158;GO:0002548;GO:0002548;GO:0005125;GO:0005125;GO:0005125;GO:0005164;GO:0005164;GO:0005515;GO:0005515;GO:0005515;GO:0005576;GO:0005615;GO:0005737;GO:0005886;GO:0006955;GO:0006955;GO:0007257;GO:0007275;GO:0009887;GO:0010628;GO:0016020;GO:0016020;GO:0016020;GO:0016021;GO:0019221;GO:0019221;GO:0019722;GO:0030154;GO:0030316;GO:0030316;GO:0030316;GO:0032813;GO:0033209;GO:0033598;GO:…	K05473	-	T	0UQTI;0IEIS;09VG2;12SGD;0DMKC;18Y1W;1CWFR;1B33X;0VAXB	tumor necrosis factor (ligand) superfamily, member 11 [Source:MGI Symbol;Acc:MGI:1100089]	21943	O35235
181.6052348	2162.630124	11.90841292	3.573909247	0.001013312	0.009616755	2	173206612	173218923	-	3529	Zbp1	GO:0003677;GO:0003677;GO:0005515;GO:0060340;GO:0060340;GO:0002218;GO:0002376;GO:0003677;GO:0003677;GO:0003677;GO:0003677;GO:0003677;GO:0003692;GO:0003723;GO:0003725;GO:0005515;GO:0005634;GO:0005634;GO:0005634;GO:0005737;GO:0005737;GO:0005829;GO:0005829;GO:0006915;GO:0012501;GO:0016032;GO:0042802;GO:0043065;GO:0045087;GO:0050727;GO:0050729;GO:0051607;GO:0051607;GO:0060340;GO:0060340;GO:0060340;GO:…	K12965	-	K	192GJ;0J2S4;13Y6T;0A251;1B3EH;1CYSE;0VBK5;0UT4C;0DPT8	Z-DNA binding protein 1 [Source:MGI Symbol;Acc:MGI:1927449]	58203	Q9QY24
34.58492336	409.1574001	11.83051343	3.564440781	0.00024135	0.003099116	7	143665809	143685872	-	3962	Tnfrsf23	GO:0005031;GO:0005515;GO:0005515;GO:0005886;GO:0006924;GO:0009897;GO:0016020;GO:0031225;GO:0031265;GO:0031362;GO:0032872;GO:0033209;GO:0043066;GO:0045121;GO:0097049;GO:0097192;GO:0097527;GO:1902042;GO:2001269;GO:0005515;	K05159	-	T	0DW1D;196EW;0VM3D;1D5CW;0A9BI;0J1NE;1B85P;13W2X;0UWI5	tumor necrosis factor receptor superfamily, member 23 [Source:MGI Symbol;Acc:MGI:1930269]	79201	Q9ER63;Q3U3F7
42.30303301	499.8777666	11.81659401	3.562742351	0.001215041	0.010998308	11	106751226	106768794	+	2474	Milr1	GO:0004888;GO:0005515;GO:0005576;GO:0005886;GO:0005887;GO:0005887;GO:0007166;GO:0016020;GO:0016021;GO:0033004;GO:0033004;GO:0033004;GO:0042629;GO:0043303;GO:0043303;GO:0043303;GO:0098742;GO:0033004;GO:0033004;GO:0042629;GO:0043303;GO:0043303;GO:0004888;GO:0005515;GO:0005576;GO:0005886;GO:0005887;GO:0005887;GO:0007166;GO:0016020;GO:0016021;GO:0033004;GO:0033004;GO:0033004;GO:0042629;GO:0043303;GO:…	-	-	T	0A0DZ;1B5BM;0VBA6;0UR9F;0DN0S;1941G;0IGSD;13I24;1CWWX	mast cell immunoglobulin like receptor 1 [Source:MGI Symbol;Acc:MGI:2685731]	380732	Q3TB92
1215.801547	14309.4447	11.76955626	3.556988023	0.000259682	0.003289494	19	6906697	6910106	-	2139	Prdx5	GO:0004601;GO:0005782;GO:0016209;GO:0016491;GO:0016491;GO:0016491;GO:0045454;GO:0045454;GO:0055114;GO:0098869;GO:0001016;GO:0001016;GO:0004601;GO:0004601;GO:0004601;GO:0005102;GO:0005102;GO:0005515;GO:0005634;GO:0005634;GO:0005737;GO:0005737;GO:0005737;GO:0005737;GO:0005739;GO:0005739;GO:0005739;GO:0005739;GO:0005777;GO:0005777;GO:0005777;GO:0005777;GO:0005782;GO:0005782;GO:0005829;GO:0005829;GO:…	K11187	EC:1.11.1.24	O;K	0A4PF;13RBC;0VFII;0UGV2;KOG0541;18W7F;1AZKY;1D1EU;0DS1M	peroxiredoxin 5 [Source:MGI Symbol;Acc:MGI:1859821]	54683	P99029
30.8166613	362.261671	11.75538347	3.555249697	1.00775E-13	1.76773E-11	12	104263122	104269372	+	2224	Serpina3i	GO:0004867;GO:0005615;GO:0005615;GO:0005615;GO:0010951;GO:0034097;GO:0043434;	K04525	-	V	0UM4R;1B1G0;09U5H;KOG2392;12R4F;0V54I;1CQ4S;0DFF0;18T05	serine (or cysteine) peptidase inhibitor, clade A, member 3I [Source:MGI Symbol;Acc:MGI:2182841]	628900	D3Z450
4.650334375	54.25911993	11.66778893	3.544459288	8.88157E-07	2.71663E-05	9	57504026	57505448	+	1423	Rpp25	GO:0000172;GO:0000172;GO:0000172;GO:0000172;GO:0000172;GO:0001682;GO:0001682;GO:0001682;GO:0001682;GO:0001682;GO:0001682;GO:0003676;GO:0003676;GO:0003723;GO:0003723;GO:0004526;GO:0004526;GO:0004526;GO:0005634;GO:0005634;GO:0005654;GO:0005654;GO:0005730;GO:0006364;GO:0008033;GO:0016787;GO:0030681;GO:0030681;GO:0030681;GO:0033204;GO:0033204;GO:0033204;GO:0034451;GO:0034451;GO:0090501;GO:0090502;	K14525	EC:3.1.26.5	A;G	0DP87;1CX4I;0VCFP;0A1K2;KOG2567;1AWH7;13T8Y;0UPYN;192W1	ribonuclease P/MRP 25 subunit [Source:MGI Symbol;Acc:MGI:2143151]	102614	Q91WE3
119.2920972	1387.510222	11.63119984	3.539928024	0.004035271	0.027651148	5	108441054	108449100	-	5340	Mfsd7a	GO:0005575;GO:0016020;GO:0016021;GO:0022857;GO:0022857;GO:0055085;GO:0055085;GO:0016020;GO:0016021;	K12306	-	B;U	0UU62;0DR51;0VED7;KOG2563;1B1Y8;1D0A9;13K1N;0A2H3;191R2	major facilitator superfamily domain containing 7A [Source:MGI Symbol;Acc:MGI:2442629]	243197	Q8CE47
5.545687002	64.35617622	11.60472565	3.536640511	2.19715E-07	8.0742E-06	7	43791891	43796757	+	1476	Klk9	GO:0003674;GO:0004252;GO:0004252;GO:0006508;GO:0006508;GO:0006508;GO:0008150;GO:0008233;GO:0008236;GO:0016787;GO:0030141;	K09618	EC:3.4.21.-	O;E	09THJ;KOG3627;190AH;0UTIG;0DEUD;0V4GI;1AXHB;13KHR;1CPI4	kallikrein related-peptidase 9 [Source:MGI Symbol;Acc:MGI:1921082]	101533	Q32M27
246.7158934	2861.914372	11.60004057	3.536057946	2.95288E-06	7.66072E-05	17	57279100	57328031	+	3688	Vav1	GO:0005085;GO:0005085;GO:0005085;GO:0005515;GO:0007264;GO:0007264;GO:0035556;GO:0035556;GO:0046872;GO:0001784;GO:0001784;GO:0005085;GO:0005085;GO:0005085;GO:0005085;GO:0005088;GO:0005089;GO:0005515;GO:0005515;GO:0005515;GO:0005829;GO:0005911;GO:0006909;GO:0006955;GO:0007186;GO:0007229;GO:0007264;GO:0007264;GO:0008361;GO:0030217;GO:0030593;GO:0030676;GO:0035556;GO:0035556;GO:0035556;GO:0042110;GO:…	K05730	-	T	KOG2996;1CYHW;190WT;0DI9B;12QKG;0UR56;09WMR;0V7KF;1AWCV	vav 1 oncogene [Source:MGI Symbol;Acc:MGI:98923]	22324	P27870;Q3U9E2
72.07148755	835.9048964	11.5982745	3.535838284	2.77666E-14	5.49871E-12	4	132732966	132757252	-	2006	Smpdl3b	GO:0002376;GO:0004767;GO:0004767;GO:0005515;GO:0005576;GO:0005615;GO:0005615;GO:0005615;GO:0005615;GO:0005886;GO:0006629;GO:0006685;GO:0006685;GO:0006954;GO:0008081;GO:0008081;GO:0008081;GO:0008081;GO:0008152;GO:0008270;GO:0016020;GO:0016042;GO:0016787;GO:0016787;GO:0016787;GO:0016798;GO:0031225;GO:0034122;GO:0045087;GO:0045824;GO:0046466;GO:0046872;GO:0050728;	K01128	EC:3.1.4.-	I	0ISVB;0WIJM;0E95W;197DG;1BBCG;0V3N1;1DG1S;13FDW;0B5WS	sphingomyelin phosphodiesterase, acid-like 3B [Source:MGI Symbol;Acc:MGI:1916022]	100340	P58242;Q3TLX9
140.5960926	1614.630729	11.48417925	3.521575849	0.00069871	0.007099837	3	127789805	127832164	+	3199	Tifa	GO:0002376;GO:0002753;GO:0002753;GO:0002753;GO:0005515;GO:0005515;GO:0005515;GO:0005737;GO:0005737;GO:0005737;GO:0007249;GO:0007249;GO:0007249;GO:0007249;GO:0043123;GO:0043123;GO:0043123;GO:0045087;GO:0045087;GO:0045087;GO:0051260;GO:0051260;GO:0002376;GO:0002753;GO:0002753;GO:0002753;GO:0005515;GO:0005515;GO:0005515;GO:0005737;GO:0005737;GO:0005737;GO:0007249;GO:0007249;GO:0007249;GO:0007249;GO:…	K23826	-	T	1CWEE;0UTF7;13TG4;18VJR;1AYST;0VFTZ;0A51J;0DIHI;0IYNH	TRAF-interacting protein with forkhead-associated domain [Source:MGI Symbol;Acc:MGI:2182965]	211550	Q793I8;I3PQW8
65.19136075	743.3366452	11.40237965	3.511263038	2.80998E-22	2.08676E-19	17	48316141	48327024	+	5256	B430306N03Rik	GO:0009986;GO:0016020;GO:0016021;GO:0038023;GO:0045088;GO:0009986;GO:0038023;GO:0045088;	-	-	S;T	0DWES;0VN6A;1B6C1;0AAYA;1D5T6;19693;0UWSS;0JGGS;148UU	RIKEN cDNA B430306N03 gene [Source:MGI Symbol;Acc:MGI:2443478]	320148	Q6QX36
681.0640299	7765.138273	11.40148052	3.511149271	0.000110439	0.00162943	11	54910785	54962917	-	3539	Tnip1	GO:0002755;GO:0002755;GO:0043124;GO:0043124;GO:0050727;GO:0050727;GO:0070373;GO:0070373;GO:0002755;GO:0002755;GO:0043124;GO:0043124;GO:0050727;GO:0050727;GO:0070373;GO:0070373;GO:0002755;GO:0002755;GO:0043124;GO:0043124;GO:0050727;GO:0050727;GO:0070373;GO:0070373;GO:0002755;GO:0002755;GO:0002755;GO:0005515;GO:0005634;GO:0005654;GO:0005737;GO:0005737;GO:0005829;GO:0006954;GO:0007159;GO:0007159;GO:…	K23829	-	T;K	0VAEF;1CVUX;09ZH8;0UQ2W;1B0F2;0DM03;19116;0IEGE;13CJI	TNFAIP3 interacting protein 1 [Source:MGI Symbol;Acc:MGI:1926194]	57783	Q9WUU8
178.9518879	2028.724124	11.33670143	3.502929024	0.004537694	0.030324452	15	25363277	25413764	-	2009	Basp1	GO:0000785;GO:0000976;GO:0000976;GO:0003714;GO:0003714;GO:0003714;GO:0003714;GO:0005515;GO:0005634;GO:0005634;GO:0005634;GO:0005634;GO:0005737;GO:0005737;GO:0005737;GO:0005737;GO:0005886;GO:0005886;GO:0005886;GO:0008180;GO:0008180;GO:0016020;GO:0016363;GO:0016363;GO:0016605;GO:0016605;GO:0016607;GO:0019904;GO:0019904;GO:0030054;GO:0030054;GO:0030426;GO:0042995;GO:0045892;GO:0045892;GO:0045892;GO:…	K17272	-	K	0UVVA;1B6HP;0J14G;0A947;0VK0I;13USN;1D4QI;0DV36	brain abundant, membrane attached signal protein 1 [Source:MGI Symbol;Acc:MGI:1917600]	70350	Q91XV3
981.3516273	11077.72693	11.28823412	3.496747911	2.05987E-05	0.000402307	4	145213463	145246870	-	3818	Tnfrsf1b	GO:0002718;GO:0002718;GO:0002724;GO:0002724;GO:0003176;GO:0003177;GO:0003332;GO:0005031;GO:0005031;GO:0005031;GO:0005031;GO:0005031;GO:0005515;GO:0005515;GO:0005634;GO:0005634;GO:0006954;GO:0006954;GO:0006954;GO:0006955;GO:0006955;GO:0007166;GO:0007568;GO:0008630;GO:0008630;GO:0010614;GO:0016020;GO:0016020;GO:0016020;GO:0016020;GO:0016020;GO:0016021;GO:0030424;GO:0030424;GO:0031625;GO:0031625;GO:…	K05141	-	T	13MDA;1CXWX;0A1BV;18YYD;0IJ06;0DNZC;0VC7E;0UNTC;1B010	tumor necrosis factor receptor superfamily, member 1b [Source:MGI Symbol;Acc:MGI:1314883]	21938	P25119;Q545P4
12.29938724	137.0019024	11.13892097	3.47753758	2.05331E-11	2.11538E-09	2	122484941	122528040	+	4996	Slc28a2b	GO:0001895;GO:0005337;GO:0005337;GO:0005337;GO:0005415;GO:0005415;GO:0005415;GO:0005887;GO:0005887;GO:0005887;GO:0015211;GO:0015293;GO:0015860;GO:0016020;GO:0016020;GO:0016020;GO:0016021;GO:1901642;GO:1901642;GO:1901642;	K11536	-	P	1CQTG;0UHQW;KOG3747;18ZRN;09UUI;0V5U1;0DG3V;1B123;12NJF	solute carrier family 28 member 2b [Source:MGI Symbol;Acc:MGI:3702173]	381417	A2AWR5
45.55146411	503.6790969	11.05736351	3.466935528	2.82204E-20	1.86286E-17	7	3908280	3915503	-	3050	Lilra6	GO:0003674;GO:0005575;GO:0008150;GO:0003674;GO:0005575;GO:0008150;GO:0003674;GO:0005575;GO:0008150;	K06512	-	T	13KS9;18SY1;1AU75;0DIAQ;1CRSY;0IKJD;0UIPQ;0A2BJ;0VB6S	leukocyte immunoglobulin-like receptor, subfamily A (with TM domain), member 6 [Source:MGI Symbol;Acc:MGI:1195969]	18726	A0A0B4J1F3
553.461794	6078.894526	10.98340408	3.457253352	4.2348E-06	0.000103677	2	91082390	91115756	+	2695	Spi1	GO:0000122;GO:0000790;GO:0000790;GO:0000790;GO:0000978;GO:0000978;GO:0000978;GO:0000978;GO:0000981;GO:0000981;GO:0000981;GO:0001085;GO:0001227;GO:0001228;GO:0001228;GO:0001944;GO:0002320;GO:0002573;GO:0003677;GO:0003677;GO:0003677;GO:0003700;GO:0003700;GO:0003700;GO:0003700;GO:0003700;GO:0003723;GO:0005515;GO:0005515;GO:0005634;GO:0005634;GO:0005634;GO:0005634;GO:0005634;GO:0005634;GO:0005654;GO:…	K09438	-	K;B	09VH2;0UHQJ;0DGRT;KOG3805;1CRFU;1ATAY;12SKS;0V6GB;1908K	spleen focus forming virus (SFFV) proviral integration oncogene [Source:MGI Symbol;Acc:MGI:98282]	20375	P17433;Q3U5L4
228.0226581	2504.007384	10.98139722	3.456989722	0.003580824	0.025303528	9	7445822	7455975	+	1801	Mmp3	GO:0004222;GO:0004222;GO:0006508;GO:0006508;GO:0006508;GO:0008233;GO:0008237;GO:0008237;GO:0008237;GO:0008270;GO:0008270;GO:0016787;GO:0031012;GO:0031012;GO:0046872;	K01394	EC:3.4.24.17	O;W	0DGSQ;KOG1565;0V6HA;09U0I;13GUN;18UJ6;1CRGU;0UI0N;1ATK7	matrix metallopeptidase 3 [Source:MGI Symbol;Acc:MGI:97010]	17392	P28862;Q922W6;Q3UFJ0
434.2800556	4744.390029	10.92472465	3.449525013	5.35415E-14	1.01072E-11	5	134220053	134229625	-	3663	Ncf1	GO:0001878;GO:0001909;GO:0002679;GO:0005515;GO:0005515;GO:0005737;GO:0005737;GO:0005737;GO:0005737;GO:0005791;GO:0005794;GO:0005829;GO:0005829;GO:0005886;GO:0006612;GO:0006612;GO:0006691;GO:0006742;GO:0006801;GO:0006915;GO:0006954;GO:0006968;GO:0008283;GO:0008289;GO:0009617;GO:0014068;GO:0016020;GO:0016020;GO:0016175;GO:0016175;GO:0016176;GO:0017124;GO:0019898;GO:0019898;GO:0030425;GO:0032266;GO:…	K08011	-	C	197B2;0B581;0V3EI;0WHUK;1DFP5;0E8S2;0IRR3;1BB79;13EBY	neutrophil cytosolic factor 1 [Source:MGI Symbol;Acc:MGI:97283]	17969	Q09014;Q3UBI5
79.38384221	861.4112776	10.85121674	3.439784915	1.75335E-22	1.3587E-19	6	123106428	123143999	+	2926	Clec4a2	GO:0016020;GO:0016021;GO:0001818;GO:0001818;GO:0002250;GO:0002376;GO:0002470;GO:0002470;GO:0005509;GO:0005509;GO:0005537;GO:0005537;GO:0005886;GO:0016020;GO:0016020;GO:0016021;GO:0030246;GO:0030246;GO:0032720;GO:0032720;GO:0036037;GO:0036037;GO:0042590;GO:0042590;GO:0045087;GO:0046872;GO:0001818;GO:0001818;GO:0002250;GO:0002376;GO:0002470;GO:0002470;GO:0005509;GO:0005509;GO:0005537;GO:0005537;GO:…	K10057	-	T;V	0E5V0;1BA3P;1DCUK;0WCXJ;0B0ED;0KDEZ;14TM2;0V19E;196TY	C-type lectin domain family 4, member a2 [Source:MGI Symbol;Acc:MGI:1349412]	26888	Q9QZ15
232.4388632	2517.694083	10.83163997	3.437179787	1.2962E-07	5.06626E-06	11	83116849	83122670	+	1864	Slfn1	GO:0000122;GO:0001933;GO:0005515;GO:0005634;GO:0005737;GO:0007050;GO:0008285;GO:0042130;GO:1900477;GO:2000134;	K24457	-	-	-	schlafen 1 [Source:MGI Symbol;Acc:MGI:1313259]	20555	Q9Z0I7
259.1346295	2804.20067	10.82140459	3.435815864	7.07505E-24	7.88116E-21	7	3711409	3720391	-	4471	Pirb	GO:0001540;GO:0001782;GO:0002250;GO:0002376;GO:0005515;GO:0005515;GO:0005886;GO:0007611;GO:0016020;GO:0016021;GO:0019221;GO:0019724;GO:0035307;GO:0042803;GO:0043011;GO:0044877;GO:0051248;GO:1900271;GO:1900454;	K06512	-	T	13KS9;18SY1;1AU75;0DIAQ;1CRSY;0IKJD;0UIPQ;0A2BJ;0VB6S	paired Ig-like receptor B [Source:MGI Symbol;Acc:MGI:894311]	18733	P97484
1.536477173	16.58153226	10.79191579	3.431879091	0.00756566	0.044517254	7	19852003	19858350	+	993	Gm19345	-	-	-	-	-	predicted gene, 19345 [Source:MGI Symbol;Acc:MGI:5011530]	100502736	G3UYD9
60.45386244	647.3767418	10.70860844	3.420699113	0.002211257	0.017477268	17	17843323	17855205	-	4518	Has1	GO:0005737;GO:0005887;GO:0010764;GO:0010764;GO:0016020;GO:0016020;GO:0016021;GO:0016740;GO:0016757;GO:0030213;GO:0030213;GO:0030213;GO:0030213;GO:0030213;GO:0036120;GO:0036120;GO:0042802;GO:0042802;GO:0044849;GO:0045226;GO:0045226;GO:0050501;GO:0050501;GO:0050501;GO:0050501;GO:0050501;GO:0085029;GO:0085029;	K00752	EC:2.4.1.212	M	0DQXW;1B14C;09WPN;0UFTY;1D01Y;0V4GK;KOG2571;19122;12R3B	hyaluronan synthase 1 [Source:MGI Symbol;Acc:MGI:106590]	15116	Q61647;Q3UUP6
3.381232541	36.07456108	10.66905652	3.415360697	0.008824578	0.049709373	X	96247203	96293438	-	1484	Vsig4	GO:0001851;GO:0001851;GO:0016020;GO:0016021;GO:0032703;GO:0032703;GO:0032703;GO:0032703;GO:0032991;GO:0042130;GO:0042130;GO:0042130;GO:0042130;GO:0043031;GO:0043031;GO:0045957;GO:0045957;	K19822	-	U	196YV;0B1DN;0WDZ6;0JGUM;1497I;1DDJY;1BAFE;0E6MS;0V1UT	V-set and immunoglobulin domain containing 4 [Source:MGI Symbol;Acc:MGI:2679720]	278180	F6TUL9
391.6868454	4169.614073	10.64527472	3.412141276	0.007976243	0.046204722	13	49187485	49196244	+	1570	Ninj1	GO:0001954;GO:0007155;GO:0007155;GO:0007155;GO:0007155;GO:0016020;GO:0016021;GO:0016021;GO:0016021;GO:0042246;GO:0042246;GO:1990384;GO:0007155;GO:0007155;GO:0016020;GO:0016021;GO:0016021;GO:0016021;GO:0042246;GO:0042246;GO:0007155;GO:0016020;GO:0016021;GO:0016021;GO:0042246;	-	-	S;T	1B5GS;0VJ4U;1936H;0UUYT;13Q4Q;0DTMK;0A892;1D2Z4;0IWIJ	ninjurin 1 [Source:MGI Symbol;Acc:MGI:1196617]	18081	O70131;Q3TXT8
193.9793909	2062.11148	10.63056993	3.41014704	0.000162839	0.002241145	5	138754514	138810077	+	6590	Fam20c	GO:0000166;GO:0001501;GO:0004674;GO:0004674;GO:0004674;GO:0004674;GO:0004674;GO:0005509;GO:0005524;GO:0005576;GO:0005615;GO:0005615;GO:0005615;GO:0005737;GO:0005737;GO:0005737;GO:0005794;GO:0005794;GO:0005794;GO:0005794;GO:0006468;GO:0006468;GO:0006468;GO:0006468;GO:0006468;GO:0016301;GO:0016310;GO:0016310;GO:0016740;GO:0016773;GO:0030145;GO:0030145;GO:0030145;GO:0030501;GO:0031214;GO:0031214;GO:…	K21958	EC:2.7.11.1	S;T;P	0UK4F;1AUYQ;1CQS4;09UK5;12R04;18W0P;KOG3829;0V5JE;0DG2M	family with sequence similarity 20, member C [Source:MGI Symbol;Acc:MGI:2136853]	80752	Q5MJS3
451.4287116	4786.243947	10.60243583	3.406323846	0.001387132	0.012184749	5	100553725	100572245	-	1592	Plac8	GO:0003682;GO:0005515;GO:0005634;GO:0008284;GO:0009409;GO:0040015;GO:0042742;GO:0043066;GO:0045944;GO:0045944;GO:0050873;GO:0120162;GO:0003682;GO:0005515;GO:0005634;GO:0008284;GO:0009409;GO:0040015;GO:0042742;GO:0043066;GO:0045944;GO:0045944;GO:0050873;GO:0120162;GO:0003682;GO:0005515;GO:0005634;GO:0008284;GO:0009409;GO:0040015;GO:0042742;GO:0043066;GO:0045944;GO:0045944;GO:0050873;GO:0120162;	-	-	S;K	0IZNB;0UVCD;0VI95;0DU7J;1B5UQ;1D3JG;1934F;13T9I;0A7EN	placenta-specific 8 [Source:MGI Symbol;Acc:MGI:2445289]	231507	Q9JI48
161.6336892	1705.544348	10.55191127	3.399432434	5.07304E-07	1.68374E-05	X	106143204	106160493	+	4304	Tlr13	GO:0002224;GO:0002224;GO:0002376;GO:0002755;GO:0003723;GO:0004888;GO:0005515;GO:0005515;GO:0005515;GO:0005737;GO:0005768;GO:0005887;GO:0006954;GO:0006954;GO:0006955;GO:0007165;GO:0007165;GO:0009615;GO:0010008;GO:0016020;GO:0016021;GO:0016021;GO:0016787;GO:0019843;GO:0034178;GO:0038023;GO:0042802;GO:0042802;GO:0043408;GO:0045087;GO:0050135;GO:0061809;	K18808	-	T	0DENR;19627;0A0HZ;1B20W;1CYEW;12SNK;0VBE3;0UTEM;KOG4641	toll-like receptor 13 [Source:MGI Symbol;Acc:MGI:3045213]	279572	Q6R5N8
81.68959767	859.875985	10.52613808	3.39590432	0.000152328	0.00211774	5	114923240	114937915	+	2608	Oasl1	GO:0002376;GO:0003677;GO:0003677;GO:0003723;GO:0003723;GO:0003725;GO:0003725;GO:0003725;GO:0003725;GO:0005515;GO:0005524;GO:0005634;GO:0005634;GO:0005654;GO:0005654;GO:0005730;GO:0005730;GO:0005737;GO:0005737;GO:0005829;GO:0005829;GO:0006955;GO:0009615;GO:0009615;GO:0016020;GO:0016740;GO:0016779;GO:0045071;GO:0045071;GO:0045087;GO:0051607;GO:0051607;GO:0051607;GO:0051607;GO:0051607;GO:0060700;GO:…	K14608	-	J;O	0DF4M;0V4TK;1CP6T;1947B;KOG0001;1B0SC;09TUC;12QYV;0UGA6	2'-5' oligoadenylate synthetase-like 1 [Source:MGI Symbol;Acc:MGI:2180849]	231655	Q8VI94
329.79948	3440.701845	10.43270852	3.383041851	6.10468E-11	5.69653E-09	2	164940780	164955850	+	3539	Mmp9	GO:0001501;GO:0001934;GO:0001934;GO:0001968;GO:0002687;GO:0004175;GO:0004175;GO:0004222;GO:0004222;GO:0004222;GO:0004222;GO:0004222;GO:0004222;GO:0004252;GO:0005576;GO:0005615;GO:0005615;GO:0005615;GO:0006508;GO:0006508;GO:0006508;GO:0006508;GO:0006508;GO:0006979;GO:0007507;GO:0007566;GO:0007568;GO:0008233;GO:0008233;GO:0008233;GO:0008237;GO:0008237;GO:0008237;GO:0008237;GO:0008237;GO:0008237;GO:…	K01403	EC:3.4.24.35	O;W	KOG1565;09X7C;0DIIT;0V85Z;18VMD;1CTTY;13B8S;0UR0H;1AWCZ	matrix metallopeptidase 9 [Source:MGI Symbol;Acc:MGI:97011]	17395	P41245
80.57228802	839.5543004	10.41988903	3.381268009	0.000122832	0.001775531	5	136218147	136246556	-	5406	Sh2b2	GO:0001725;GO:0001726;GO:0001922;GO:0005068;GO:0005068;GO:0005515;GO:0005515;GO:0005737;GO:0005737;GO:0005884;GO:0005886;GO:0005886;GO:0005886;GO:0007165;GO:0007165;GO:0007399;GO:0008286;GO:0016020;GO:0019221;GO:0019222;GO:0030036;GO:0035556;GO:0035556;GO:0035591;GO:0035591;GO:0035591;GO:0035591;GO:0042169;GO:0042593;GO:0042802;GO:0046325;GO:0046578;GO:0050776;GO:0050851;GO:0050851;GO:0050853;GO:…	K07193	-	Z;T	0V431;0IMWK;0DEFI;0UFD7;09T4B;1ARAG;18S0J;12N1E;1CP57	SH2B adaptor protein 2 [Source:MGI Symbol;Acc:MGI:1345171]	23921	Q9JID9
296.3072912	3058.584183	10.32233858	3.367697953	7.65055E-07	2.39641E-05	11	34046920	34092295	+	4459	Lcp2	GO:0005515;GO:0005515;GO:0005515;GO:0005737;GO:0005829;GO:0005829;GO:0005829;GO:0005911;GO:0007169;GO:0035556;GO:0036398;GO:0036398;GO:0044853;GO:0044853;GO:0045576;GO:0045860;GO:0050663;GO:0050852;GO:0050852;GO:0005515;	K07361	-	-	-	lymphocyte cytosolic protein 2 [Source:MGI Symbol;Acc:MGI:1321402]	16822	Q60787
47.15022486	484.567953	10.277108	3.361362439	7.88862E-19	4.01711E-16	13	19749682	19824257	-	5974	Gpr141	GO:0004930;GO:0004930;GO:0004930;GO:0004930;GO:0005575;GO:0005886;GO:0007165;GO:0007186;GO:0007186;GO:0007186;GO:0016020;GO:0016021;GO:0016021;GO:0016021;GO:0004930;GO:0007186;GO:0016020;GO:0016021;GO:0016021;GO:0016021;	K08429	-	T	0A27V;0IN12;0VD3T;18VBJ;1AVR3;0DPW1;0UIEW;12T03;1CYVH	G protein-coupled receptor 141 [Source:MGI Symbol;Acc:MGI:2672983]	353346	Q7TQP0
222.9843176	2280.883507	10.2288965	3.35457861	3.66668E-05	0.000651557	6	51523901	51590679	+	9300	Snx10	GO:0001696;GO:0005545;GO:0005545;GO:0005545;GO:0005634;GO:0005634;GO:0005634;GO:0005737;GO:0005768;GO:0005783;GO:0005783;GO:0005783;GO:0005813;GO:0005813;GO:0005813;GO:0005815;GO:0005856;GO:0006886;GO:0006897;GO:0007032;GO:0007032;GO:0007032;GO:0008289;GO:0010008;GO:0015031;GO:0016020;GO:0030030;GO:0030141;GO:0030316;GO:0031313;GO:0031313;GO:0031313;GO:0035091;GO:0035091;GO:0035630;GO:0044691;GO:…	K17924	-	U	0UN80;192EM;1D181;12PUM;KOG2527;1B3VR;0A4G6;0VFB4;0DHE5	sorting nexin 10 [Source:MGI Symbol;Acc:MGI:1919232]	71982	Q9CWT3;Q4FJX6;Q3UBN7
174.1634861	1769.092603	10.15765499	3.344495473	8.07955E-06	0.000182512	9	5308828	5336783	+	3710	Casp4	GO:0004197;GO:0004197;GO:0006508;GO:0006508;GO:0002376;GO:0004197;GO:0004197;GO:0004197;GO:0004197;GO:0005515;GO:0005576;GO:0005737;GO:0005737;GO:0005739;GO:0005739;GO:0005783;GO:0005783;GO:0005789;GO:0005829;GO:0005829;GO:0005886;GO:0006508;GO:0006508;GO:0006508;GO:0006508;GO:0006954;GO:0007015;GO:0008233;GO:0008233;GO:0008234;GO:0008234;GO:0008234;GO:0012501;GO:0016020;GO:0016787;GO:0032731;GO:…	K04394	-	D	1ARQT;0VAES;1CVVC;12S0S;0UFW8;0DM0G;18SGZ;09WHC;KOG3573	caspase 4, apoptosis-related cysteine peptidase [Source:MGI Symbol;Acc:MGI:107700]	12363	P70343
9.225503194	93.4847791	10.13329865	3.34103198	9.97619E-05	0.001499204	7	3836812	3845051	-	3462	Pira2	GO:0003674;GO:0005575;GO:0008150;GO:0003674;GO:0005575;GO:0008150;	K06512	-	T	13KS9;18SY1;1AU75;0DIAQ;1CRSY;0IKJD;0UIPQ;0A2BJ;0VB6S	paired-Ig-like receptor A2 [Source:MGI Symbol;Acc:MGI:1195970]	18725	-
3.399691922	34.32847008	10.0975238	3.335929641	0.000138619	0.001959243	7	3816781	3825687	-	2182	Gm15448	GO:0003674;GO:0005575;GO:0008150;GO:0003674;GO:0005575;GO:0008150;GO:0003674;GO:0005575;GO:0008150;GO:0003674;GO:0005575;GO:0008150;GO:0003674;GO:0005575;GO:0008150;	K06512	-	T	13KS9;18SY1;1AU75;0DIAQ;1CRSY;0IKJD;0UIPQ;0A2BJ;0VB6S	predicted gene 15448 [Source:MGI Symbol;Acc:MGI:3705216]	100041146	F6PZL4
2.762949795	27.53082116	9.964285711	3.316766389	0.005321808	0.034441382	1	88499871	88510066	-	1957	Glrp1	GO:0000122;GO:0003674;GO:0005634;	-	-	-	-	glutamine repeat protein 1 [Source:MGI Symbol;Acc:MGI:108038]	14659	E9Q9S8
191.3052845	1894.861933	9.904911607	3.3081441	7.12546E-10	4.92237E-08	8	3665754	3669259	+	1494	Mcemp1	GO:0005575;GO:0008150;GO:0016020;GO:0016021;GO:0042802;	-	-	S	196BD;1D2B9;0DT07;0JDQ4;1AXK8;0A8SS;0VJX3;0UUV1;146FG	mast cell expressed membrane protein 1 [Source:MGI Symbol;Acc:MGI:1916439]	69189	Q9D8U6
30.13290754	298.3161188	9.90001109	3.307430141	0.001548533	0.013313799	7	17031507	17062427	-	6710	Hif3a	GO:0000790;GO:0000790;GO:0000978;GO:0000978;GO:0000981;GO:0000981;GO:0000981;GO:0001525;GO:0001666;GO:0003677;GO:0003700;GO:0005515;GO:0005515;GO:0005634;GO:0005634;GO:0005634;GO:0005654;GO:0005654;GO:0005737;GO:0005737;GO:0005739;GO:0005829;GO:0005829;GO:0005886;GO:0005886;GO:0006355;GO:0006355;GO:0006357;GO:0006357;GO:0006366;GO:0006915;GO:0007275;GO:0016607;GO:0045944;GO:0045944;GO:0046983;GO:…	K09096	-	K	13HTM;0V556;18T22;0UKCG;KOG3558;0DFFV;1CQYZ;09U67;1AYNN	hypoxia inducible factor 3, alpha subunit [Source:MGI Symbol;Acc:MGI:1859778]	53417	Q0VBL6
144.9783011	1430.020665	9.863687562	3.302127102	2.29166E-09	1.4133E-07	8	92855339	92919279	+	3388	Lpcat2	GO:0000139;GO:0003841;GO:0003841;GO:0003841;GO:0005509;GO:0005509;GO:0005783;GO:0005783;GO:0005783;GO:0005789;GO:0005789;GO:0005789;GO:0005794;GO:0005795;GO:0005811;GO:0005811;GO:0005811;GO:0005886;GO:0006629;GO:0006644;GO:0006663;GO:0008654;GO:0016020;GO:0016021;GO:0016740;GO:0016746;GO:0016746;GO:0016746;GO:0036151;GO:0036151;GO:0046872;GO:0047159;GO:0047184;GO:0047184;GO:0047184;GO:0047192;GO:…	K13510	-	I	09UC0;1ASPR;0DFMJ;KOG4666;0V5B4;12TZD;1CQB8;0UH0E;191FU	lysophosphatidylcholine acyltransferase 2 [Source:MGI Symbol;Acc:MGI:3606214]	270084	Q8BYI6
582.0073148	5735.411493	9.854535067	3.300787807	0.008265704	0.0474154	3	106759921	106790149	-	1742	Cd53	GO:0001772;GO:0001772;GO:0005886;GO:0005887;GO:0005911;GO:0009986;GO:0009986;GO:0016020;GO:0016021;GO:0016021;GO:0016021;GO:0030054;GO:0042802;GO:0042802;GO:1901741;	K06489	-	S;G	0DJDD;18WTW;0V8XZ;13MGN;1AVVB;KOG3882;0UMYG;1CU5N;09Y0B	CD53 antigen [Source:MGI Symbol;Acc:MGI:88341]	12508	Q61451;Q3TV80;Q3U0W1
87.60903388	863.1464463	9.852253907	3.300453809	6.15101E-21	4.21652E-18	16	31296192	31314808	-	2577	Apod	GO:0000302;GO:0000302;GO:0000302;GO:0000302;GO:0005576;GO:0005615;GO:0005615;GO:0005615;GO:0005737;GO:0005737;GO:0005783;GO:0005783;GO:0006006;GO:0006006;GO:0006006;GO:0006629;GO:0006629;GO:0006629;GO:0006629;GO:0006869;GO:0006869;GO:0007420;GO:0007568;GO:0007568;GO:0007568;GO:0008289;GO:0008289;GO:0008289;GO:0010642;GO:0010642;GO:0010642;GO:0014012;GO:0015485;GO:0015485;GO:0015485;GO:0015485;GO:…	K03098	-	M	1AT9Q;1CPBA;0DEME;0V495;0UFKS;KOG4824;18XP0;09TA4;13SMT	apolipoprotein D [Source:MGI Symbol;Acc:MGI:88056]	11815	P51910
9.835419428	96.02046543	9.76272198	3.287283447	1.08917E-08	5.65953E-07	5	5736317	5749326	-	1377	Steap1	GO:0005768;GO:0005768;GO:0005768;GO:0005886;GO:0005886;GO:0006811;GO:0010008;GO:0016020;GO:0016021;GO:0016491;GO:0046872;GO:0055072;GO:0055114;GO:0016020;GO:0016021;	K14737	EC:1.16.1.-	P;U	0VDBX;1D0B8;1B0VF;0DN7T;0IEI2;12TDI;0UG0U;0A3JA;18T8M	six transmembrane epithelial antigen of the prostate 1 [Source:MGI Symbol;Acc:MGI:1917608]	70358	Q9CWR7;Q3UNB9
396.4867604	3857.030882	9.728019363	3.2821461	0.007687373	0.04504012	13	51685529	51793747	-	7679	Sema4d	GO:0000122;GO:0000122;GO:0000122;GO:0001755;GO:0001934;GO:0001934;GO:0004888;GO:0004888;GO:0005102;GO:0005515;GO:0005515;GO:0005615;GO:0005615;GO:0005886;GO:0005887;GO:0005887;GO:0007162;GO:0007162;GO:0007275;GO:0007399;GO:0007411;GO:0008360;GO:0008360;GO:0010693;GO:0010693;GO:0010693;GO:0014068;GO:0014068;GO:0016020;GO:0016020;GO:0016021;GO:0030154;GO:0030215;GO:0030215;GO:0030215;GO:0030215;GO:…	K06521	-	S;T	0UTFJ;1CR2S;13JFE;1B54F;09UAH;18Z8W;0DR3H;KOG3611;0V6D7;1D4NT;0DVC4;0J1GZ;13U50;0VJUD;0A922;0UW6R;1B6PB;193U8	sema domain, immunoglobulin domain (Ig), transmembrane domain (TM) and short cytoplasmic domain, (semaphorin) 4D [Source:MGI Symbol;Acc:MGI:109244]	20354	O09126
6.124394923	59.19065659	9.664735428	3.272730239	2.35344E-06	6.38472E-05	7	126589010	126594941	-	1021	Il27	GO:0002230;GO:0002376;GO:0005102;GO:0005125;GO:0005515;GO:0005576;GO:0005576;GO:0005615;GO:0005615;GO:0005615;GO:0005829;GO:0006954;GO:0007165;GO:0009617;GO:0032729;GO:0032729;GO:0032729;GO:0042129;GO:0042129;GO:0042129;GO:0042129;GO:0045087;GO:0045523;GO:0045523;GO:0045523;GO:0045523;GO:0045625;GO:0045625;GO:0045625;	K22629	-	O;T	13M44;1CZMY;0URNF;0A55J;1B15I;0IKKP;19347;0DQJE;0VF6E	interleukin 27 [Source:MGI Symbol;Acc:MGI:2384409]	246779	Q8K3I6
29.58062719	285.0040715	9.634821795	3.268257983	0.003986428	0.027443067	7	43781035	43785410	+	1373	Klk10	GO:0004252;GO:0004252;GO:0006508;GO:0006508;GO:0030141;	K09619	EC:3.4.21.-	O;E	KOG3627;1AZSY;0VAEK;09ZHA;1CVV3;0DM07;192X6;0UJ2P;12S8Q	kallikrein related-peptidase 10 [Source:MGI Symbol;Acc:MGI:1916790]	69540	Q99M20
93.8612295	899.7825832	9.586307233	3.260975178	0.001818858	0.014966533	12	104236245	104241939	+	2105	Serpina3g	GO:0005615;GO:0005615;GO:0005615;GO:0005615;	K04525	-	V	KOG2392	serine (or cysteine) peptidase inhibitor, clade A, member 3G [Source:MGI Symbol;Acc:MGI:105046]	20715	Q5I2A0;Q3U0Y1
27767.43501	265509.7399	9.561910916	3.257298965	0.000406019	0.004644722	19	9980598	9985098	+	3469	Fth1	GO:0004322;GO:0004322;GO:0005506;GO:0005506;GO:0005576;GO:0005737;GO:0005739;GO:0006826;GO:0006826;GO:0006826;GO:0006826;GO:0006879;GO:0006879;GO:0006879;GO:0006880;GO:0006880;GO:0006955;GO:0008198;GO:0008199;GO:0008199;GO:0008199;GO:0008285;GO:0016491;GO:0044754;GO:0046872;GO:0048147;GO:0055114;GO:0071682;GO:0004322;GO:0004322;GO:0005506;GO:0005506;GO:0005576;GO:0005737;GO:0005739;GO:0006826;GO:…	K00522	EC:1.16.3.2	P	KOG2332;192J9;1CZ5U;0URA0;0VDD3;13RI4;1B4VG;0DGNE;0A2H2	ferritin heavy polypeptide 1 [Source:MGI Symbol;Acc:MGI:95588]	14319	P09528
419.4159893	3999.288851	9.535375265	3.253289717	0.000684259	0.006996868	13	75839868	75850154	+	5494	Glrx	GO:0005634;GO:0005737;GO:0005737;GO:0005739;GO:0005758;GO:0005829;GO:0009055;GO:0009055;GO:0015035;GO:0015035;GO:0015038;GO:0019153;GO:0022900;GO:0030425;GO:0032024;GO:0043025;GO:0045454;GO:0045454;GO:0045838;GO:0045838;GO:0045921;GO:0047485;GO:0047485;GO:0055114;GO:0060355;GO:0071392;GO:1901224;GO:1901299;GO:2000587;GO:2000651;GO:2000651;GO:0005634;GO:0005737;GO:0005737;GO:0005739;GO:0005758;GO:…	K03676	-	O	193P6;0VJ4D;1D45U;0A88Q;1B67R;13W1I;0DUUX;0UVST;KOG1752	glutaredoxin [Source:MGI Symbol;Acc:MGI:2135625]	93692	Q9QUH0;Q3U6L3
2.463038113	23.32543462	9.470188258	3.243393105	0.001770415	0.014676331	3	96596636	96599775	+	2583	Ankrd34a	GO:0003674;GO:0005515;GO:0008150;	-	-	S	1CPRS;0DF1Z;18ST6;0IJTU;0V4QY;09TRM;0UG6H;1ARZN;13H7P	ankyrin repeat domain 34A [Source:MGI Symbol;Acc:MGI:3617846]	545554	B2RW11;Q7TST1
574.4657446	5429.165554	9.450808171	3.240437704	2.05067E-10	1.67656E-08	16	36934983	36963212	+	2525	Hcls1	GO:0000122;GO:0001085;GO:0001085;GO:0003779;GO:0003779;GO:0005515;GO:0005515;GO:0005515;GO:0005515;GO:0005634;GO:0005634;GO:0005634;GO:0005667;GO:0005667;GO:0005737;GO:0005737;GO:0005737;GO:0005739;GO:0005829;GO:0005829;GO:0005884;GO:0005886;GO:0005886;GO:0005886;GO:0008284;GO:0009725;GO:0014068;GO:0014068;GO:0017124;GO:0019901;GO:0019901;GO:0030041;GO:0030041;GO:0030218;GO:0030427;GO:0030833;GO:…	K06106	-	Z;B	0IFV2;12STU;0DIR8;09VCP;0V8BW;1CTGA;190QM;0UP8V;1B3BZ	hematopoietic cell specific Lyn substrate 1 [Source:MGI Symbol;Acc:MGI:104568]	15163	P49710;Q8CA06
660.4152353	6226.954572	9.428847548	3.237081447	4.06501E-10	2.98151E-08	12	111442469	111455018	+	4984	Tnfaip2	GO:0000145;GO:0000145;GO:0000145;GO:0000149;GO:0001525;GO:0006887;GO:0006887;GO:0006887;GO:0007275;GO:0030154;GO:0051601;GO:0000145;GO:0000145;GO:0006887;GO:0006887;GO:0000145;GO:0006887;GO:0000145;GO:0000145;GO:0006887;GO:0006887;GO:0000145;GO:0006887;	K19989	-	U	0VDJS;18TZB;KOG2286;1B41V;133HT;1CZDD;0A2PZ;0UTGX;0DQBF	tumor necrosis factor, alpha-induced protein 2 [Source:MGI Symbol;Acc:MGI:104960]	21928	Q61333
59.69162263	558.9229585	9.363507539	3.22704906	0.000897551	0.00868461	14	55765962	55768494	+	1394	Ltb4r1	GO:0001632;GO:0001632;GO:0004930;GO:0004930;GO:0004930;GO:0004974;GO:0004974;GO:0004974;GO:0005886;GO:0005887;GO:0006954;GO:0007165;GO:0007165;GO:0007186;GO:0007186;GO:0007186;GO:0007218;GO:0008528;GO:0016020;GO:0016021;GO:0016021;GO:0016021;GO:0045121;GO:0061737;	K04296	-	T	KOG3656;1CQT3;0UHQI;1ARM2;09UU6;0DG3I;18ZAM;0V5TN;12NY6	leukotriene B4 receptor 1 [Source:MGI Symbol;Acc:MGI:1309472]	16995	O88855;A7VJD3
169.5624672	1585.575635	9.350982329	3.225117929	3.27716E-09	1.92768E-07	5	137821952	137836281	-	3090	Pilra	GO:0005515;GO:0007165;GO:0016020;GO:0016021;GO:0042288;GO:0005515;GO:0007165;GO:0016020;GO:0016021;GO:0042288;	K15411	-	T	13Q66;1B5KT;1D2XQ;0A6ZA;0IW80;0VHUD;0DTQH;1934A;0UV2T	paired immunoglobin-like type 2 receptor alpha [Source:MGI Symbol;Acc:MGI:2450529]	231805	Q2YFS3
8.655560112	80.57727776	9.30930832	3.21867398	0.002577974	0.019686049	4	111875375	111902918	-	5184	Slc5a9	GO:0005412;GO:0005886;GO:0006811;GO:0006814;GO:0006814;GO:0016020;GO:0016020;GO:0016020;GO:0016021;GO:0016021;GO:0022857;GO:0022857;GO:0055085;GO:0055085;GO:1904659;GO:0005412;GO:0005886;GO:0006811;GO:0006814;GO:0006814;GO:0016020;GO:0016020;GO:0016020;GO:0016021;GO:0016021;GO:0022857;GO:0022857;GO:0055085;GO:0055085;GO:1904659;GO:0005412;GO:0005886;GO:0006811;GO:0006814;GO:0006814;GO:0016020;GO:…	K14389	-	P	1BAUR;0B3UF;13C4Z;1DEX0;0V2XC;0E7XD;0WG8X;0IP49	solute carrier family 5 (sodium/glucose cotransporter), member 9 [Source:MGI Symbol;Acc:MGI:2140201]	230612	Q8VDT1
203.5458417	1894.24864	9.306250742	3.218200059	1.19631E-07	4.75676E-06	7	16246743	16259540	-	2570	C5ar1	GO:0001774;GO:0001856;GO:0002430;GO:0004875;GO:0004875;GO:0004875;GO:0004878;GO:0004878;GO:0004878;GO:0004878;GO:0004878;GO:0004930;GO:0004930;GO:0004930;GO:0004930;GO:0004930;GO:0005886;GO:0005886;GO:0005886;GO:0006915;GO:0006935;GO:0006935;GO:0006935;GO:0006954;GO:0007165;GO:0007186;GO:0007186;GO:0007186;GO:0007200;GO:0007204;GO:0007204;GO:0009986;GO:0010575;GO:0010759;GO:0016020;GO:0016021;GO:…	K04010	-	T;V	12Q2R;0IF0K;1AV8R;1CSRE;0V7PH;0DI0R;0UPIB;18W9V;09WR1	complement component 5a receptor 1 [Source:MGI Symbol;Acc:MGI:88232]	12273	P30993
14.79628973	137.3680241	9.28395068	3.214738859	2.15317E-10	1.74436E-08	8	105373274	105382862	+	5478	Plekhg4	GO:0003674;GO:0005575;GO:0003674;GO:0005085;GO:0005085;GO:0005575;GO:0003674;GO:0005575;GO:0003674;GO:0005085;GO:0005085;GO:0005575;GO:0003674;GO:0005085;GO:0005085;GO:0005575;GO:0090630;	K23860	-	T	1905Y;0DK4B;0UQCA;0VC96;1CXYZ;KOG0689;12RPX;0A1DK;1AYNT	pleckstrin homology domain containing, family G (with RhoGef domain) member 4 [Source:MGI Symbol;Acc:MGI:2142544]	102075	F8VPS6
33.59475081	309.054786	9.199496306	3.201554872	4.38008E-15	1.09952E-12	3	68690644	68698547	+	1701	Il12a	GO:0005125;GO:0005143;GO:0005143;GO:0005576;GO:0005576;GO:0005576;GO:0005615;GO:0006955;GO:0006955;GO:0007165;GO:0008083;GO:0008083;GO:0008083;GO:0001916;GO:0001916;GO:0002860;GO:0002860;GO:0005125;GO:0005125;GO:0005125;GO:0005143;GO:0005143;GO:0005515;GO:0005576;GO:0005576;GO:0005576;GO:0005576;GO:0005615;GO:0005615;GO:0005615;GO:0005737;GO:0005788;GO:0005796;GO:0006955;GO:0006955;GO:0007050;GO:…	K05406	-	W	0IVIR;0DQ86;13N0A;0URJP;0A2KK;0VDGJ;1B3YV;1CZ9U;193GN	interleukin 12a [Source:MGI Symbol;Acc:MGI:96539]	16159	P43431;Q549G3
2.769988276	25.39882909	9.169291189	3.196810214	0.007872375	0.045777923	1	74771892	74785322	+	2192	Wnt6	GO:0001658;GO:0005102;GO:0005102;GO:0005102;GO:0005109;GO:0005125;GO:0005576;GO:0005576;GO:0005576;GO:0005615;GO:0005788;GO:0007165;GO:0007267;GO:0007275;GO:0007275;GO:0007275;GO:0009798;GO:0009887;GO:0009986;GO:0010628;GO:0010628;GO:0016055;GO:0016055;GO:0016055;GO:0016055;GO:0030182;GO:0031012;GO:0042475;GO:0042475;GO:0045165;GO:0045893;GO:0060070;GO:0060684;GO:0070172;GO:0070172;GO:0072079;GO:…	K00445	-	T	KOG3913;0DHDD;1B4XA;19516;12PPJ;0V6K9;09VM4;0UJRZ;1CS3N	wingless-type MMTV integration site family, member 6 [Source:MGI Symbol;Acc:MGI:98960]	22420	P22727
543.0572282	4901.605435	9.025946403	3.174078212	1.61071E-11	1.68869E-09	2	153108468	153151441	+	2092	Hck	GO:0000166;GO:0001784;GO:0002376;GO:0004672;GO:0004672;GO:0004713;GO:0004713;GO:0004713;GO:0004713;GO:0004715;GO:0004715;GO:0005102;GO:0005515;GO:0005515;GO:0005524;GO:0005524;GO:0005524;GO:0005634;GO:0005654;GO:0005737;GO:0005764;GO:0005764;GO:0005794;GO:0005829;GO:0005856;GO:0005884;GO:0005884;GO:0005886;GO:0005886;GO:0005901;GO:0005901;GO:0005925;GO:0005925;GO:0006468;GO:0006468;GO:0006887;GO:…	K08893	EC:2.7.10.2	Z;T	18UEZ;0V4Q4;1AZTR;KOG0197;09TQU;0USB1;1CPQW;0DF11;12NBR	hemopoietic cell kinase [Source:MGI Symbol;Acc:MGI:96052]	15162	P08103
96.85976965	873.1732	9.014818052	3.172298374	0.000250172	0.003189426	1	92950865	92986391	+	4839	Gpr35	GO:0016020;GO:0016021;GO:0004930;GO:0004930;GO:0004930;GO:0007165;GO:0007186;GO:0007186;GO:0007186;GO:0016020;GO:0016021;GO:0016021;GO:0016021;GO:0004930;GO:0004930;GO:0004930;GO:0004930;GO:0004930;GO:0004950;GO:0005886;GO:0005886;GO:0005887;GO:0005887;GO:0005887;GO:0007010;GO:0007165;GO:0007186;GO:0007186;GO:0007186;GO:0007186;GO:0007204;GO:0007204;GO:0016020;GO:0016021;GO:0016021;GO:0016021;GO:…	K04276	-	T	1B26C;1D1H8;0DSHQ;0A553;18WNB;13G11;0VG0D;0IE2J;0US4J	G protein-coupled receptor 35 [Source:MGI Symbol;Acc:MGI:1929509]	64095	Q9ES90;Q3TU48;Q8CB97;Q3TBY9;Q8BS98
365.1220273	3259.301402	8.926608526	3.158112158	1.11358E-22	9.45112E-20	4	132974095	133001910	+	3863	Fgr	GO:0000166;GO:0001784;GO:0001784;GO:0001784;GO:0002376;GO:0004672;GO:0004672;GO:0004713;GO:0004713;GO:0004713;GO:0004713;GO:0004713;GO:0004713;GO:0004715;GO:0004715;GO:0004715;GO:0004715;GO:0005102;GO:0005515;GO:0005515;GO:0005524;GO:0005524;GO:0005524;GO:0005737;GO:0005739;GO:0005743;GO:0005758;GO:0005829;GO:0005829;GO:0005829;GO:0005856;GO:0005856;GO:0005856;GO:0005886;GO:0005886;GO:0005886;GO:…	K08891	EC:2.7.10.2	T	09UFI;1CY48;1B3P8;190WU;0DFI9;12R0Y;0UHW7;KOG0197;0V649	FGR proto-oncogene, Src family tyrosine kinase [Source:MGI Symbol;Acc:MGI:95527]	14191	P14234
101.6118755	906.109521	8.917358494	3.156616417	9.02594E-20	5.36231E-17	5	64924679	64933563	-	3346	Tlr1	GO:0001774;GO:0001775;GO:0001775;GO:0002224;GO:0002224;GO:0002224;GO:0002376;GO:0002755;GO:0002755;GO:0004888;GO:0004888;GO:0004888;GO:0005515;GO:0005794;GO:0005794;GO:0005794;GO:0005886;GO:0005887;GO:0006952;GO:0006954;GO:0006954;GO:0006954;GO:0006954;GO:0006955;GO:0007165;GO:0007165;GO:0007250;GO:0016020;GO:0016021;GO:0016021;GO:0016021;GO:0016787;GO:0030670;GO:0031410;GO:0032493;GO:0032755;GO:…	K05398	-	T	0UGQQ;1CT9T;09X7S;1AWJB;13HS3;0DIJ8;0V86D;18VI4;KOG4641	toll-like receptor 1 [Source:MGI Symbol;Acc:MGI:1341295]	21897	Q9EPQ1;B9EJ46
25.59386083	225.9475095	8.828191689	3.142117956	0.000384784	0.004473586	8	45996902	46005707	-	1539	Ankrd37	GO:0005515;GO:0005515;GO:0005634;GO:0005634;GO:0005654;GO:0005654;GO:0005737;GO:0005737;GO:0005739;GO:0005739;GO:0005829;GO:0005829;GO:0008150;	-	-	S;E	1B5F8;0DK4V;09YQE;1933K;KOG0504;13TZE;0V9N7;0UP1M;1CUYP	ankyrin repeat domain 37 [Source:MGI Symbol;Acc:MGI:3603344]	654824	Q569N2
2.147721438	18.84040972	8.772278092	3.132951548	0.006235548	0.038615764	17	34856374	34862518	-	2825	Cfb	GO:0004252;GO:0004252;GO:0005576;GO:0005576;GO:0005576;GO:0006508;GO:0006508;GO:0006956;GO:0006956;GO:0002376;GO:0004252;GO:0004252;GO:0005576;GO:0005576;GO:0005576;GO:0005615;GO:0006508;GO:0006508;GO:0006508;GO:0006956;GO:0006956;GO:0006956;GO:0006957;GO:0006957;GO:0008233;GO:0008236;GO:0008283;GO:0016787;GO:0045087;GO:0097066;GO:0002376;GO:0004252;GO:0004252;GO:0005576;GO:0005576;GO:0005576;GO:…	K01335	EC:3.4.21.47	O;E	13IJU;KOG3627;0VBA9;1CWX2;19452;1B15G;0DN0W;0UGP6;0A0E1	complement factor B [Source:MGI Symbol;Acc:MGI:105975]	14962	B8JJM6
28.05384456	244.7919589	8.725790093	3.125285769	8.72188E-07	2.67556E-05	13	54192129	54236180	+	5935	Hrh2	GO:0001696;GO:0001696;GO:0001696;GO:0001697;GO:0001698;GO:0003382;GO:0004930;GO:0004930;GO:0004930;GO:0004930;GO:0004969;GO:0004969;GO:0004969;GO:0004993;GO:0005886;GO:0005887;GO:0007165;GO:0007186;GO:0007186;GO:0007186;GO:0007187;GO:0007268;GO:0007613;GO:0008542;GO:0016020;GO:0016020;GO:0016021;GO:0016021;GO:0016021;GO:0030425;GO:0030594;GO:0045202;GO:0045907;GO:0045907;GO:0048167;GO:0048565;GO:…	K04150	-	T	KOG3656;1CSTQ;13JAB;190KX;09WTA;0UQ30;0V7RE;0DI3D;1AU97	histamine receptor H2 [Source:MGI Symbol;Acc:MGI:108482]	15466	P97292
258.6212135	2248.994627	8.696094944	3.120367692	2.47785E-10	1.94549E-08	15	78282507	78305721	-	4740	Csf2rb2	GO:0004896;GO:0004896;GO:0005515;GO:0005886;GO:0016020;GO:0016020;GO:0016020;GO:0016021;GO:0016021;GO:0016021;GO:0019221;GO:0019221;GO:0004896;GO:0004896;GO:0005515;GO:0016020;GO:0016020;GO:0016020;GO:0016021;GO:0019221;	K04738	-	W;T	0UI7U;0IGEX;1B2E2;0VATT;1CWB6;12RW9;09Z09;0DMFV;1955X	colony stimulating factor 2 receptor, beta 2, low- affinity (granulocyte-macrophage) [Source:MGI Symbol;Acc:MGI:1339760]	12984	P26954
389.4335468	3373.801328	8.663355676	3.114925949	0.003950529	0.027264579	18	48045335	48048412	+	1877	Eno1b	GO:0000015;GO:0000015;GO:0000015;GO:0000015;GO:0000122;GO:0000287;GO:0000287;GO:0000977;GO:0001227;GO:0001701;GO:0003723;GO:0004634;GO:0004634;GO:0004634;GO:0004634;GO:0004634;GO:0005515;GO:0005737;GO:0005737;GO:0005829;GO:0005886;GO:0005886;GO:0006096;GO:0006096;GO:0006096;GO:0006096;GO:0006096;GO:0009986;GO:0016020;GO:0016020;GO:0016829;GO:0019897;GO:0019899;GO:0030426;GO:0031072;GO:0032889;GO:…	K01689	EC:4.2.1.11	G	1917S;0V5IG;KOG2670;0DFUY;09UJ9;12NHF;1B024;0UHAZ;1CQIB	enolase 1B, retrotransposed [Source:MGI Symbol;Acc:MGI:3648653]	433182	P17182;Q5FW97
33.22830536	285.8432642	8.602402714	3.104739671	0.005339533	0.034505618	17	35185095	35188439	-	415	Lst1	GO:0000902;GO:0000902;GO:0006955;GO:0006955;GO:0016020;GO:0016020;	-	-	U	0VP09;1D62D;0JN3N;0UX0T;14CJR;0ABH8;0DWUJ	leukocyte specific transcript 1 [Source:MGI Symbol;Acc:MGI:1096324]	16988	B8JJ61
4.333291343	37.2605708	8.598676585	3.104114633	0.002835205	0.021125362	3	102469919	102521013	+	1469	Ngf	GO:0001934;GO:0001934;GO:0004857;GO:0005102;GO:0005102;GO:0005163;GO:0005163;GO:0005576;GO:0005576;GO:0005615;GO:0005615;GO:0005615;GO:0005768;GO:0005788;GO:0006919;GO:0007169;GO:0007171;GO:0007422;GO:0007422;GO:0007613;GO:0007613;GO:0007623;GO:0008021;GO:0008083;GO:0008083;GO:0008191;GO:0008191;GO:0008284;GO:0008289;GO:0008344;GO:0008625;GO:0008656;GO:0010466;GO:0010628;GO:0010628;GO:0010951;GO:…	K02582	-	T	0VDEI;12R9U;0IIPQ;0A33T;0UNXD;1AYF0;1CUUR;195Q8;0DK0V	nerve growth factor [Source:MGI Symbol;Acc:MGI:97321]	18049	P01139
55.77125699	475.5667807	8.527094535	3.092054251	0.000953138	0.009133214	19	12796193	12833807	+	1790	Lpxn	GO:0046872;GO:0002102;GO:0002102;GO:0002102;GO:0003712;GO:0003712;GO:0003712;GO:0003712;GO:0005515;GO:0005634;GO:0005634;GO:0005634;GO:0005737;GO:0005737;GO:0005737;GO:0005829;GO:0005829;GO:0005829;GO:0005886;GO:0005886;GO:0005886;GO:0005886;GO:0005925;GO:0005925;GO:0005925;GO:0005925;GO:0007155;GO:0007162;GO:0007162;GO:0007179;GO:0016020;GO:0016607;GO:0016607;GO:0030054;GO:0033628;GO:0034446;GO:…	K24314	-	Z;T;K	0DGSR;0V6HB;KOG1703;12Q3X;1B1GE;18YNX;1CVWQ;09VI1;0UQ4K	leupaxin [Source:MGI Symbol;Acc:MGI:2147677]	107321	Q99N69
6.144182335	51.96467794	8.45754164	3.080238375	1.92404E-05	0.000379339	18	35703225	35730869	+	2837	1700066B19Rik	GO:0003674;GO:0005575;GO:0008150;GO:0016020;GO:0016021;	-	-	S	1B6SF;0UVZ3;0DV1T;0JCYT;0A8H5;13T4T;0VJDK;193RJ;1D4C2	RIKEN cDNA 1700066B19 gene [Source:MGI Symbol;Acc:MGI:1920699]	73449	Q3TS39
63.18666585	534.3230278	8.456262418	3.080020148	2.97915E-17	1.20676E-14	3	18071950	18243338	-	2166	Cyp7b1	GO:0004497;GO:0004497;GO:0004497;GO:0005506;GO:0005506;GO:0005783;GO:0005789;GO:0006629;GO:0006694;GO:0006699;GO:0006699;GO:0007586;GO:0007613;GO:0007623;GO:0008202;GO:0008203;GO:0008395;GO:0008396;GO:0008396;GO:0016020;GO:0016021;GO:0016491;GO:0016705;GO:0016705;GO:0020037;GO:0020037;GO:0031090;GO:0033147;GO:0033783;GO:0035754;GO:0042632;GO:0043231;GO:0046872;GO:0047092;GO:0050679;GO:0055114;GO:…	K07430	EC:1.14.14.29	Q	1AUFN;09VQG;0DGZ4;13IZI;KOG0684;1CRPA;0V6PI;190D2;0UIYH	cytochrome P450, family 7, subfamily b, polypeptide 1 [Source:MGI Symbol;Acc:MGI:104978]	13123	Q60991;Q3USU4
12.31997131	103.798419	8.425215968	3.074713668	0.000731996	0.007363226	13	100108012	100114571	+	1300	Serf1	GO:0003674;GO:0005634;GO:0005634;GO:0005737;GO:0005829;GO:0005829;GO:0008150;GO:0032991;GO:0003674;GO:0005634;GO:0005634;GO:0005737;GO:0005829;GO:0005829;GO:0008150;GO:0032991;	-	-	S	0DW8Z;1943U;0VMDG;1D5IN;13XHP;0UWSR;KOG4488;0AACJ;1B6XY	small EDRK-rich factor 1 [Source:MGI Symbol;Acc:MGI:1337114]	20365	O88892
169.5871223	1418.854816	8.366524513	3.064628446	2.25968E-14	4.5252E-12	10	10545002	10558265	-	2339	Rab32	GO:0000166;GO:0003924;GO:0003924;GO:0003924;GO:0003924;GO:0005515;GO:0005515;GO:0005525;GO:0005525;GO:0005525;GO:0005739;GO:0005739;GO:0005739;GO:0005741;GO:0005741;GO:0005769;GO:0005783;GO:0005794;GO:0005794;GO:0005802;GO:0005802;GO:0005802;GO:0006886;GO:0007005;GO:0012505;GO:0016020;GO:0016020;GO:0016192;GO:0016192;GO:0019882;GO:0030670;GO:0030742;GO:0031410;GO:0031982;GO:0031982;GO:0032438;GO:…	K07918	-	U	0UK7T;1CX4D;0DMV7;12SMZ;0VB4K;KOG4423;1915B;0A08N;1ATT3	RAB32, member RAS oncogene family [Source:MGI Symbol;Acc:MGI:1915094]	67844	Q9CZE3;Q0PD23
46.46527612	386.8826671	8.326275003	3.057671209	0.000435461	0.004912163	2	69380445	69404533	+	4281	Dhrs9	GO:0002138;GO:0002138;GO:0004022;GO:0004022;GO:0004022;GO:0004745;GO:0004745;GO:0004745;GO:0004745;GO:0005783;GO:0005789;GO:0006629;GO:0008202;GO:0008209;GO:0008209;GO:0016020;GO:0016491;GO:0030176;GO:0030176;GO:0030176;GO:0031090;GO:0042448;GO:0042448;GO:0042904;GO:0042904;GO:0042904;GO:0043231;GO:0047023;GO:0047023;GO:0047023;GO:0047035;GO:0047035;GO:0047035;GO:0047044;GO:0047044;GO:0047044;GO:…	K11149	EC:1.1.-.-	Q	1CPJA;13H77;KOG1610;0V4HX;0UKDD;18ZE6;09TJ0;1B22N;0DEVP	dehydrogenase/reductase (SDR family) member 9 [Source:MGI Symbol;Acc:MGI:2442798]	241452	Q58NB6;Q148Q4
908.2641163	7542.480569	8.304281137	3.053855286	1.97154E-12	2.52428E-10	15	78559167	78572783	-	3103	Rac2	GO:0000166;GO:0003924;GO:0003924;GO:0003924;GO:0003924;GO:0005525;GO:0005525;GO:0005525;GO:0005525;GO:0005525;GO:0005525;GO:0005635;GO:0005737;GO:0005737;GO:0005737;GO:0005829;GO:0005829;GO:0005856;GO:0005884;GO:0005884;GO:0005886;GO:0005938;GO:0006935;GO:0007015;GO:0007015;GO:0007015;GO:0007186;GO:0007264;GO:0007264;GO:0008045;GO:0008284;GO:0008360;GO:0010592;GO:0010592;GO:0010592;GO:0010810;GO:…	K07860	-	Z;S;T	0V62F;1CTM0;0DIVP;09V2T;18Z63;0UNQQ;1AY79;KOG0393;12N5X	Rac family small GTPase 2 [Source:MGI Symbol;Acc:MGI:97846]	19354	Q05144
2.455601305	20.32706425	8.277835741	3.049253621	0.006783883	0.04100005	7	101818313	101822726	+	2035	Phox2a	GO:0000790;GO:0000790;GO:0000977;GO:0000977;GO:0000977;GO:0000978;GO:0000981;GO:0000981;GO:0003357;GO:0003677;GO:0003677;GO:0003677;GO:0005634;GO:0005634;GO:0005634;GO:0006355;GO:0006355;GO:0007275;GO:0007399;GO:0021523;GO:0021623;GO:0021642;GO:0021703;GO:0030901;GO:0043565;GO:0043576;GO:0045944;GO:0045944;GO:0048483;GO:0048484;GO:0048485;GO:0048486;GO:1990837;GO:1990837;	K09330	-	K	1DFEM;KOG0484;0E8GE;13DK1;0WHBB;0V38Y;0B4SQ	paired-like homeobox 2a [Source:MGI Symbol;Acc:MGI:106633]	11859	Q62066
953.9503343	7864.804728	8.244459324	3.043424884	0.000402293	0.00462135	6	86647042	86669161	-	7072	Mxd1	GO:0000122;GO:0000122;GO:0000122;GO:0000790;GO:0000978;GO:0001227;GO:0005654;GO:0005739;GO:0005829;GO:0046983;GO:0046983;GO:0000122;GO:0000122;GO:0046983;GO:0046983;GO:0000122;	K09114	-	K	1BAW9;0IPD6;1974V;1DF08;13CCP;0WGF6;0V2ZK;0E80W;0B400	MAX dimerization protein 1 [Source:MGI Symbol;Acc:MGI:96908]	17119	Q8K1Z8
174.2078878	1415.125019	8.123197156	3.02204766	4.3254E-10	3.15949E-08	17	45555703	45563169	+	3045	Nfkbie	GO:0001650;GO:0001650;GO:0005515;GO:0005515;GO:0005654;GO:0005654;GO:0005737;GO:0005794;GO:0005794;GO:0005829;GO:0005829;GO:0042942;GO:0042942;GO:0045892;GO:0048471;GO:0048471;GO:0005515;	K05872	-	K;E	0UQCI;0DQII;KOG0504;0VC0J;13M39;1CZKX;18W50;0A2AC;1AV6R	nuclear factor of kappa light polypeptide gene enhancer in B cells inhibitor, epsilon [Source:MGI Symbol;Acc:MGI:1194908]	18037	O54910
113.8904134	920.833867	8.085262312	3.01529458	1.56712E-18	7.75856E-16	19	11067471	11081102	-	1795	Ms4a8a	GO:0016020;GO:0016021;GO:0016021;GO:0016021;	K22190	-	S	13SQZ;191TN;0IZ1J;1B0UX;09VN9;1CWN9;0UR05;0VB2K;0DMSU	membrane-spanning 4-domains, subfamily A, member 8A [Source:MGI Symbol;Acc:MGI:1927657]	64381	Q99N10
601.7122969	4856.04056	8.070369485	3.012634726	0.006213629	0.038506785	9	111019271	111042767	+	3450	Ltf	GO:0001503;GO:0001530;GO:0001530;GO:0001817;GO:0001817;GO:0001817;GO:0001817;GO:0001817;GO:0002227;GO:0002227;GO:0002227;GO:0002376;GO:0004252;GO:0004252;GO:0004869;GO:0004869;GO:0005506;GO:0005506;GO:0005506;GO:0005506;GO:0005576;GO:0005576;GO:0005576;GO:0005615;GO:0005615;GO:0005615;GO:0005615;GO:0005737;GO:0005737;GO:0006508;GO:0006811;GO:0008201;GO:0008201;GO:0008233;GO:0008233;GO:0008236;GO:…	K17283	EC:3.4.21.-	O;W;P	0DG15;0V5QX;0IEAI;1AVNU;0UISE;12NWR;1CQQS;18XHH;09URE	lactotransferrin [Source:MGI Symbol;Acc:MGI:96837]	17002	P08071
106.9975368	860.2599774	8.039997956	3.007195135	3.44591E-09	2.00708E-07	5	149264767	149288153	+	1420	Alox5ap	GO:0002540;GO:0002675;GO:0002675;GO:0004051;GO:0004051;GO:0004364;GO:0004464;GO:0004602;GO:0005515;GO:0005634;GO:0005634;GO:0005635;GO:0005635;GO:0005635;GO:0005635;GO:0005783;GO:0005783;GO:0005783;GO:0005783;GO:0005789;GO:0005829;GO:0005829;GO:0006691;GO:0006691;GO:0008047;GO:0008047;GO:0016020;GO:0016021;GO:0016021;GO:0016021;GO:0019370;GO:0019370;GO:0019370;GO:0019370;GO:0019372;GO:0019372;GO:…	K20735	-	M;I	12TQF;1CXMD;0UPBK;0A126;0DNQ2;1B0Q0;18WZH;0V6GG;0IHE0	arachidonate 5-lipoxygenase activating protein [Source:MGI Symbol;Acc:MGI:107505]	11690	P30355
374.6671826	2970.136349	7.927399266	2.98684764	5.2456E-05	0.000884506	2	29194541	29253005	-	3990	Ntng2	GO:0003674;GO:0005515;GO:0005886;GO:0005886;GO:0005886;GO:0007275;GO:0007399;GO:0007409;GO:0009887;GO:0009888;GO:0010975;GO:0016020;GO:0016477;GO:0030154;GO:0030424;GO:0031225;GO:0034446;GO:0043256;GO:0045171;GO:0045171;GO:0046658;GO:0050804;GO:0070831;GO:0090543;GO:0090543;GO:0098685;GO:0098978;GO:0099029;GO:0150011;GO:2001222;GO:0003674;GO:0005515;GO:0005886;GO:0005886;GO:0007275;GO:0007399;GO:…	K16359	-	T;W	18U2B;1CRVW;1AUQ7;0UH30;KOG3512;0V6VW;13IK3;09VXD;0DH5M	netrin G2 [Source:MGI Symbol;Acc:MGI:2159341]	171171	Q8R4F1;A2AKW8
462.4787905	3634.788596	7.859362788	2.974412348	0.002706513	0.02037946	2	167688915	167690418	+	1504	Cebpb	GO:0000122;GO:0000122;GO:0000122;GO:0000779;GO:0000790;GO:0000976;GO:0000977;GO:0000977;GO:0000978;GO:0000978;GO:0000979;GO:0000981;GO:0000981;GO:0000981;GO:0001227;GO:0001227;GO:0001227;GO:0001228;GO:0001228;GO:0001541;GO:0001889;GO:0001892;GO:0003677;GO:0003677;GO:0003677;GO:0003682;GO:0003682;GO:0003700;GO:0003700;GO:0005515;GO:0005515;GO:0005515;GO:0005515;GO:0005634;GO:0005634;GO:0005634;GO:…	K10048	-	K	0A1V2;19685;1AW68;0VCQQ;1CSWS;12U30;0USUY;0DPH8;KOG3119	CCAAT/enhancer binding protein (C/EBP), beta [Source:MGI Symbol;Acc:MGI:88373]	12608	P28033;Q3UPN9
96.95286322	754.0309699	7.777294501	2.95926837	5.01021E-14	9.60183E-12	9	124121543	124147699	+	8434	Ccr5	GO:0000165;GO:0003779;GO:0003779;GO:0004930;GO:0004930;GO:0004930;GO:0004950;GO:0004950;GO:0005737;GO:0005737;GO:0005768;GO:0005768;GO:0005886;GO:0006816;GO:0006816;GO:0006935;GO:0006935;GO:0006935;GO:0006952;GO:0006954;GO:0006954;GO:0006954;GO:0006955;GO:0006955;GO:0006955;GO:0007165;GO:0007186;GO:0007186;GO:0007186;GO:0007186;GO:0007186;GO:0007204;GO:0007204;GO:0007267;GO:0007267;GO:0009897;GO:…	K04180	-	T;P	KOG3656;1CRZB;0V6YN;1AYME;19483;09T6C;13K12;0DH9A;0UMN2	chemokine (C-C motif) receptor 5 [Source:MGI Symbol;Acc:MGI:107182]	12774	P51682
102.031043	791.7400319	7.759795533	2.956018639	1.24182E-12	1.75659E-10	1	173747293	173766943	-	3561	Ifi204	GO:0000122;GO:0000978;GO:0001227;GO:0002218;GO:0002218;GO:0002218;GO:0003690;GO:0003690;GO:0003712;GO:0005515;GO:0005515;GO:0005634;GO:0005634;GO:0005654;GO:0005730;GO:0005730;GO:0005730;GO:0005737;GO:0005829;GO:0006357;GO:0007275;GO:0008134;GO:0009617;GO:0009617;GO:0016607;GO:0032731;GO:0035457;GO:0035458;GO:0035458;GO:0035458;GO:0035458;GO:0042405;GO:0042771;GO:0042802;GO:0045669;GO:0048839;	K20914	-	K	1CTDT;0UM8D;0DINX;0J5NP;194Q0;1B2J8;1408X;0V89T;09XBF	interferon activated gene 204 [Source:MGI Symbol;Acc:MGI:96429]	15951	P0DOV2
580.1974804	4501.274289	7.758176209	2.955717544	7.24828E-09	3.9029E-07	7	140967221	140969825	+	1094	Ifitm1	GO:0001503;GO:0001756;GO:0002376;GO:0003674;GO:0005769;GO:0005886;GO:0005886;GO:0008285;GO:0009615;GO:0009952;GO:0016020;GO:0016021;GO:0016021;GO:0016021;GO:0030336;GO:0032991;GO:0034341;GO:0034341;GO:0035455;GO:0035455;GO:0035456;GO:0035456;GO:0045071;GO:0045071;GO:0045087;GO:0045669;GO:0046597;GO:0046597;GO:0046597;GO:0051607;GO:0051607;GO:0051607;GO:0060337;GO:0001503;GO:0001756;GO:0002376;GO:…	K19831	-	S	13XNX;0VJSA;1D4IR;0A8GR;0DV1U;0J2DU	interferon induced transmembrane protein 1 [Source:MGI Symbol;Acc:MGI:1915963]	68713	Q9D103
76.39070193	589.3867186	7.715424832	2.947745598	1.20294E-05	0.000256718	12	85166635	85177790	-	2903	Pgf	GO:0005576;GO:0007165;GO:0008083;GO:0008083;GO:0008083;GO:0016020;GO:0016020;GO:0051781;GO:0001525;GO:0001525;GO:0001658;GO:0001666;GO:0001666;GO:0001934;GO:0001938;GO:0001938;GO:0001938;GO:0002040;GO:0002040;GO:0002040;GO:0005172;GO:0005576;GO:0005576;GO:0005615;GO:0005615;GO:0005615;GO:0007165;GO:0007275;GO:0007565;GO:0008083;GO:0008083;GO:0008083;GO:0008083;GO:0008083;GO:0008083;GO:0008284;GO:…	K16859	-	W;T	0US1H;1D1WF;0VGNF;196AP;1B237;0DT2A;13RTE;0IY55;0A6AY	placental growth factor [Source:MGI Symbol;Acc:MGI:105095]	18654	P49764;Q544A5
826.9961206	6369.93797	7.702500424	2.945326857	0.000109873	0.001623768	17	24736642	24742778	+	1258	Msrb1	GO:0002376;GO:0003779;GO:0005634;GO:0005634;GO:0005737;GO:0005737;GO:0005856;GO:0008270;GO:0015629;GO:0016491;GO:0030041;GO:0030091;GO:0030091;GO:0033743;GO:0033743;GO:0033743;GO:0033743;GO:0033745;GO:0045087;GO:0046872;GO:0055114;GO:0055114;GO:0055114;GO:0070191;GO:0002376;GO:0003779;GO:0005634;GO:0005634;GO:0005737;GO:0005737;GO:0005856;GO:0008270;GO:0015629;GO:0016491;GO:0030041;GO:0030091;GO:…	K07305	EC:1.8.4.12	O	13UYT;1D46K;0UW0A;KOG0856;1B6BQ;0DUVN;0A8ET;196HN;0VJAV	methionine sulfoxide reductase B1 [Source:MGI Symbol;Acc:MGI:1351642]	27361	Q9JLC3
321.5807424	2470.278036	7.681672783	2.941420511	2.20736E-09	1.37079E-07	X	20925454	20931555	-	1736	Cfp	GO:0002376;GO:0005576;GO:0005615;GO:0006957;GO:0006957;GO:0030141;GO:0045087;	K15412	-	P	197IJ;0B6TF;1DGK1;0E9RT;0V40N;0IUGK;1BBN6;0WJJJ;13GS7	complement factor properdin [Source:MGI Symbol;Acc:MGI:97545]	18636	P11680;A2AE15
170.62776	1302.251457	7.632119514	2.932083763	0.001320433	0.011702672	11	62248984	62266453	+	1845	Adora2b	GO:0001609;GO:0001609;GO:0001938;GO:0001973;GO:0001973;GO:0002882;GO:0004930;GO:0004930;GO:0004930;GO:0004930;GO:0005886;GO:0005886;GO:0007165;GO:0007186;GO:0007186;GO:0007186;GO:0007189;GO:0008284;GO:0008285;GO:0009986;GO:0010575;GO:0010595;GO:0010701;GO:0010753;GO:0010893;GO:0010906;GO:0016020;GO:0016021;GO:0016021;GO:0016021;GO:0031284;GO:0031668;GO:0032722;GO:0032755;GO:0032966;GO:0033605;GO:…	K04267	-	T	KOG3656;13HH2;0UPDG;1CS68;09Y1D;18W75;0V8YY;0DHG2;1B1P6	adenosine A2b receptor [Source:MGI Symbol;Acc:MGI:99403]	11541	Q60614
573.4516206	4372.404274	7.624713431	2.930683116	0.007178098	0.042716271	7	141262706	141266481	-	3776	Irf7	GO:0000976;GO:0003677;GO:0003700;GO:0003700;GO:0005515;GO:0005634;GO:0006355;GO:0006355;GO:0044212;GO:0000976;GO:0000978;GO:0000978;GO:0000981;GO:0000981;GO:0000981;GO:0000981;GO:0000987;GO:0002376;GO:0002376;GO:0002819;GO:0002819;GO:0002819;GO:0003677;GO:0003677;GO:0003677;GO:0003700;GO:0003700;GO:0005515;GO:0005515;GO:0005515;GO:0005634;GO:0005634;GO:0005634;GO:0005634;GO:0005654;GO:0005654;GO:…	K09447	-	K	0V6WU;0IWNR;0UJ8Y;0DH74;18Z6T;1CRX8;13QBS;09VYE;1AZYD	interferon regulatory factor 7 [Source:MGI Symbol;Acc:MGI:1859212]	54123	P70434;Q542T3
12.59704119	95.6971848	7.596798593	2.925391573	2.37234E-05	0.000454159	4	127354809	127358181	-	1721	Gjb5	GO:0005243;GO:0005886;GO:0005921;GO:0005922;GO:0005922;GO:0005922;GO:0007154;GO:0007154;GO:0007267;GO:0016020;GO:0016021;GO:0030054;GO:0055085;GO:0060707;GO:0060708;GO:0060713;GO:1905867;	K07624	-	T;W	18UTF;0V4IG;1CPJT;09TJG;0UG1F;1B489;0DEW7;0IE21;12NCJ	gap junction protein, beta 5 [Source:MGI Symbol;Acc:MGI:95723]	14622	Q02739;Q542M8
42.5492929	323.0788461	7.593048535	2.92467923	7.54734E-14	1.3501E-11	2	122426477	122461137	+	4208	Slc28a2	GO:0001895;GO:0001895;GO:0005326;GO:0005337;GO:0005337;GO:0005337;GO:0005337;GO:0005345;GO:0005415;GO:0005415;GO:0005415;GO:0005415;GO:0005887;GO:0005887;GO:0005887;GO:0005887;GO:0006836;GO:0015211;GO:0015211;GO:0015213;GO:0015293;GO:0015389;GO:0015855;GO:0015860;GO:0015862;GO:0016020;GO:0016020;GO:0016020;GO:0016021;GO:0031526;GO:0032238;GO:0034394;GO:0035340;GO:0072531;GO:1901642;GO:1901642;GO:…	K11536	-	P	1CQTG;0UHQW;KOG3747;18ZRN;09UUI;0V5U1;0DG3V;1B123;12NJF	solute carrier family 28 (sodium-coupled nucleoside transporter), member 2 [Source:MGI Symbol;Acc:MGI:1913105]	269346	O88627
114.9447289	865.9552451	7.533666426	2.913352155	3.47475E-10	2.58043E-08	3	96282909	96293969	-	2589	Fcgr1	GO:0001788;GO:0001798;GO:0001805;GO:0002376;GO:0004888;GO:0005886;GO:0005886;GO:0005887;GO:0006898;GO:0006910;GO:0006911;GO:0007166;GO:0007166;GO:0009617;GO:0009897;GO:0016020;GO:0016021;GO:0019770;GO:0019864;GO:0019864;GO:0019884;GO:0031774;GO:0038094;GO:0042590;GO:0042742;GO:0045087;GO:0045121;GO:0050766;GO:0050776;GO:0050776;GO:0060100;GO:0061098;	K06498	-	T	18WH1;0DN3A;1B39X;0IVK2;0A21R;12QRN;0VCX0;0UT0S;1CYNS	Fc receptor, IgG, high affinity I [Source:MGI Symbol;Acc:MGI:95498]	14129	P26151
157.1923838	1182.755686	7.524255675	2.911548873	2.90044E-06	7.56874E-05	10	75316877	75334784	+	3062	Adora2a	GO:0001609;GO:0001609;GO:0001609;GO:0001609;GO:0001609;GO:0001963;GO:0001973;GO:0001973;GO:0001973;GO:0001973;GO:0001975;GO:0004930;GO:0004930;GO:0004930;GO:0005515;GO:0005882;GO:0005882;GO:0005886;GO:0005886;GO:0005886;GO:0005886;GO:0005887;GO:0005887;GO:0006355;GO:0006355;GO:0006469;GO:0006469;GO:0007165;GO:0007186;GO:0007186;GO:0007186;GO:0007186;GO:0007189;GO:0007189;GO:0007189;GO:0007205;GO:…	K04266	-	T	KOG3656;13HH2;1CS68;09Y1D;0V8YY;0UJBG;18U0Z;0DHG2;1AVP3	adenosine A2a receptor [Source:MGI Symbol;Acc:MGI:99402]	11540	Q60613
83.45228122	626.0584301	7.501993007	2.907273918	0.008064209	0.046576585	19	11404770	11427246	+	1751	Ms4a4c	GO:0003674;GO:0005575;GO:0008150;GO:0016020;GO:0016021;GO:0003674;GO:0005575;GO:0008150;GO:0016020;GO:0016021;GO:0016021;GO:0016021;GO:0003674;GO:0005575;GO:0008150;GO:0016020;GO:0016021;GO:0016021;GO:0016021;	K22190	-	S	1967A;1AWM6;1CTBK;0DIKP;0UM5X;0VHG7;13UNP;0A6N2;0J084	membrane-spanning 4-domains, subfamily A, member 4C [Source:MGI Symbol;Acc:MGI:1927656]	64380	Q9D3F6
15.75140292	118.1441254	7.500546203	2.906995659	1.84316E-08	9.10711E-07	6	92816478	92847174	+	3739	A730049H05Rik	GO:0003674;GO:0005575;GO:0008150;	-	-	-	-	RIKEN cDNA A730049H05 gene [Source:MGI Symbol;Acc:MGI:1921766]	-	-
20.96596993	157.0715652	7.491738553	2.905300553	6.85022E-10	4.75064E-08	2	52038009	52056686	+	1710	Tnfaip6	GO:0005540;GO:0005540;GO:0005615;GO:0005615;GO:0005615;GO:0007155;GO:0007155;GO:0007155;GO:0030335;GO:0030335;GO:0030728;GO:0050728;GO:0050728;GO:0050728;	K19018	-	O;T	0UIBF;KOG3714;KOG1218;18WUV;1AZG3;0DGHV;1CR7J;0V68R;09V9G;12P6R	tumor necrosis factor alpha induced protein 6 [Source:MGI Symbol;Acc:MGI:1195266]	21930	O08859;Q3USX6
411.912886	3079.15752	7.475263883	2.902124509	9.85825E-05	0.001486493	11	9118103	9136170	+	1961	Upp1	GO:0003824;GO:0003824;GO:0004850;GO:0004850;GO:0004850;GO:0004850;GO:0004850;GO:0005654;GO:0005654;GO:0005737;GO:0005737;GO:0006218;GO:0006218;GO:0006218;GO:0006218;GO:0006220;GO:0009116;GO:0009116;GO:0009166;GO:0009166;GO:0016740;GO:0016757;GO:0016763;GO:0016763;GO:0042149;GO:0042802;GO:0042802;GO:0042802;GO:0044206;GO:0046108;GO:0003824;GO:0003824;GO:0004850;GO:0004850;GO:0004850;GO:0004850;GO:…	K00757	EC:2.4.2.3	F	09UGA;18V8D;0UI8B;KOG3728;12PTT;0DFS2;1CQFK;0V5FN;1ATT2	uridine phosphorylase 1 [Source:MGI Symbol;Acc:MGI:1097668]	22271	P52624;Q5SUC8
739.6744242	5520.862185	7.46390845	2.899931291	3.37229E-12	4.0611E-10	15	78325752	78353847	+	7277	Csf2rb	GO:0001558;GO:0004896;GO:0004896;GO:0005515;GO:0005515;GO:0005515;GO:0016020;GO:0016020;GO:0016020;GO:0016021;GO:0016021;GO:0016021;GO:0019221;GO:0019221;GO:0019221;GO:0001558;GO:0004896;GO:0004896;GO:0005515;GO:0005515;GO:0005515;GO:0016020;GO:0016020;GO:0016020;GO:0016021;GO:0016021;GO:0016021;GO:0019221;GO:0019221;GO:0019221;GO:0004896;GO:0004896;GO:0005515;GO:0016020;GO:0016020;GO:0016020;GO:…	K04738	-	W;T	0UI7U;0IGEX;1B2E2;0VATT;1CWB6;12RW9;09Z09;0DMFV;1955X	colony stimulating factor 2 receptor, beta, low- affinity (granulocyte-macrophage) [Source:MGI Symbol;Acc:MGI:1339759]	12983	P26955
48.6186619	361.3561194	7.432457111	2.893839233	3.36239E-09	1.96485E-07	6	142234227	142322981	-	3722	Slco1a5	GO:0016020;GO:0016020;GO:0016021;GO:0055085;GO:0005515;GO:0005886;GO:0006811;GO:0008028;GO:0008514;GO:0015125;GO:0015349;GO:0015711;GO:0015718;GO:0015721;GO:0016020;GO:0016020;GO:0016020;GO:0016021;GO:0022857;GO:0022857;GO:0031100;GO:0031526;GO:0050892;GO:0055085;GO:0055085;GO:0070327;GO:0005515;GO:0005886;GO:0006811;GO:0016020;GO:0016020;GO:0016020;GO:0016021;GO:0022857;GO:0022857;GO:0055085;GO:…	K03460	-	Q;P	0DI86;KOG3626;09WXI;190Z9;0UPGR;13HRA;1AYIR;0V7VT;1CSYI	solute carrier organic anion transporter family, member 1a5 [Source:MGI Symbol;Acc:MGI:1351865]	108096	Q91YY5;A0A0G2JDD1
3.705314054	27.48152163	7.416786061	2.890794155	0.00211713	0.016920899	19	29321344	29325356	-	708	Insl6	GO:0005179;GO:0005179;GO:0005179;GO:0005576;GO:0005576;GO:0005576;GO:0007165;GO:0007283;GO:0007286;GO:0008584;GO:0009566;GO:0030317;GO:0043066;	K05255	-	O;T	140P1;0J9YE;1D35S;0VHNW;0UV00;0DTTK;193RR;0A6UR;1B6EF	insulin-like 6 [Source:MGI Symbol;Acc:MGI:1351595]	27356	Q9QY05;Q545M1
89.97406463	665.8728779	7.400720203	2.887665674	0.007846062	0.045699465	7	30421732	30428746	+	2346	Nfkbid	GO:0005515;GO:0005515;GO:0005515;GO:0005634;GO:0005634;GO:0005634;GO:0006357;GO:0006954;GO:0032088;GO:0033085;GO:0043124;GO:0050852;GO:0051059;GO:0070245;GO:2000321;GO:0005515;GO:0005515;GO:0005634;GO:0005634;GO:0005634;GO:0006357;GO:0006954;GO:0032088;GO:0033085;GO:0043124;GO:0050852;GO:0051059;GO:0070245;GO:2000321;	K14214	-	K;E	0DK43;1AX78;1CUXV;KOG0504;0V9MD;13NVB;1921S;09YPP;0UMNV	nuclear factor of kappa light polypeptide gene enhancer in B cells inhibitor, delta [Source:MGI Symbol;Acc:MGI:3041243]	243910	Q2TB02
5.861402004	43.3752877	7.400155742	2.887555634	0.000185973	0.002495442	10	78041947	78063622	+	2988	Dnmt3l	GO:0000794;GO:0001701;GO:0001890;GO:0005515;GO:0005515;GO:0005634;GO:0005634;GO:0005654;GO:0005720;GO:0005737;GO:0006306;GO:0006306;GO:0006306;GO:0007141;GO:0007283;GO:0007283;GO:0008047;GO:0008168;GO:0010529;GO:0016740;GO:0019899;GO:0019899;GO:0019899;GO:0019899;GO:0030154;GO:0030234;GO:0030234;GO:0032259;GO:0032259;GO:0032776;GO:0035098;GO:0043046;GO:0043085;GO:0045892;GO:0045892;GO:0046872;GO:…	K17400	-	K;L	1CUE0;18VCG;0DJM7;13N1Z;0V958;1B3E4;09Y7P;0IIXK;0UND3	DNA (cytosine-5-)-methyltransferase 3-like [Source:MGI Symbol;Acc:MGI:1859287]	54427	Q9CWR8;A3EWM2
1297.244583	9576.222389	7.381971385	2.884006145	0.002751711	0.020649998	4	150236721	150248879	+	5379	Eno1	GO:0000015;GO:0000015;GO:0000287;GO:0000287;GO:0004634;GO:0004634;GO:0006096;GO:0006096;GO:0000015;GO:0000015;GO:0000015;GO:0000015;GO:0000122;GO:0000287;GO:0000287;GO:0000977;GO:0001227;GO:0001701;GO:0003723;GO:0004634;GO:0004634;GO:0004634;GO:0004634;GO:0004634;GO:0005515;GO:0005737;GO:0005737;GO:0005829;GO:0005886;GO:0005886;GO:0006096;GO:0006096;GO:0006096;GO:0006096;GO:0006096;GO:0009986;GO:…	K01689	EC:4.2.1.11	G	1917S;0V5IG;KOG2670;0DFUY;09UJ9;12NHF;1B024;0UHAZ;1CQIB	enolase 1, alpha non-neuron [Source:MGI Symbol;Acc:MGI:95393]	13806	P17182;Q5FW97
7411.566313	54686.32849	7.378511665	2.883329837	9.51873E-05	0.001438951	17	57203970	57228136	-	5143	C3	GO:0001798;GO:0001934;GO:0001934;GO:0001934;GO:0001970;GO:0002376;GO:0004866;GO:0004866;GO:0005515;GO:0005515;GO:0005515;GO:0005576;GO:0005576;GO:0005576;GO:0005615;GO:0005615;GO:0005615;GO:0005615;GO:0005615;GO:0005615;GO:0006629;GO:0006631;GO:0006954;GO:0006954;GO:0006954;GO:0006956;GO:0006956;GO:0006956;GO:0006956;GO:0006956;GO:0006957;GO:0006958;GO:0007596;GO:0008289;GO:0009617;GO:0009986;GO:…	K03990	-	O;V	1CWM0;1AZ7Z;0V9VN;0URWM;18WYI;13MNB;KOG1366;09YXX;0DKCZ	complement component 3 [Source:MGI Symbol;Acc:MGI:88227]	12266	P01027
12.05219765	88.86722331	7.37352854	2.882355174	2.39098E-07	8.69684E-06	15	82233779	82244748	-	1617	Cenpm	GO:0000775;GO:0000776;GO:0000777;GO:0003674;GO:0005634;GO:0005694;GO:0005737;GO:0005829;GO:0005829;GO:0008150;GO:0000775;GO:0000776;GO:0000777;GO:0003674;GO:0005634;GO:0005694;GO:0005737;GO:0005829;GO:0008150;GO:0005634;GO:0005694;GO:0005634;GO:0005694;	K11505	-	S	0A48D;19096;0VF35;0USW8;0IZ5U;1CXNM;0DRST;1B50C;13RHK	centromere protein M [Source:MGI Symbol;Acc:MGI:1913820]	66570	Q9CQA0
9.20305972	67.66043796	7.351950332	2.87812702	6.39215E-06	0.000149246	3	15795145	15848528	-	3682	Sirpb1c	GO:0003674;GO:0005886;GO:0022409;GO:0050766;GO:0050870;GO:0003674;GO:0005886;GO:0022409;GO:0050766;GO:0050870;GO:0003674;GO:0005886;GO:0016020;GO:0016021;GO:0022409;GO:0050766;GO:0050870;GO:0003674;GO:0005886;GO:0016020;GO:0016021;GO:0022409;GO:0050766;GO:0050870;GO:0003674;GO:0005886;GO:0022409;GO:0050766;GO:0050870;GO:0003674;GO:0005886;GO:0022409;GO:0050766;GO:0050870;	K06551	-	T	0IKYM;1B49F;0UPFN;0VE7W;0DNKM;1CYSK;13NRA;0A0PS;195MW	signal-regulatory protein beta 1C [Source:MGI Symbol;Acc:MGI:3807521]	100038947	Q1AN90
9.89836743	72.67442664	7.342061926	2.876185283	2.35357E-06	6.38472E-05	15	56665627	56694539	-	4237	Has2	GO:0001570;GO:0001822;GO:0005737;GO:0005887;GO:0005887;GO:0005887;GO:0005887;GO:0005887;GO:0008284;GO:0008284;GO:0010838;GO:0010838;GO:0014911;GO:0014911;GO:0016020;GO:0016021;GO:0016740;GO:0016757;GO:0030212;GO:0030213;GO:0030213;GO:0030213;GO:0030213;GO:0030213;GO:0030213;GO:0030213;GO:0030335;GO:0030335;GO:0031410;GO:0035810;GO:0035810;GO:0036120;GO:0036120;GO:0036302;GO:0042802;GO:0042802;GO:…	K00752	EC:2.4.1.212	M	1AZ3A;0UNKB;09WPN;0V4GK;KOG2571;0DHZ9;12R3B;1CUJH;18SXD	hyaluronan synthase 2 [Source:MGI Symbol;Acc:MGI:107821]	15117	P70312
591.0391479	4337.066141	7.338035317	2.875393848	4.39902E-09	2.51294E-07	11	69664213	69666153	-	1257	Cd68	GO:0002437;GO:0002605;GO:0005764;GO:0005764;GO:0005765;GO:0005765;GO:0005765;GO:0005768;GO:0005886;GO:0005886;GO:0005886;GO:0007568;GO:0010008;GO:0016020;GO:0016020;GO:0016020;GO:0016021;GO:0031669;GO:0031902;GO:0035425;GO:0071222;GO:0071310;GO:0072594;GO:0140052;GO:0005764;GO:0005765;GO:0005886;GO:0010008;GO:0016020;GO:0016020;GO:0016020;GO:0016021;	K06501	-	U	0DJIF;09Y56;0UJ4Q;1AREW;0V92P;12NCI;1CUB0;KOG4818;18YJX	CD68 antigen [Source:MGI Symbol;Acc:MGI:88342]	12514	P31996
9.854410186	72.22588494	7.329295572	2.873674546	4.52561E-05	0.000780832	2	113746164	113758646	-	4148	Grem1	GO:0000902;GO:0000902;GO:0001525;GO:0002042;GO:0002092;GO:0002689;GO:0002689;GO:0003257;GO:0003337;GO:0005125;GO:0005576;GO:0005615;GO:0005615;GO:0005615;GO:0005615;GO:0005615;GO:0006915;GO:0007165;GO:0007165;GO:0007171;GO:0007267;GO:0008284;GO:0008284;GO:0009887;GO:0009887;GO:0009954;GO:0009986;GO:0009986;GO:0009986;GO:0010717;GO:0010717;GO:0030199;GO:0030199;GO:0030297;GO:0030308;GO:0030308;GO:…	K23318	-	W;T	09UZ5;0UMW0;0V8S6;1AXZT;0DJ6W;13P42;0IG3Z;18U12;1CTYT	gremlin 1, DAN family BMP antagonist [Source:MGI Symbol;Acc:MGI:1344337]	23892	O70326;Q3TNY7
282.5143674	2066.259442	7.313820748	2.870625269	1.07281E-07	4.34561E-06	1	171051174	171064935	-	1736	Fcgr3	GO:0016020;GO:0016021;GO:0016020;GO:0016021;	K16824	-	T	0V8DY;1B2SA;1CTIQ;192N7;140GW;0DITC;0J9AP;09XFS;0UU2H	Fc receptor, IgG, low affinity III [Source:MGI Symbol;Acc:MGI:95500]	14131	-
962.6115502	7024.627704	7.297468748	2.867396127	0.002220817	0.017521744	8	122424776	122432930	-	1039	Cyba	GO:0001725;GO:0001938;GO:0003106;GO:0005515;GO:0005515;GO:0005634;GO:0005737;GO:0005739;GO:0005768;GO:0005794;GO:0005886;GO:0005925;GO:0006801;GO:0006954;GO:0009055;GO:0014895;GO:0016020;GO:0016175;GO:0016324;GO:0016491;GO:0017004;GO:0017124;GO:0020037;GO:0020037;GO:0022900;GO:0030307;GO:0030425;GO:0032755;GO:0032760;GO:0032930;GO:0033864;GO:0034137;GO:0042554;GO:0042554;GO:0043020;GO:0043020;GO:…	K08009	-	C	1D11B;0DS3S;0VFGB;1B40G;0UUMF;0IXYN;0A4M0;18S1H;13RYH	cytochrome b-245, alpha polypeptide [Source:MGI Symbol;Acc:MGI:1316658]	13057	Q61462;B3VQI8
130.041727	947.1964414	7.283788545	2.86468904	3.17124E-17	1.25602E-14	7	25087344	25179726	-	8243	Pou2f2	GO:0000976;GO:0000978;GO:0000981;GO:0001228;GO:0001228;GO:0002335;GO:0002380;GO:0003677;GO:0003677;GO:0003677;GO:0003677;GO:0003700;GO:0003700;GO:0003700;GO:0003700;GO:0005634;GO:0005634;GO:0005634;GO:0005634;GO:0005634;GO:0005654;GO:0005737;GO:0006355;GO:0006355;GO:0006355;GO:0019904;GO:0030154;GO:0032755;GO:0043231;GO:0043565;GO:0043565;GO:0045893;GO:0045944;GO:0045944;GO:0045944;GO:0048305;GO:…	K09364	-	K	13KGX;1B52K;09ZXK;KOG3802;0VAU8;18TT1;0DMGG;1CWBU;0UIUM	POU domain, class 2, transcription factor 2 [Source:MGI Symbol;Acc:MGI:101897]	18987	Q00196
8.6471936	62.81859955	7.264622773	2.860887886	1.28252E-05	0.000271477	1	94038305	94052553	-	1930	Pdcd1	GO:0002250;GO:0002376;GO:0002644;GO:0005515;GO:0005515;GO:0005886;GO:0005886;GO:0006915;GO:0009897;GO:0009897;GO:0016020;GO:0016021;GO:0016021;GO:0016021;GO:0043065;GO:0043066;GO:0050776;GO:0050777;GO:0050777;GO:0050777;GO:0070234;GO:0070234;GO:0070234;	K06744	-	T	18SP8;0V4NG;0J26W;13VPH;0UG3B;1CPPF;1ARWD;09TPA;0DEZP	programmed cell death 1 [Source:MGI Symbol;Acc:MGI:104879]	18566	Q02242;Q544F3
117.5537157	852.3546941	7.250767777	2.858133769	0.001496023	0.012951375	16	10782240	10785536	-	2908	Socs1	GO:0001932;GO:0005159;GO:0005159;GO:0005515;GO:0005515;GO:0005634;GO:0005654;GO:0005654;GO:0005737;GO:0005737;GO:0005829;GO:0005942;GO:0007259;GO:0009968;GO:0010533;GO:0016567;GO:0019210;GO:0019221;GO:0019901;GO:0019901;GO:0031410;GO:0033673;GO:0035556;GO:0035556;GO:0036464;GO:0036464;GO:0040008;GO:0042509;GO:0042532;GO:0042532;GO:0043372;GO:0043377;GO:0043551;GO:0045444;GO:0045591;GO:0045591;GO:…	K04694	-	T	0UNSY;13F34;18ZJU;1AUZ2;KOG4566;1CUR4;0DJXM;0A2EF;0VDA1	suppressor of cytokine signaling 1 [Source:MGI Symbol;Acc:MGI:1354910]	12703	O35716
22.80408514	164.4785765	7.212680334	2.850535485	0.001760457	0.014607367	4	146449023	146470292	+	4550	Zfp992	GO:0003674;GO:0003676;GO:0003676;GO:0005575;GO:0006355;GO:0006355;GO:0008150;GO:0046872;	-	-	K	0V4DW;09TES;KOG1721;12PGP;0DERT	zinc finger protein 992 [Source:MGI Symbol;Acc:MGI:3700963]	433791	B1ASD8
27.75353455	199.7069662	7.195730902	2.847141235	0.005715365	0.036195207	9	55220222	55326844	-	6075	Nrg4	GO:0005102;GO:0005102;GO:0005102;GO:0005576;GO:0005615;GO:0005886;GO:0007399;GO:0007399;GO:0008083;GO:0016020;GO:0016021;GO:0035556;GO:0048513;GO:0005102;GO:0007399;GO:0016020;GO:0005102;GO:0005102;GO:0005102;GO:0005576;GO:0005615;GO:0005886;GO:0007399;GO:0007399;GO:0008083;GO:0016020;GO:0016021;GO:0035556;GO:0048513;	K05458	-	T	196BC;0IZID;0UW0F;0A8GH;0VJCR;13TXK;0DV6B;1B6E3;1D4GQ	neuregulin 4 [Source:MGI Symbol;Acc:MGI:1933833]	83961	Q9WTX4
362.5427416	2600.725925	7.173570524	2.842691375	0.000744805	0.007443176	13	55523231	55529296	-	2459	Dok3	GO:0005515;GO:0005515;GO:0005737;GO:0005737;GO:0005886;GO:0007265;GO:0016020;GO:0005515;GO:0005515;GO:0005737;GO:0005737;GO:0005886;GO:0007265;GO:0016020;	K24036	-	T	0UG25;0V4KU;0DI9N;18SC9;13JC2;1ATFY;1CT05;09WZ4;KOG4047	docking protein 3 [Source:MGI Symbol;Acc:MGI:1351490]	27261	Q9QZK7;Q14AA1
113.0322901	803.5965085	7.109441982	2.829736328	0.002322743	0.018088297	11	48985327	48994172	-	3205	Tgtp1	GO:0000166;GO:0002376;GO:0003924;GO:0003924;GO:0003924;GO:0005525;GO:0005525;GO:0005525;GO:0005737;GO:0005783;GO:0005789;GO:0005794;GO:0006952;GO:0006955;GO:0009615;GO:0009617;GO:0016020;GO:0016020;GO:0016787;GO:0034341;GO:0035455;GO:0035458;GO:0035458;GO:0045087;GO:0005525;GO:0005525;GO:0016020;GO:0016020;	-	-	S	0VBXP;13J01;0DQAB;0A2NU;0IJSM	T cell specific GTPase 1 [Source:MGI Symbol;Acc:MGI:98734]	21822	Q62293;Q3T9E4
912.7498174	6457.08718	7.074323168	2.822592125	6.94691E-20	4.42196E-17	13	56609523	56639562	+	3771	Tgfbi	GO:0005178;GO:0005518;GO:0007155;GO:0007155;GO:0008283;GO:0050840;GO:0001525;GO:0002062;GO:0005178;GO:0005178;GO:0005201;GO:0005515;GO:0005518;GO:0005518;GO:0005518;GO:0005518;GO:0005576;GO:0005604;GO:0005604;GO:0005615;GO:0005615;GO:0005615;GO:0005615;GO:0005802;GO:0005802;GO:0007155;GO:0007155;GO:0007155;GO:0007155;GO:0007155;GO:0008283;GO:0008283;GO:0030198;GO:0030198;GO:0031012;GO:0031012;GO:…	K19519	-	W;M	0UGFZ;0V4XK;1AVY8;0DF8R;KOG1437;18ZRS;1CPYC;13I26;09TYN	transforming growth factor, beta induced [Source:MGI Symbol;Acc:MGI:99959]	21810	P82198;A1L353
575.0224491	4054.747237	7.051459023	2.817921798	1.92922E-06	5.3392E-05	6	72544391	72562983	+	2529	Capg	GO:0003779;GO:0051015;GO:0051015;GO:0051016;GO:0051016;GO:0003779;GO:0051015;GO:0051015;GO:0051016;GO:0051016;GO:0003779;GO:0051015;GO:0051015;GO:0051016;GO:0051016;GO:0003779;GO:0051015;GO:0051015;GO:0051016;GO:0051016;GO:0003779;GO:0005634;GO:0005654;GO:0005730;GO:0005737;GO:0005814;GO:0019904;GO:0044877;GO:0051015;GO:0051015;GO:0051016;GO:0051016;GO:0072686;GO:0090543;GO:0003779;GO:0051015;GO:…	K10368	-	Z	13HHD;190Y7;KOG0443;1D0BW;0UU7U;0DR6G;0VEF2;1B2TK;0A3JT	capping protein (actin filament), gelsolin-like [Source:MGI Symbol;Acc:MGI:1098259]	12332	Q99LB4;Q3TNN6
560.6761413	3948.864731	7.04304043	2.816198364	1.51385E-06	4.3659E-05	7	30413760	30417585	+	667	Tyrobp	GO:0005886;GO:0016020;GO:0016021;GO:0002274;GO:0002274;GO:0002281;GO:0002282;GO:0002282;GO:0002282;GO:0002283;GO:0002283;GO:0002376;GO:0005102;GO:0005102;GO:0005102;GO:0005102;GO:0005515;GO:0005515;GO:0005515;GO:0005886;GO:0005886;GO:0007229;GO:0009986;GO:0009986;GO:0009986;GO:0009986;GO:0010628;GO:0016020;GO:0016021;GO:0030036;GO:0030316;GO:0030316;GO:0030889;GO:0030889;GO:0030889;GO:0030889;GO:…	K07992	-	T	0J1XS;0VJG3;13YCU;1B6GG;1D4DW;0DUU9;0A8IP;0UW2M;193Q5	TYRO protein tyrosine kinase binding protein [Source:MGI Symbol;Acc:MGI:1277211]	22177	O54885;Q3U419
42.47545538	298.5144177	7.027927424	2.813099293	9.26626E-06	0.000205669	5	137865827	137871815	-	1957	Pilrb2	GO:0016020;GO:0016021;GO:0016020;GO:0016021;GO:0016020;GO:0016021;GO:0042288;	K15411	-	T	13Q66;1D2XQ;0A6ZA;0IW80;0VHUD;0DTQH;0UV2T	paired immunoglobin-like type 2 receptor beta 2 [Source:MGI Symbol;Acc:MGI:2450535]	545812	-
431.2927511	3024.992728	7.013780595	2.810192301	7.57503E-14	1.3501E-11	5	43818885	43843986	+	3317	Bst1	GO:0001931;GO:0001952;GO:0003953;GO:0003953;GO:0008284;GO:0016740;GO:0016787;GO:0019898;GO:0032956;GO:0050135;GO:0050727;GO:0050730;GO:0050848;GO:0061809;GO:0061811;GO:0061812;GO:0090022;	K18152	-	G	1CU7A;09Y1S;0DJES;1AXN4;18VUJ;13I3N;0V8Z9;0UJ62;0IP4Q	bone marrow stromal cell antigen 1 [Source:MGI Symbol;Acc:MGI:105370]	12182	Q64277;A0A0R4J190
362.2380022	2539.710802	7.011166101	2.809654414	0.004477107	0.030009581	7	19606217	19629438	-	3885	Relb	GO:0000122;GO:0000790;GO:0000790;GO:0000977;GO:0000978;GO:0000978;GO:0000978;GO:0000981;GO:0003677;GO:0003677;GO:0003677;GO:0003677;GO:0003682;GO:0003700;GO:0003700;GO:0005515;GO:0005515;GO:0005515;GO:0005634;GO:0005634;GO:0005634;GO:0005634;GO:0005634;GO:0005634;GO:0005654;GO:0005654;GO:0005654;GO:0005737;GO:0005737;GO:0005737;GO:0005813;GO:0005813;GO:0005815;GO:0005829;GO:0005829;GO:0005829;GO:…	K09253	-	K	0DJYW;1AWYK;0A0WR;0IFBK;13IH3;0UNAN;18TJS;1CYNR;0VD2C	avian reticuloendotheliosis viral (v-rel) oncogene related B [Source:MGI Symbol;Acc:MGI:103289]	19698	Q04863
7.127051123	49.58539209	6.957350415	2.798537986	6.09113E-05	0.001005206	13	22002173	22009742	-	4183	Prss16	GO:0005764;GO:0005764;GO:0005764;GO:0005764;GO:0005768;GO:0005768;GO:0005768;GO:0005768;GO:0006508;GO:0006508;GO:0006508;GO:0006508;GO:0008233;GO:0008236;GO:0008236;GO:0008236;GO:0008239;GO:0016787;GO:0031410;GO:0006508;GO:0006508;GO:0008236;GO:0008236;GO:0016787;	K09649	EC:3.4.-.-	O	18V28;12TQG;0A1N8;1B3XQ;KOG2182;1CZ88;0DQ6V;0VCI0;0UTGS	protease, serine 16 (thymus) [Source:MGI Symbol;Acc:MGI:1859181]	54373	Q9QXE5;Q5SZ30
201.445218	1398.001572	6.939859809	2.794906519	0.00293039	0.021686238	11	121701544	121716306	+	1586	Metrnl	GO:0005179;GO:0005179;GO:0005576;GO:0005615;GO:0005615;GO:0005615;GO:0007165;GO:0009409;GO:0009409;GO:0009409;GO:0014850;GO:0014850;GO:0014850;GO:0045444;GO:0050728;GO:0050728;GO:0050728;GO:0050873;GO:0090336;GO:0090336;GO:0090336;GO:0090336;GO:0097009;GO:0097009;GO:0005179;GO:0005179;GO:0005576;GO:0005615;GO:0005615;GO:0005615;GO:0007165;GO:0009409;GO:0009409;GO:0009409;GO:0014850;GO:0014850;GO:…	-	-	S	0IGT2;12U81;0DPMM;1CYKJ;0URE4;0VCUY;1AZXI;18SGV;0A1ZR	meteorin, glial cell differentiation regulator-like [Source:MGI Symbol;Acc:MGI:2384806]	210029	Q8VE43
87.27220343	601.387039	6.890934517	2.784699648	7.06812E-06	0.000162549	3	14641727	14663002	+	2299	Car13	GO:0004089;GO:0004089;GO:0004089;GO:0004089;GO:0004089;GO:0005737;GO:0005829;GO:0005829;GO:0006730;GO:0008270;GO:0008270;GO:0016829;GO:0016836;GO:0043209;GO:0043231;GO:0046872;	K01672	EC:4.2.1.1	P	1CV4N;13HPY;18UQ4;0VC0Y;KOG0382;0UGEK;0A14P;0DNSM;1B4H3	carbonic anhydrase 13 [Source:MGI Symbol;Acc:MGI:1931322]	71934	Q9D6N1
47.14690519	324.6220447	6.885330933	2.783525997	0.000123604	0.001784687	14	75016027	75052532	+	4799	Rubcnl	-	-	-	T	1CRZ3;KOG1829;1B2WH;0V6YG;12RVY;195H4;09W01;0UJBC;0DH93	RUN and cysteine rich domain containing beclin 1 interacting protein like [Source:MGI Symbol;Acc:MGI:2685590]	271221	-
266.7069627	1828.777157	6.856878195	2.777551894	0.001419754	0.012401432	17	57358691	57483527	+	3238	Adgre1	GO:0002250;GO:0002376;GO:0004888;GO:0004888;GO:0004930;GO:0004930;GO:0004930;GO:0004930;GO:0005509;GO:0005509;GO:0005886;GO:0005886;GO:0005887;GO:0007165;GO:0007166;GO:0007166;GO:0007186;GO:0007186;GO:0007186;GO:0007189;GO:0009897;GO:0016020;GO:0016021;GO:0016021;GO:0016021;GO:0071944;GO:0005509;GO:0005509;GO:0005509;GO:0005509;GO:0005509;GO:0005509;GO:0002250;GO:0002376;GO:0004888;GO:0004888;GO:…	K04591	-	T	190VM;1CPF6;0UK4H;09TEB;13HFH;0V4DH;1AVKM;KOG4193;0DERD	adhesion G protein-coupled receptor E1 [Source:MGI Symbol;Acc:MGI:106912]	13733	Q61549;Q3U9R0
156.1168198	1061.828903	6.801502266	2.765853433	9.94116E-05	0.001495201	8	88626563	88636128	-	6439	Snx20	GO:0005515;GO:0005654;GO:0010008;GO:0015031;GO:0015031;GO:0016020;GO:0031901;GO:0035091;GO:0035091;	K17931	-	Z;D;U	1ATDX;0DG5R;09UWB;0V5VZ;KOG2101;0UHTR;1CQVB;13ICP;194HM	sorting nexin 20 [Source:MGI Symbol;Acc:MGI:1918857]	71607	Q9D2Y5;A0A0R4J0D0
395.3815372	2686.308148	6.794217472	2.764307397	0.006567307	0.03999795	3	142493978	142522344	+	6637	Gbp5	GO:0000139;GO:0000166;GO:0002376;GO:0003924;GO:0003924;GO:0003924;GO:0005515;GO:0005525;GO:0005525;GO:0005525;GO:0005525;GO:0005737;GO:0005737;GO:0005737;GO:0005794;GO:0005794;GO:0005794;GO:0006954;GO:0009617;GO:0016020;GO:0016787;GO:0031410;GO:0031410;GO:0032611;GO:0032611;GO:0032611;GO:0032621;GO:0034067;GO:0034067;GO:0042802;GO:0042802;GO:0042803;GO:0042803;GO:0045089;GO:0048471;GO:0048471;GO:…	K20898	-	S;K	0V5RR;0DG1U;09US8;18XUQ;1ASMB;KOG2037;1CQRC;0UHMY;13NFW	guanylate binding protein 5 [Source:MGI Symbol;Acc:MGI:2429943]	229898	Q8CFB4;Q8BMN7
3.716336628	25.23275017	6.789683684	2.763344364	0.003603549	0.025395829	16	43648867	43664146	-	919	Tigit	GO:0005102;GO:0005102;GO:0005102;GO:0009986;GO:0016020;GO:0016021;GO:0032695;GO:0032733;GO:0042802;GO:0050868;GO:0050868;GO:0050868;	K16350	-	T	1CT5D;09X3U;1AWE7;0DIEU;0UKXY;142U8;193CM;0JBCH;0V82C	T cell immunoreceptor with Ig and ITIM domains [Source:MGI Symbol;Acc:MGI:3642260]	100043314	A0A0B4J1G6
3358.069681	22798.27751	6.789101977	2.763220756	5.12848E-05	0.000869694	3	19957054	20009145	+	9566	Cp	GO:0004322;GO:0004322;GO:0004322;GO:0004322;GO:0004322;GO:0005507;GO:0005507;GO:0005507;GO:0005576;GO:0005615;GO:0005615;GO:0005615;GO:0005615;GO:0005886;GO:0006811;GO:0006825;GO:0006826;GO:0006826;GO:0006826;GO:0006879;GO:0006879;GO:0016491;GO:0016491;GO:0016491;GO:0016491;GO:0046658;GO:0046688;GO:0046872;GO:0051087;GO:0055072;GO:0055114;GO:0055114;GO:0055114;GO:0004322;GO:0004322;GO:0005507;GO:…	K13624	EC:1.16.3.1	Q	09WF8;192EK;0UPN2;KOG1263;12Q6R;1AZC8;1CSYR;0DI8B;0V7VZ	ceruloplasmin [Source:MGI Symbol;Acc:MGI:88476]	12870	Q61147
23.76225272	160.7581007	6.765271904	2.758147919	3.74129E-05	0.000662175	3	105870858	105908926	+	3729	Adora3	GO:0001609;GO:0001609;GO:0001609;GO:0001973;GO:0001973;GO:0004930;GO:0004930;GO:0004930;GO:0005886;GO:0007165;GO:0007186;GO:0007186;GO:0007186;GO:0016020;GO:0016021;GO:0016021;GO:0016021;GO:0001609;GO:0001609;GO:0001609;GO:0001973;GO:0001973;GO:0004930;GO:0004930;GO:0004930;GO:0005886;GO:0007165;GO:0007186;GO:0007186;GO:0007186;GO:0016020;GO:0016021;GO:0016021;GO:0016021;	-	-	T	KOG3656;1CWVD;12NPJ;1AXN0;0A0CG;194TJ;0DIGQ;0URKR;0VB8K	adenosine A3 receptor [Source:MGI Symbol;Acc:MGI:104847]	69296	G3X8R9
833.5503052	5633.285378	6.758182851	2.756635385	0.000506847	0.005528477	18	60376027	60392634	+	5823	Iigp1	GO:0000166;GO:0002376;GO:0003924;GO:0003924;GO:0003924;GO:0005515;GO:0005525;GO:0005525;GO:0005525;GO:0005525;GO:0005634;GO:0005737;GO:0005783;GO:0005789;GO:0005789;GO:0005794;GO:0006952;GO:0009617;GO:0010506;GO:0016020;GO:0016020;GO:0016020;GO:0016787;GO:0019003;GO:0019003;GO:0019221;GO:0020005;GO:0031965;GO:0032580;GO:0035458;GO:0035458;GO:0042802;GO:0042802;GO:0042832;GO:0045087;GO:0050829;GO:…	-	-	S	0J4GH;13YGS	interferon inducible GTPase 1 [Source:MGI Symbol;Acc:MGI:1926259]	60440	Q9QZ85;J7NNX8
701.493169	4724.879464	6.735460405	2.751776565	0.001671301	0.014066467	9	7848699	7873186	-	5009	Birc3	GO:0004842;GO:0005634;GO:0005634;GO:0005654;GO:0005737;GO:0005737;GO:0005829;GO:0007283;GO:0016567;GO:0031398;GO:0032991;GO:0042981;GO:0042981;GO:0042981;GO:0044877;GO:0045121;GO:0046872;GO:0060544;GO:0005737;	K16060	-	O;T;D	09XU3;13HTW;KOG1101;1AXBT;0DJ69;0UH8Q;0V8RR;1CTY4;194HC	baculoviral IAP repeat-containing 3 [Source:MGI Symbol;Acc:MGI:1197007]	11796	O08863;A2CGA5;Q3TSE5
56.65346236	381.2196192	6.728973011	2.750386335	1.30588E-05	0.000275114	5	137852147	137858106	-	1957	Pilrb1	GO:0016020;GO:0016021;GO:0001773;GO:0005515;GO:0005886;GO:0016020;GO:0016021;GO:0042288;GO:0042288;GO:0045671;GO:0016020;GO:0016021;	K15411	-	T	13Q66;1D2XQ;0A6ZA;0IW80;0VHUD;0DTQH;0UV2T	paired immunoglobin-like type 2 receptor beta 1 [Source:MGI Symbol;Acc:MGI:2450532]	170741	Q2YFS2
463.9171628	3097.935068	6.677776371	2.739367781	0.00167742	0.014099289	10	75859353	75860240	-	745	Mif	GO:0001516;GO:0001516;GO:0001934;GO:0002020;GO:0002035;GO:0002376;GO:0002675;GO:0002821;GO:0002906;GO:0004167;GO:0004167;GO:0004167;GO:0005125;GO:0005125;GO:0005125;GO:0005125;GO:0005126;GO:0005126;GO:0005576;GO:0005576;GO:0005576;GO:0005615;GO:0005615;GO:0005615;GO:0005615;GO:0005634;GO:0005654;GO:0005654;GO:0005737;GO:0005737;GO:0005737;GO:0005829;GO:0005829;GO:0005886;GO:0005886;GO:0006954;GO:…	K07253	EC:5.3.2.1	V	1D3TY;13STW;0DUG7;0UVCA;0A7QB;1930T;0VIIU;KOG1759;1B5UN	macrophage migration inhibitory factor (glycosylation-inhibiting factor) [Source:MGI Symbol;Acc:MGI:96982]	17319	P34884;Q545F0
21.29708992	142.1338976	6.673864744	2.738522448	6.85411E-09	3.70184E-07	12	105603085	105605428	+	1435	Bdkrb1	GO:0001933;GO:0002687;GO:0004930;GO:0004930;GO:0004930;GO:0004930;GO:0004947;GO:0004947;GO:0004947;GO:0004947;GO:0005886;GO:0005886;GO:0005886;GO:0006954;GO:0006954;GO:0006954;GO:0007165;GO:0007186;GO:0007186;GO:0007186;GO:0007186;GO:0007205;GO:0009612;GO:0009612;GO:0016020;GO:0016020;GO:0016021;GO:0016021;GO:0016021;GO:0016477;GO:0019233;GO:0030308;GO:0032496;GO:0042277;GO:0043005;GO:0045776;GO:…	K03915	-	T	KOG3656;0VEPT;1D0G2;1953T;0UJWZ;0DRF8;0A3UV;1B0IV;13N35	bradykinin receptor, beta 1 [Source:MGI Symbol;Acc:MGI:88144]	12061	Q61125;Q0VBD7
135.2185786	899.0969077	6.649211352	2.733183236	1.02652E-15	2.99929E-13	9	21526176	21545333	+	1447	AB124611	GO:0016020;GO:0016021;	-	-	S	1AXIS;12TU2;0IJQU;1CX8H;0UN2A;0DNBF;0A0Q6;0VBKD;191JI	cDNA sequence AB124611 [Source:MGI Symbol;Acc:MGI:3043001]	382062	Q75VT8;Z4YNA9
39.79736568	264.1472036	6.637303727	2.730597294	0.006866999	0.041432133	4	65124174	65357509	+	11027	Pappa	GO:0004175;GO:0004222;GO:0004222;GO:0005576;GO:0005576;GO:0005576;GO:0005615;GO:0005615;GO:0005615;GO:0006508;GO:0006508;GO:0006508;GO:0006508;GO:0006508;GO:0007565;GO:0008233;GO:0008237;GO:0008237;GO:0008237;GO:0008237;GO:0008237;GO:0016787;GO:0032354;GO:0046872;GO:0051384;GO:0051384;	K07762	EC:3.4.24.79	W	0KDUG;1BAAP;0WJDH;13GHG;0E9P1;0B6NB;196WY;1DGHK;0V1J7	pregnancy-associated plasma protein A [Source:MGI Symbol;Acc:MGI:97479]	18491	Q8R4K8
23.62201448	156.7632298	6.636319267	2.730383295	0.00150877	0.013041125	6	129831154	129876672	-	1192	Klra17	GO:0016020;GO:0016021;GO:0030246;GO:0042288;GO:0016020;GO:0016021;GO:0030246;GO:0042288;	-	-	T;V	0URCK;0DR4V;1D1H1;1B19J;KOG4297;13WFC;0A4RU;0VFKS	killer cell lectin-like receptor, subfamily A, member 17 [Source:MGI Symbol;Acc:MGI:2180674]	170733	-
220.3991031	1442.132623	6.54327809	2.710013587	0.000491257	0.005398069	8	94532990	94570531	+	3200	Cpne2	GO:0005544;GO:0005634;GO:0005737;GO:0005886;GO:0005886;GO:0016020;GO:0046872;GO:0071277;GO:0071277;	K24524	-	T	0V43Q;0USSQ;09T4Y;KOG1327;12Q7Z;0DEG5;1CRU2;18Z86;1B13I	copine II [Source:MGI Symbol;Acc:MGI:2387578]	234577	P59108
15.41629884	100.8283468	6.540373136	2.709372946	1.40224E-06	4.07037E-05	7	127989708	127993867	-	3800	Pycard	GO:0000139;GO:0000139;GO:0001773;GO:0001773;GO:0002020;GO:0002020;GO:0002020;GO:0002218;GO:0002218;GO:0002218;GO:0002230;GO:0002277;GO:0002376;GO:0002588;GO:0002821;GO:0002821;GO:0004197;GO:0004197;GO:0005138;GO:0005138;GO:0005515;GO:0005515;GO:0005523;GO:0005523;GO:0005576;GO:0005634;GO:0005634;GO:0005654;GO:0005654;GO:0005730;GO:0005730;GO:0005737;GO:0005737;GO:0005737;GO:0005737;GO:0005737;GO:…	K12799	-	T	0UGHN;192MY;13SHA;0J02A;0V4YS;0DF9R;09TZY;1AS9V;1CPZE	PYD and CARD domain containing [Source:MGI Symbol;Acc:MGI:1931465]	66824	Q9EPB4;Q54AA2
163.097743	1058.717208	6.491305078	2.698508561	4.48676E-13	6.9537E-11	11	49794178	49838613	+	5591	Gfpt2	GO:0004360;GO:0004360;GO:0004360;GO:0004360;GO:0004360;GO:0006002;GO:0006047;GO:0006048;GO:0006487;GO:0006541;GO:0006541;GO:0008483;GO:0016740;GO:0097367;GO:0097367;GO:1901135;GO:1901135;GO:1901137;GO:1901137;GO:1990830;	K00820	EC:2.6.1.16	M	1CQT4;18V5V;1B3QP;09UU8;12T99;0DG3J;0V5TQ;0USBT;KOG1268	glutamine fructose-6-phosphate transaminase 2 [Source:MGI Symbol;Acc:MGI:1338883]	14584	Q9Z2Z9;Q3V0X4
168.7720727	1089.862859	6.457601913	2.690998507	6.9911E-08	2.99525E-06	12	104214544	104221129	+	2290	Serpina3f	GO:0004867;GO:0004867;GO:0005615;GO:0005615;GO:0005615;GO:0009617;GO:0010466;GO:0010951;GO:0030414;GO:0034097;GO:0043434;GO:0004867;GO:0004867;GO:0005615;GO:0005615;GO:0005615;GO:0009617;GO:0010466;GO:0010951;GO:0030414;GO:0034097;GO:0043434;GO:0004867;GO:0004867;GO:0005615;GO:0005615;GO:0005615;GO:0009617;GO:0010466;GO:0010951;GO:0030414;GO:0034097;GO:0043434;	K04525	-	V	0UM4R;1B1G0;09U5H;KOG2392;12R4F;0V54I;1CQ4S;0DFF0;18T05	serine (or cysteine) peptidase inhibitor, clade A, member 3F [Source:MGI Symbol;Acc:MGI:2182838]	238393	Q80X76;Q3UTZ5
280.5205176	1811.290841	6.456892555	2.69084002	0.001234759	0.011125939	13	55005985	55021385	-	3682	Hk3	GO:0000166;GO:0001678;GO:0001678;GO:0001678;GO:0003824;GO:0004340;GO:0004340;GO:0004340;GO:0004396;GO:0004396;GO:0004396;GO:0004396;GO:0004396;GO:0005524;GO:0005524;GO:0005524;GO:0005536;GO:0005536;GO:0005739;GO:0005739;GO:0005829;GO:0005975;GO:0005975;GO:0006002;GO:0006002;GO:0006096;GO:0006096;GO:0006096;GO:0006096;GO:0008152;GO:0008865;GO:0008865;GO:0008865;GO:0016301;GO:0016310;GO:0016740;GO:…	K00844	EC:2.7.1.1	G	09TDH;0UJHP;18YQV;12P4I;KOG1369;1AXD3;0V4CM;0DIJA;1D1CB	hexokinase 3 [Source:MGI Symbol;Acc:MGI:2670962]	212032	Q3TRM8
20.64852857	133.2196142	6.451772762	2.689695626	3.03116E-08	1.40323E-06	5	123749716	123821593	+	7983	Kntc1	GO:0000775;GO:0000776;GO:0000777;GO:0000922;GO:0000922;GO:0003674;GO:0005515;GO:0005634;GO:0005694;GO:0005737;GO:0005819;GO:0005828;GO:0005828;GO:0005829;GO:0005829;GO:0005856;GO:0005886;GO:0005886;GO:0007049;GO:0007093;GO:0007093;GO:0015629;GO:0015629;GO:0051301;GO:1990423;GO:1990423;	K11577	-	D	0VC5G;1AV2P;13I9N;KOG4256;0DSKF;18WMU;1D1ND;0UUFD;0A41G	kinetochore associated 1 [Source:MGI Symbol;Acc:MGI:2673709]	208628	Q8C3Y4
380.8911329	2456.340621	6.448930965	2.689060026	9.46786E-06	0.000209622	3	104638668	104658462	+	4426	Slc16a1	GO:0005739;GO:0005813;GO:0005813;GO:0005886;GO:0005886;GO:0005886;GO:0005886;GO:0005886;GO:0005887;GO:0005887;GO:0005887;GO:0005887;GO:0005887;GO:0005887;GO:0005887;GO:0006629;GO:0007098;GO:0007098;GO:0008028;GO:0008028;GO:0008028;GO:0008028;GO:0008028;GO:0008028;GO:0009925;GO:0009925;GO:0015129;GO:0015129;GO:0015129;GO:0015293;GO:0015718;GO:0015718;GO:0015718;GO:0015718;GO:0015718;GO:0015718;GO:…	K08179	-	P	0B38A;19711;1DEJG;1BANW;0V2PQ;0E7IY;0IMVV;13B4I;0WFKC	solute carrier family 16 (monocarboxylic acid transporters), member 1 [Source:MGI Symbol;Acc:MGI:106013]	20501	P53986;Q544N9
1153.991777	7404.351363	6.416294737	2.681740414	0.004399017	0.029642222	X	106187100	106203699	+	2244	Pgk1	GO:0000166;GO:0004618;GO:0004618;GO:0004618;GO:0004618;GO:0004618;GO:0004618;GO:0005515;GO:0005524;GO:0005524;GO:0005524;GO:0005615;GO:0005615;GO:0005737;GO:0005737;GO:0005829;GO:0005829;GO:0005975;GO:0006094;GO:0006094;GO:0006096;GO:0006096;GO:0006096;GO:0006096;GO:0006096;GO:0006096;GO:0016301;GO:0016310;GO:0016525;GO:0016525;GO:0016740;GO:0030855;GO:0031639;GO:0031639;GO:0043531;GO:0043531;GO:…	K00927	EC:2.7.2.3	G	1AU4C;0UIKP;1CRF7;18SBA;09VGG;0V6FN;KOG1367;12P3D;0DFKK	phosphoglycerate kinase 1 [Source:MGI Symbol;Acc:MGI:97555]	18655	P09411
343.3742501	2192.346078	6.384713115	2.674621797	3.16488E-05	0.000575588	7	19808462	19822770	-	2475	Bcl3	GO:0005515;GO:0000978;GO:0002268;GO:0002315;GO:0002455;GO:0002467;GO:0003700;GO:0005515;GO:0005515;GO:0005515;GO:0005634;GO:0005634;GO:0005634;GO:0005654;GO:0005654;GO:0005737;GO:0005737;GO:0005737;GO:0005829;GO:0005829;GO:0005886;GO:0005886;GO:0006351;GO:0006351;GO:0006974;GO:0006974;GO:0007249;GO:0007249;GO:0008134;GO:0008134;GO:0009615;GO:0009615;GO:0010225;GO:0010225;GO:0019730;GO:0030198;GO:…	K09258	-	S;K;E	192I2;13MDS;1CTIZ;KOG0504;0VD0G;1AWHJ;0A24Y;0UT49;0DPT6	B cell leukemia/lymphoma 3 [Source:MGI Symbol;Acc:MGI:88140]	12051	Q9Z2F6
227.912301	1455.111787	6.384525013	2.674579292	8.22965E-10	5.59836E-08	6	49036546	49070929	+	6514	Gpnmb	GO:0001649;GO:0001818;GO:0001818;GO:0001934;GO:0001934;GO:0001934;GO:0005178;GO:0005178;GO:0005768;GO:0005886;GO:0005887;GO:0005887;GO:0007155;GO:0007155;GO:0007165;GO:0007165;GO:0007267;GO:0007267;GO:0008201;GO:0008201;GO:0016020;GO:0016021;GO:0016021;GO:0016021;GO:0030282;GO:0030335;GO:0030335;GO:0031410;GO:0031901;GO:0031954;GO:0031954;GO:0032720;GO:0033162;GO:0034103;GO:0034103;GO:0034103;GO:…	K20732	-	S;W	0VESI;0A3XQ;0UHCK;0IE9P;0DPKX;1AYZQ;12T0E;1CYK0;18UDN	glycoprotein (transmembrane) nmb [Source:MGI Symbol;Acc:MGI:1934765]	93695	Q99P91
82.41119989	523.8598566	6.356658528	2.668268591	1.85229E-08	9.11972E-07	4	124700701	124708611	+	1683	Fhl3	GO:0005634;GO:0046872;GO:0005634;GO:0046872;GO:0001725;GO:0001725;GO:0003712;GO:0003779;GO:0003779;GO:0005515;GO:0005634;GO:0005634;GO:0005634;GO:0005737;GO:0030018;GO:0030018;GO:0030036;GO:0030036;GO:0046872;GO:1903506;	K24414	-	Z;T	KOG1704;12QMN;1AY5M;09VZI;1CRYF;0UHJ7;0DH8A;19206;0V6XY	four and a half LIM domains 3 [Source:MGI Symbol;Acc:MGI:1341092]	14201	Q9R059
106.5309132	676.5098707	6.35036207	2.66683885	7.35494E-09	3.94841E-07	19	11469366	11482192	+	2050	Ms4a6c	GO:0016020;GO:0016021;GO:0016021;GO:0016021;	K22191	-	S	0UUPF;1D2N7;0DS71;0VGZN;193JN;1B37A;0A64Y;13W8M;0J2FM	membrane-spanning 4-domains, subfamily A, member 6C [Source:MGI Symbol;Acc:MGI:2385644]	73656	Q99N08
103.5385696	653.7173705	6.313757018	2.65849874	8.65644E-08	3.63021E-06	10	23894688	23905343	+	2416	Vnn1	GO:0002526;GO:0002544;GO:0005886;GO:0006807;GO:0006807;GO:0006954;GO:0015939;GO:0015939;GO:0015939;GO:0015939;GO:0016020;GO:0016021;GO:0016787;GO:0016811;GO:0016811;GO:0017159;GO:0017159;GO:0017159;GO:0017159;GO:0031225;GO:0033089;GO:0034235;GO:0045087;GO:0098609;GO:1902176;	K08069	EC:3.5.1.92	W;E	1B17P;KOG0806;0US5J;1CSW6;0V6Z8;0DI5S;09TVY;18ZE0;12P3E	vanin 1 [Source:MGI Symbol;Acc:MGI:108395]	22361	Q9Z0K8
15.10536458	95.21792958	6.303583676	2.656172254	0.007664398	0.04497944	2	150570415	150578944	+	986	Cst7	GO:0004869;GO:0004869;GO:0004869;GO:0004869;GO:0004869;GO:0005576;GO:0005615;GO:0005615;GO:0005615;GO:0005737;GO:0005764;GO:0005764;GO:0005764;GO:0005764;GO:0005768;GO:0005768;GO:0005770;GO:0005770;GO:0005771;GO:0005771;GO:0005783;GO:0005783;GO:0005783;GO:0005783;GO:0005794;GO:0005794;GO:0005794;GO:0005794;GO:0006955;GO:0006955;GO:0010466;GO:0010466;GO:0010466;GO:0010466;GO:0030414;GO:0030414;GO:…	K13903	-	O	13U6Y;0A7N3;0J26J;0VIGK;193KU;0DUAH;1B62X;1D3S4;0UVC4	cystatin F (leukocystatin) [Source:MGI Symbol;Acc:MGI:1298217]	13011	O89098;Q9QWL5
468.2271271	2951.206286	6.302937432	2.656024341	0.000431106	0.004880226	2	60251993	60284488	-	1354	Cd302	GO:0005737;GO:0005902;GO:0005938;GO:0005938;GO:0005938;GO:0006909;GO:0006909;GO:0009897;GO:0016020;GO:0016021;GO:0030175;GO:0030175;GO:0030175;GO:0030246;GO:0038023;GO:0042995;GO:0005737;GO:0005902;GO:0005938;GO:0005938;GO:0006909;GO:0009897;GO:0016020;GO:0016021;GO:0030175;GO:0030175;GO:0030246;GO:0038023;GO:0042995;	K06722	-	T;V	13EPV;0B5FM;0E8W9;1DFSY;0IS40;0V3GN;0WI2Y;1BB8N	CD302 antigen [Source:MGI Symbol;Acc:MGI:1913455]	66205	Q9DCG2
273.238619	1718.893069	6.290813044	2.653246488	3.26817E-06	8.30962E-05	7	126584942	126589112	+	3779	Apobr	GO:0005886;GO:0006629;GO:0006641;GO:0006641;GO:0006869;GO:0006869;GO:0006869;GO:0006897;GO:0008202;GO:0008203;GO:0016020;GO:0030228;GO:0030228;GO:0030229;GO:0030229;GO:0034361;GO:0034362;GO:0042627;GO:0006869;GO:0006897;GO:0030228;GO:0006869;GO:0006869;GO:0006897;GO:0030228;GO:0030228;GO:0006869;GO:0006869;GO:0006897;GO:0030228;GO:0030228;GO:0006869;GO:0006869;GO:0006897;GO:0030228;GO:0030228;	-	-	T	1CWV4;0DMZ4;18ZYZ;13WWV;0UR7I;0VB8G;0A0CB;0J3HP;1B13V	apolipoprotein B receptor [Source:MGI Symbol;Acc:MGI:2176230]	171504	Q8VBT6
9.900492115	62.11993288	6.274428802	2.649484128	2.22047E-05	0.000428306	8	48099092	48153233	+	3409	Dctd	GO:0003824;GO:0003824;GO:0004132;GO:0004132;GO:0006220;GO:0006220;GO:0008270;GO:0008270;GO:0016787;GO:0016787;GO:0046872;GO:0003824;GO:0003824;GO:0004132;GO:0004132;GO:0006220;GO:0006220;GO:0008270;GO:0008270;GO:0016787;GO:0016787;GO:0042802;GO:0046872;GO:0003824;GO:0003824;GO:0004132;GO:0004132;GO:0006220;GO:0006220;GO:0008270;GO:0008270;GO:0016787;GO:0016787;GO:0046872;GO:0003824;GO:0008270;GO:…	K01493	EC:3.5.4.12	F	12PZV;0UMP4;0DEP6;1CPCW;09TBU;KOG3127;1AUHQ;18TKM;0V4B0	dCMP deaminase [Source:MGI Symbol;Acc:MGI:2444529]	320685	Q8K2D6;G3X908
6.449804468	40.0245559	6.205545626	2.633558066	0.000516215	0.005613483	9	7571396	7581885	+	2210	Mmp27	GO:0004222;GO:0004222;GO:0004222;GO:0006508;GO:0006508;GO:0006508;GO:0008233;GO:0008237;GO:0008237;GO:0008237;GO:0008270;GO:0008270;GO:0016787;GO:0030198;GO:0030574;GO:0031012;GO:0031012;GO:0042406;GO:0042406;GO:0046872;GO:0004222;GO:0004222;GO:0004222;GO:0006508;GO:0006508;GO:0006508;GO:0008233;GO:0008237;GO:0008237;GO:0008237;GO:0008270;GO:0008270;GO:0016787;GO:0030198;GO:0030574;GO:0031012;GO:…	K08005	EC:3.4.24.-	-	-	matrix metallopeptidase 27 [Source:MGI Symbol;Acc:MGI:3039232]	234911	D3Z6I1
2380.548538	14688.92414	6.170394724	2.625362782	0.003626515	0.0255274	4	86648386	86670060	-	3512	Plin2	GO:0005515;GO:0005515;GO:0005634;GO:0005737;GO:0005811;GO:0005811;GO:0005811;GO:0005811;GO:0005811;GO:0005829;GO:0005829;GO:0005886;GO:0010890;GO:0014070;GO:0015909;GO:0016020;GO:0019915;GO:0019915;GO:0042493;	K17284	-	U	1CWV7;0A0CC;0DMZ6;0VB8H;18SFU;0UHNB;13HK9;0IJG1;1AT8Z	perilipin 2 [Source:MGI Symbol;Acc:MGI:87920]	11520	P43883;Q3U711
1305.64919	8031.329484	6.151215461	2.620871511	0.001960161	0.01591615	2	11471433	11554077	-	7561	Pfkfb3	GO:0003824;GO:0003824;GO:0003824;GO:0003873;GO:0003873;GO:0003873;GO:0003873;GO:0004331;GO:0004331;GO:0005524;GO:0005524;GO:0005654;GO:0005829;GO:0006000;GO:0006000;GO:0006003;GO:0006003;GO:0006003;GO:0006003;GO:0008152;GO:0016311;GO:0016787;GO:0046835;GO:0003824;GO:0003824;GO:0003824;GO:0003873;GO:0003873;GO:0003873;GO:0003873;GO:0004331;GO:0004331;GO:0005524;GO:0005524;GO:0005654;GO:0005829;GO:…	K01103	-	G	1CUMN;0UGYH;09UK4;0DFVS;12R0U;1B4WH;18VXZ;0V5JD;KOG0234	6-phosphofructo-2-kinase/fructose-2,6-biphosphatase 3 [Source:MGI Symbol;Acc:MGI:2181202]	170768	Q7TS91;A7UAK4
1583.325701	9729.998441	6.145291797	2.619481516	0.00034065	0.004061142	3	90612882	90624181	+	1367	S100a6	GO:0001726;GO:0001726;GO:0005509;GO:0005509;GO:0005509;GO:0005509;GO:0005509;GO:0005509;GO:0005515;GO:0005515;GO:0005523;GO:0005523;GO:0005634;GO:0005634;GO:0005634;GO:0005635;GO:0005635;GO:0005635;GO:0005737;GO:0005737;GO:0005737;GO:0005829;GO:0005829;GO:0005829;GO:0005886;GO:0005886;GO:0005886;GO:0008270;GO:0015075;GO:0015075;GO:0016020;GO:0031234;GO:0031234;GO:0031234;GO:0034220;GO:0042803;GO:…	K23764	-	S;T;P	1D4FG;0UVZ0;0A90H;1B6CH;0IYT5;0DV50;0VJX4;193VX;13U3B	S100 calcium binding protein A6 (calcyclin) [Source:MGI Symbol;Acc:MGI:1339467]	20200	P14069;Q545I9
8.342899499	50.81220786	6.090473446	2.606554381	0.000173193	0.002363564	14	77036772	77112257	+	1985	Ccdc122	GO:0003674;GO:0005575;GO:0008150;	-	-	S	0A23E;18V9N;0VCYT;0DPKF;0IRCS;0USY0;1B364;13KAK;1CSJ8	coiled-coil domain containing 122 [Source:MGI Symbol;Acc:MGI:1918358]	108811	Q8BVN0
213.9147699	1300.862664	6.081219473	2.604360658	8.62039E-16	2.64899E-13	15	6522853	6663313	+	5384	Fyb	GO:0005886;GO:0006955;GO:0006955;GO:0007229;GO:0015629;GO:0015629;GO:0005886;GO:0006955;GO:0006955;GO:0007229;GO:0015629;GO:0015629;GO:0005515;GO:0005515;GO:0005515;GO:0005515;GO:0005634;GO:0005737;GO:0005829;GO:0005886;GO:0005886;GO:0005886;GO:0006955;GO:0006955;GO:0007229;GO:0007229;GO:0008289;GO:0008289;GO:0015629;GO:0015629;GO:0030054;GO:0032991;GO:0044877;GO:0044877;GO:0050852;GO:0072659;GO:…	K17698	-	T	0DM42;0IEQF;1B4PQ;1CVZ5;0V8YK;13K6Q;0UQ7C;09YW6;18VT5	FYN binding protein [Source:MGI Symbol;Acc:MGI:1346327]	23880	O35601;B2RUR0
172.6407337	1048.818427	6.075150424	2.602920131	6.44125E-15	1.43503E-12	9	56089962	56128888	+	3830	Pstpip1	GO:0005515;GO:0042802;	K12804	-	Z	0B6PM;197I7;0E9PX;0V3ZS;13GJG;1BBMF;0WJEZ;1DGIH;0IU8N	proline-serine-threonine phosphatase-interacting protein 1 [Source:MGI Symbol;Acc:MGI:1321396]	19200	P97814;A0A0R4J0P5
327.3559155	1987.864227	6.072486039	2.602287268	0.000290056	0.003610109	7	140954837	140955987	-	655	Ifitm2	GO:0002376;GO:0003674;GO:0005886;GO:0005886;GO:0007507;GO:0009615;GO:0009615;GO:0016020;GO:0016021;GO:0016021;GO:0016021;GO:0032991;GO:0034341;GO:0034341;GO:0035455;GO:0035455;GO:0035456;GO:0035456;GO:0045071;GO:0045071;GO:0045087;GO:0046597;GO:0046597;GO:0046597;GO:0051607;GO:0051607;GO:0051607;GO:0060337;	K06566	-	S;T	13XNX;0VJSA;1D4IR;0A8GR;0UVYW;0DV1U;0J2DU;1B6FV	interferon induced transmembrane protein 2 [Source:MGI Symbol;Acc:MGI:1933382]	80876	Q99J93
7.705759044	46.73734075	6.065248146	2.600566671	0.000200674	0.002651303	8	3671188	3672362	-	392	Fcor	GO:0001659;GO:0001678;GO:0003682;GO:0005515;GO:0005515;GO:0005634;GO:0005737;GO:0005739;GO:0005829;GO:0006473;GO:0009267;GO:0016407;GO:0016740;GO:0045444;GO:0045892;GO:0070417;GO:0097009;	-	-	-	-	Foxo1 corepressor [Source:MGI Symbol;Acc:MGI:1915484]	100503924	-
714.5053483	4315.211938	6.03943966	2.594414702	0.00044342	0.004979885	19	46304320	46312385	+	4584	Nfkb2	GO:0003677;GO:0003677;GO:0003677;GO:0003700;GO:0003700;GO:0005515;GO:0005634;GO:0005737;GO:0005737;GO:0005737;GO:0006355;GO:0006355;GO:0007165;GO:0007165;GO:0042025;GO:0042025;GO:0000978;GO:0001228;GO:0002268;GO:0002467;GO:0003677;GO:0003677;GO:0003677;GO:0003700;GO:0003700;GO:0005515;GO:0005515;GO:0005634;GO:0005634;GO:0005737;GO:0005737;GO:0005737;GO:0005737;GO:0005829;GO:0006355;GO:0006355;GO:…	K04469	-	K;E	0VD3P;KOG0504;0A3C4;18TUE;1B0KB;0UJGQ;1CTIN;0DITA;13GBI	nuclear factor of kappa light polypeptide gene enhancer in B cells 2, p49/p100 [Source:MGI Symbol;Acc:MGI:1099800]	18034	Q9WTK5;Q3UG25;Q3UV15
211.5357952	1272.164899	6.013946235	2.58831197	0.002126742	0.016974888	16	19946496	19983037	-	2609	Klhl6	GO:0002467;GO:0002467;GO:0002467;GO:0005515;GO:0009617;GO:0050853;GO:0050853;GO:0050853;	K10444	-	T	1CU3K;09XYJ;1B2C8;0DJBC;0USYD;12U79;18T0Q;KOG4441;0V8WC	kelch-like 6 [Source:MGI Symbol;Acc:MGI:2686922]	239743	Q6V595
84.50088712	506.2486881	5.991045838	2.582807872	5.19526E-07	1.71473E-05	7	4003402	4063204	-	7475	Lair1	GO:0005886;GO:0005886;GO:0016020;GO:0016021;GO:0016020;GO:0016021;GO:0005886;GO:0005886;GO:0016020;GO:0016021;GO:0005886;GO:0005886;GO:0016020;GO:0016021;GO:0005886;GO:0005886;GO:0016020;GO:0016021;GO:0005886;GO:0005886;GO:0016020;GO:0016021;GO:0005886;GO:0005886;GO:0016020;GO:0016021;GO:0005886;GO:0005886;GO:0016020;GO:0016021;	K06725	-	T	0J37Q;0A7BM;1B62K;0UVN9;0VI22;0DUMU;13Y9X;1942V;1D3Z4	leukocyte-associated Ig-like receptor 1 [Source:MGI Symbol;Acc:MGI:105492]	52855	Q8BG84
25.56663661	152.4354016	5.962278257	2.575863707	3.87173E-08	1.75587E-06	3	15946870	16006437	-	1213	Gm5150	GO:0003674;GO:0005886;GO:0016020;GO:0016021;GO:0022409;GO:0050766;GO:0050870;GO:0003674;GO:0005886;GO:0016020;GO:0016021;GO:0022409;GO:0050766;GO:0050870;	-	-	T	146M8;0J9BU;0VFFR;195I4;1CTS0;0A519;1B5HI;0DRWJ;0UURB	predicted gene 5150 [Source:MGI Symbol;Acc:MGI:3779469]	381484	Q1AN92
61.56878129	365.9041266	5.943013958	2.571194769	0.000147962	0.002070539	11	79526560	79530609	-	2297	Evi2a	GO:0016020;GO:0016021;GO:0016021;GO:0016021;GO:0016020;GO:0016021;GO:0016021;GO:0016021;GO:0016021;GO:0016021;GO:0016021;GO:0016021;	-	-	S	13KK7;0A0Z4;0DNKD;0VBVH;1AV3T;0IKC1;0URXK;1CXHJ;193F1	ecotropic viral integration site 2a [Source:MGI Symbol;Acc:MGI:95458]	14017	P20934
410.159457	2433.934936	5.934118779	2.569033805	3.8839E-16	1.25859E-13	11	68432121	68497849	+	5550	Pik3r5	GO:0005634;GO:0005737;GO:0005829;GO:0005829;GO:0005829;GO:0005886;GO:0005942;GO:0005942;GO:0005942;GO:0005944;GO:0005944;GO:0005944;GO:0007186;GO:0007186;GO:0014065;GO:0016020;GO:0016301;GO:0016310;GO:0031683;GO:0034451;GO:0034451;GO:0043406;GO:0043406;GO:0043551;GO:0043551;GO:0046935;GO:0046935;GO:0046935;GO:0046935;GO:0046935;GO:0051897;	K21290	-	T	1CXP9;0UI6K;13JT6;18XEU;0VC07;0A13Y;0DKXE;1AZQY;0IES2	phosphoinositide-3-kinase regulatory subunit 5 [Source:MGI Symbol;Acc:MGI:2443588]	320207	Q5SW28;A1A4T4
35.12897025	207.6049612	5.909793533	2.563107729	6.87268E-05	0.001112581	9	106222598	106226883	+	3478	Tlr9	GO:0001774;GO:0001774;GO:0001816;GO:0001932;GO:0002218;GO:0002224;GO:0002224;GO:0002224;GO:0002237;GO:0002237;GO:0002237;GO:0002376;GO:0002639;GO:0002639;GO:0002730;GO:0002755;GO:0002755;GO:0002755;GO:0004888;GO:0004888;GO:0005149;GO:0005515;GO:0005515;GO:0005515;GO:0005515;GO:0005737;GO:0005764;GO:0005768;GO:0005783;GO:0005789;GO:0005886;GO:0005886;GO:0005886;GO:0006954;GO:0006955;GO:0006955;GO:…	K10161	-	T	1B4DU;13J05;1CY3W;18T5E;0VBCV;0DRXN;0A3N4;0UIU4;KOG4641	toll-like receptor 9 [Source:MGI Symbol;Acc:MGI:1932389]	81897	Q9EQU3
9207.112493	54241.82707	5.891296224	2.558585096	2.11023E-09	1.31591E-07	1	134182176	134190181	+	2804	Chil1	GO:0005515;GO:0005576;GO:0005576;GO:0005615;GO:0005615;GO:0005615;GO:0005615;GO:0005737;GO:0005783;GO:0005975;GO:0005975;GO:0006032;GO:0006915;GO:0006954;GO:0007250;GO:0008061;GO:0008061;GO:0008061;GO:0008061;GO:0008061;GO:0009612;GO:0010800;GO:0030324;GO:0030324;GO:0032637;GO:0034612;GO:0045766;GO:0045766;GO:0045766;GO:0045766;GO:0051897;GO:0051897;GO:0070374;GO:0070374;GO:0070555;GO:0070741;GO:…	K17523	-	W;G	0V4N2;0DF5I;1B0U6;18Y04;0URHV;09TNW;KOG2806;12QHY;1CPV6	chitinase-like 1 [Source:MGI Symbol;Acc:MGI:1340899]	12654	Q61362
154.7099566	909.6699604	5.879841094	2.555777166	8.14305E-06	0.000183544	6	122952515	122969875	+	1327	Clec4a3	GO:0003674;GO:0004190;GO:0004190;GO:0005575;GO:0006508;GO:0006508;GO:0008150;GO:0016020;GO:0016021;GO:0030246;GO:0003674;GO:0004190;GO:0004190;GO:0005575;GO:0006508;GO:0006508;GO:0008150;GO:0016020;GO:0016021;GO:0030246;GO:0003674;GO:0005575;GO:0008150;GO:0016020;GO:0016021;	K10057	-	T;V	13EP9;0IS3R;0B5F5;1BB8C;1DFSH;0E8VU;0V3GA;0WI2F;197BJ	C-type lectin domain family 4, member a3 [Source:MGI Symbol;Acc:MGI:1920399]	73149	Q8JZX6
107.4734105	627.6074057	5.839652827	2.545882602	8.88581E-08	3.70028E-06	18	77789914	77882879	+	2340	Pstpip2	GO:0003779;GO:0003779;GO:0007010;GO:0007010;GO:0016477;GO:0016477;GO:0003779;GO:0003779;GO:0003779;GO:0005515;GO:0005737;GO:0005737;GO:0005829;GO:0005856;GO:0005856;GO:0005884;GO:0005886;GO:0007010;GO:0007010;GO:0007010;GO:0008092;GO:0016020;GO:0016477;GO:0016477;GO:0030041;GO:0051015;	K20124	-	Z	0B6PJ;197I6;0IU8M;0E9PV;1BBME;0V3ZQ;13GJF;0WJEX;1DGIF	proline-serine-threonine phosphatase-interacting protein 2 [Source:MGI Symbol;Acc:MGI:1335088]	19201	Q99M15
83.38561523	485.7406418	5.825233052	2.542315769	1.98282E-12	2.52428E-10	1	173723427	173741747	-	3422	Ifi207	GO:0000122;GO:0000978;GO:0001227;GO:0002218;GO:0002218;GO:0003690;GO:0003690;GO:0005634;GO:0005634;GO:0005654;GO:0005730;GO:0005829;GO:0008134;GO:0035458;GO:0035458;GO:0035458;GO:0042802;GO:0000122;GO:0000978;GO:0001227;GO:0002218;GO:0002218;GO:0003690;GO:0003690;GO:0005634;GO:0005634;GO:0005654;GO:0005730;GO:0005829;GO:0008134;GO:0035458;GO:0035458;GO:0035458;GO:0042802;	K20914	-	K	1CTDT;0UM8D;0DINX;0J5NP;194Q0;1B2J8;1408X;0V89T;09XBF	interferon activated gene 207 [Source:MGI Symbol;Acc:MGI:2138302]	226691	E9Q3L4;Q8BW36
608.831547	3542.013704	5.817723673	2.540454774	3.77257E-12	4.45289E-10	6	124720707	124738714	-	2802	Ptpn6	GO:0001784;GO:0002244;GO:0002924;GO:0004721;GO:0004725;GO:0004725;GO:0004725;GO:0004725;GO:0004725;GO:0004725;GO:0005001;GO:0005001;GO:0005515;GO:0005515;GO:0005515;GO:0005515;GO:0005515;GO:0005634;GO:0005634;GO:0005654;GO:0005730;GO:0005737;GO:0005737;GO:0005829;GO:0005911;GO:0006470;GO:0006470;GO:0006470;GO:0008284;GO:0014068;GO:0016311;GO:0016311;GO:0016787;GO:0016791;GO:0016791;GO:0017124;GO:…	K05697	EC:3.1.3.48	T	0V6WW;18S1Y;0DH76;KOG0790;1AUIG;1CRXA;09VYG;132K8;0UPD5	protein tyrosine phosphatase, non-receptor type 6 [Source:MGI Symbol;Acc:MGI:96055]	15170	P29351;Q3UB72
105.542467	608.3749426	5.764266837	2.527137122	0.00044293	0.004977953	5	120753098	120777661	-	7069	Oas3	GO:0000166;GO:0001730;GO:0001730;GO:0001730;GO:0001730;GO:0001730;GO:0002376;GO:0003723;GO:0003723;GO:0003725;GO:0003725;GO:0003725;GO:0003725;GO:0003725;GO:0005524;GO:0005524;GO:0005524;GO:0005524;GO:0005634;GO:0005634;GO:0005654;GO:0005654;GO:0005654;GO:0005737;GO:0005737;GO:0005737;GO:0005829;GO:0005829;GO:0005829;GO:0005886;GO:0005886;GO:0006955;GO:0009615;GO:0009615;GO:0009615;GO:0016020;GO:…	K14216	EC:2.7.7.84	H;J;O	0DF4M;0V4TK;1CP6T;KOG0001;0UKKA;1B0YU;09TUC;12QYV;18ZNQ	2'-5' oligoadenylate synthetase 3 [Source:MGI Symbol;Acc:MGI:2180850]	246727	Q8VI93
8.287521354	47.17698839	5.692532951	2.509070737	0.000485048	0.00535959	16	20611593	20619011	+	1614	Eef1akmt4	GO:0008168;GO:0008168;GO:0008168;GO:0008168;GO:0016279;GO:0016279;GO:0016740;GO:0018022;GO:0032259;	K22857	EC:2.1.1.-	-	-	EEF1A lysine methyltransferase 4 [Source:MGI Symbol;Acc:MGI:5903914]	110599566	P0DPE0
40.12543129	228.3668204	5.691323758	2.508764251	1.26381E-09	8.2812E-08	17	74425438	74459142	-	4807	Nlrc4	GO:0000166;GO:0002218;GO:0002376;GO:0005515;GO:0005524;GO:0005524;GO:0005524;GO:0005524;GO:0005737;GO:0005829;GO:0005829;GO:0006915;GO:0006919;GO:0006919;GO:0006919;GO:0006954;GO:0006954;GO:0010954;GO:0010954;GO:0016045;GO:0016045;GO:0016045;GO:0016045;GO:0016045;GO:0032611;GO:0032611;GO:0032731;GO:0032731;GO:0042742;GO:0042742;GO:0042742;GO:0042742;GO:0042742;GO:0042802;GO:0042802;GO:0042802;GO:…	K12805	-	S;T;K	12NED;0US28;1CXNH;190BI;0IHIG;1B3RF;0A136;0VBZG;0DNR4	NLR family, CARD domain containing 4 [Source:MGI Symbol;Acc:MGI:3036243]	268973	Q3UP24
4.940153188	28.09291724	5.686649012	2.507578762	0.005015019	0.032849206	11	101769742	101785371	-	3104	Etv4	GO:0000978;GO:0000981;GO:0001228;GO:0003677;GO:0003677;GO:0003700;GO:0003700;GO:0005634;GO:0005634;GO:0005634;GO:0005634;GO:0005634;GO:0005730;GO:0006355;GO:0006355;GO:0006357;GO:0008045;GO:0010628;GO:0030154;GO:0033600;GO:0043565;GO:0043565;GO:0045618;GO:0045618;GO:0045893;GO:0045944;GO:0048863;GO:0060444;GO:1990837;GO:0003677;GO:0003700;GO:0003700;GO:0005634;GO:0005634;GO:0005634;GO:0006355;GO:…	K15592	-	K	1CUMG;KOG3806;1B2YV;13K5Q;0UT89;0VD65;0A2A7;191E0;0DPYA	ets variant 4 [Source:MGI Symbol;Acc:MGI:99423]	18612	P28322;A6MDC6
1972.352299	11180.64326	5.66868468	2.503014022	3.86841E-05	0.000679278	2	174427493	174439039	-	1441	Ctsz	GO:0004180;GO:0004180;GO:0004197;GO:0005615;GO:0005615;GO:0005615;GO:0005615;GO:0005764;GO:0005764;GO:0005764;GO:0005764;GO:0005783;GO:0005783;GO:0006508;GO:0006508;GO:0006508;GO:0006508;GO:0006508;GO:0008233;GO:0008234;GO:0008234;GO:0008234;GO:0009986;GO:0009986;GO:0010757;GO:0010757;GO:0010977;GO:0010977;GO:0016787;GO:0030426;GO:0030426;GO:0031410;GO:0031410;GO:0032091;GO:0032091;GO:0043231;GO:…	K08568	EC:3.4.18.1	O	0V558;1CQ5N;12NZ5;0UHSF;KOG1543;1ATCR;0DFFX;09U69;18TBS	cathepsin Z [Source:MGI Symbol;Acc:MGI:1891190]	64138	Q9WUU7;Q545I6
942.9612562	5342.103751	5.66524204	2.502137595	1.05082E-07	4.27599E-06	13	52583173	52648792	+	9362	Syk	GO:0000166;GO:0000187;GO:0001525;GO:0001784;GO:0001784;GO:0001820;GO:0001945;GO:0002092;GO:0002250;GO:0002250;GO:0002281;GO:0002281;GO:0002283;GO:0002283;GO:0002366;GO:0002376;GO:0002554;GO:0004672;GO:0004672;GO:0004672;GO:0004672;GO:0004674;GO:0004674;GO:0004713;GO:0004713;GO:0004713;GO:0004713;GO:0004715;GO:0004715;GO:0004715;GO:0004715;GO:0004715;GO:0004715;GO:0005102;GO:0005178;GO:0005178;GO:…	K05855	EC:2.7.10.2	T	0IH0T;18VQR;13I3G;0UJB4;0VDHS;1AX5P;0DH8V;0A2MV;1CRYW	spleen tyrosine kinase [Source:MGI Symbol;Acc:MGI:99515]	20963	P48025;Q3UPF7;Q6P1E0
210.1492092	1187.6019	5.651231832	2.498565374	0.006161132	0.038287956	7	102014885	102018690	-	3026	Il18bp	GO:0005576;GO:0005615;GO:0005615;GO:0005615;GO:0032496;GO:0042007;GO:0042007;GO:0042007;GO:0042007;GO:0042007;GO:0042088;GO:0042088;GO:0042088;GO:0070301;GO:0071356;GO:0005576;GO:0005615;GO:0005615;GO:0042007;GO:0042007;GO:0042007;GO:0042007;GO:0042007;GO:0042088;GO:0042088;GO:0042088;GO:0042007;GO:0042007;GO:0042007;GO:0042007;	-	-	S;W;T	1ATQJ;1969F;13UK3;0UIH3;0A6VC;0VHPG;1D1US;0DTU1;0J0UT	interleukin 18 binding protein [Source:MGI Symbol;Acc:MGI:1333800]	16068	Q9Z0M9
15.16910924	85.69268318	5.649157234	2.498035656	0.000464033	0.005158741	11	78397087	78422217	-	2412	Slc13a2	GO:0006811;GO:0006814;GO:0015141;GO:0015141;GO:0015141;GO:0015293;GO:0016020;GO:0016020;GO:0016020;GO:0016021;GO:0016021;GO:0022857;GO:0022857;GO:0055085;GO:0055085;GO:0071422;GO:0071422;GO:0071422;GO:0098656;	K14445	-	P	0V512;1B2KG;12Q3H;0UGKU;1CQ1N;0DFBW;09U24;18ZSV;KOG1281	solute carrier family 13 (sodium-dependent dicarboxylate transporter), member 2 [Source:MGI Symbol;Acc:MGI:1276558]	20500	Q9ES88
13.55613848	76.40056132	5.635864628	2.494636959	0.006948266	0.041749541	1	60887000	60915832	+	2330	Ctla4	GO:0005794;GO:0005886;GO:0005887;GO:0006955;GO:0006955;GO:0006974;GO:0009897;GO:0016020;GO:0016020;GO:0016020;GO:0016021;GO:0030889;GO:0042129;GO:0042129;GO:0042130;GO:0043065;GO:0045334;GO:0045590;GO:0048471;GO:0050777;GO:0050853;GO:0098636;GO:0005886;GO:0006955;GO:0006955;GO:0016020;GO:0016020;GO:0016020;GO:0042129;GO:0042129;	K06538	-	T;U	1CRN7;0IJ05;09TC1;0UIWN;1AUDD;0V6NF;18VES;0DGXY;13MES	cytotoxic T-lymphocyte-associated protein 4 [Source:MGI Symbol;Acc:MGI:88556]	12477	P09793;Q6GTR6
64.15240329	358.8882528	5.594307219	2.483959484	0.001522715	0.013129826	11	97989578	97996181	-	2073	Arl5c	GO:0000166;GO:0005525;GO:0005525;GO:0005525;GO:0005525;GO:0005737;GO:0005802;GO:0006886;GO:0016192;GO:1903292;GO:0000166;GO:0005525;GO:0005525;GO:0005525;	K07960	-	U	0VDRK;0USJV;0A2WB;1CZKH;0DQI8;13KQY;192ZV;KOG0070;1B436	ADP-ribosylation factor-like 5C [Source:MGI Symbol;Acc:MGI:3028577]	217151	Q6P068
216.5388964	1208.890857	5.582788483	2.480985897	0.004474272	0.030001865	X	85701937	85776819	-	7743	Gk	GO:0000166;GO:0004370;GO:0004370;GO:0004370;GO:0004370;GO:0004370;GO:0005524;GO:0005634;GO:0005737;GO:0005739;GO:0005739;GO:0005739;GO:0005741;GO:0005975;GO:0005975;GO:0006071;GO:0006071;GO:0006071;GO:0006072;GO:0006072;GO:0006641;GO:0016020;GO:0016301;GO:0016310;GO:0016310;GO:0016740;GO:0016773;GO:0016773;GO:0016773;GO:0019217;GO:0019563;GO:0042393;GO:0042593;GO:0045471;GO:0046167;GO:0000166;GO:…	K00864	EC:2.7.1.30	G	KOG2517;18WPH;0UFQA;0DHQ5;09UHN;1ARJJ;0V5GV;12P47;1CSEH	glycerol kinase [Source:MGI Symbol;Acc:MGI:106594]	14933	Q64516;Q3TEN9;Q3TET2
5.247103351	29.27812238	5.579863865	2.480229924	0.003175772	0.02302165	7	79391929	79450264	+	5774	Fanci	GO:0006281;GO:0006281;GO:0005634;GO:0005654;GO:0005654;GO:0005829;GO:0005829;GO:0006281;GO:0006281;GO:0006281;GO:0006974;GO:0007049;GO:0031398;GO:0031398;GO:0043240;GO:0070182;GO:0070182;GO:0070182;GO:0005634;GO:0005654;GO:0005829;GO:0006281;GO:0006281;GO:0006974;GO:0007049;GO:0031398;GO:0043240;GO:0070182;GO:0070182;GO:0006281;GO:0006281;GO:0006281;GO:0006281;	K10895	-	S;C;L	18XCA;09W79;1AV01;12NXC;1CS6N;KOG4553;0UPIN;0V75K;0DHGE	Fanconi anemia, complementation group I [Source:MGI Symbol;Acc:MGI:2384790]	208836	Q8K368
1380.152504	7688.245139	5.570576525	2.477826647	0.005132089	0.033443955	7	45457944	45459884	-	1340	Ftl1	GO:0006826;GO:0006826;GO:0006879;GO:0006879;GO:0006879;GO:0008199;GO:0008199;GO:0046872;GO:0006826;GO:0006879;GO:0006879;GO:0008199;GO:0046872;GO:0006826;GO:0006826;GO:0006879;GO:0006879;GO:0006879;GO:0008199;GO:0008199;GO:0046872;	K13625	-	P	KOG2332;1913E;1CZ0T;0UMXX;13PAZ;0DQ6D;0VBQ2;1AXEB;0A2IV	ferritin light polypeptide 1 [Source:MGI Symbol;Acc:MGI:95589]	14325	Q9CPX4
566.3925243	3146.462965	5.555269235	2.473856833	7.12816E-05	0.001148691	1	152800194	152836991	+	8478	Ncf2	GO:0001669;GO:0005515;GO:0005515;GO:0005515;GO:0005730;GO:0005730;GO:0005737;GO:0005737;GO:0005829;GO:0005829;GO:0005829;GO:0006742;GO:0006801;GO:0006909;GO:0006909;GO:0008022;GO:0008022;GO:0009749;GO:0014070;GO:0016020;GO:0016020;GO:0016175;GO:0016175;GO:0016176;GO:0016176;GO:0016176;GO:0032496;GO:0032870;GO:0042554;GO:0042554;GO:0043020;GO:0043020;GO:0043020;GO:0043020;GO:0043085;GO:0043525;GO:…	K08010	-	T	0DND6;1CXAB;0VBN9;18ZGP;135NW;0UTM5;KOG4225;1B413;0A0RX	neutrophil cytosolic factor 2 [Source:MGI Symbol;Acc:MGI:97284]	17970	O70145
5.237408808	28.94757199	5.527078953	2.466517221	0.004761161	0.031417317	9	96943482	97018843	-	4484	Spsb4	GO:0005515;GO:0005515;GO:0005515;GO:0005737;GO:0005829;GO:0005829;GO:0005829;GO:0006511;GO:0006511;GO:0006511;GO:0006511;GO:0016567;GO:0016567;GO:0016567;GO:0019005;GO:0035556;GO:0035556;GO:0042752;GO:0042752;GO:0043161;GO:0048511;GO:1902916;GO:1902916;GO:1902916;GO:1990756;GO:1990756;GO:1990756;	K10343	-	O;J;T	KOG3953;1AUQT;0UJ81;1CRWB;0V6W6;12P0S;18WZ3;0DH66;09VXP	splA/ryanodine receptor domain and SOCS box containing 4 [Source:MGI Symbol;Acc:MGI:2183445]	211949	Q8R5B6
349.9770409	1931.007582	5.517526456	2.464021642	0.000190996	0.002551818	4	134082448	134095082	-	1187	Cd52	GO:0005886;GO:0007204;GO:0009617;GO:0016020;GO:0031225;GO:0097225;GO:0097225;	K06488	-	-	-	CD52 antigen [Source:MGI Symbol;Acc:MGI:1346088]	23833	Q64389;Q3U1T8
340.2779234	1872.815322	5.503781447	2.460423182	6.84456E-15	1.48769E-12	7	135689784	135716361	-	10061	Mki67	GO:0000166;GO:0000775;GO:0000793;GO:0003677;GO:0005515;GO:0005524;GO:0005634;GO:0005634;GO:0005654;GO:0005694;GO:0005730;GO:0005730;GO:0005737;GO:0007049;GO:0007088;GO:0007088;GO:0008022;GO:0008283;GO:0016604;GO:0051321;GO:0051983;GO:0051983;GO:0072574;GO:1902275;GO:1990705;GO:0005634;GO:0007049;	K17582	-	T	1CU7X;0JR7C;1AXNZ;09Y2G;0DJFE;194SC;0V8ZX;0UGIJ;13NWP	antigen identified by monoclonal antibody Ki 67 [Source:MGI Symbol;Acc:MGI:106035]	17345	E9PVX6
1431.965328	7863.836236	5.491638716	2.457236717	2.01082E-14	4.0726E-12	3	106147554	106167564	-	1632	Chil3	GO:0000272;GO:0004563;GO:0004563;GO:0005576;GO:0005576;GO:0005634;GO:0005635;GO:0005737;GO:0005737;GO:0005783;GO:0005975;GO:0005975;GO:0005975;GO:0006032;GO:0006954;GO:0006954;GO:0008061;GO:0008061;GO:0008061;GO:0008061;GO:0008152;GO:0016787;GO:0016798;GO:0030246;GO:0030246;GO:0031410;GO:0048237;GO:0102148;	K17524	-	G	KOG2806	chitinase-like 3 [Source:MGI Symbol;Acc:MGI:1330860]	12655	O35744
915.7856799	5027.513524	5.48983636	2.456763146	0.006147334	0.038253773	11	103171107	103198901	+	4886	Fmnl1	GO:0003779;GO:0003779;GO:0005522;GO:0005737;GO:0005829;GO:0005829;GO:0005829;GO:0005829;GO:0005829;GO:0005886;GO:0006929;GO:0007010;GO:0007010;GO:0008360;GO:0008360;GO:0008360;GO:0008360;GO:0008360;GO:0009987;GO:0016020;GO:0016043;GO:0016043;GO:0016477;GO:0017048;GO:0017048;GO:0022604;GO:0030036;GO:0030036;GO:0030866;GO:0030866;GO:0030866;GO:0031410;GO:0032794;GO:0032794;GO:0045335;GO:0048365;GO:…	K23957	-	Z;T	12SXZ;1CSIG;KOG1923;1948P;0DHU2;0V7H9;09WIR;0UG5M;1ATPX	formin-like 1 [Source:MGI Symbol;Acc:MGI:1888994]	57778	Q9JL26
5.836833845	31.83319761	5.453846804	2.447274176	0.003404091	0.024317079	17	13061104	13082481	+	3369	Tcp10b	GO:0003714;GO:0005634;GO:0005814;GO:1903507;GO:0003714;GO:0005634;GO:0005814;GO:1903507;GO:0003714;GO:0005634;GO:0005814;GO:1903507;GO:0003714;GO:0005634;GO:0005814;GO:1903507;GO:0003714;GO:0005634;GO:0005814;GO:1903507;	-	-	S	0UMBZ;0DFZS;1AWU6;0IGQX;1CZFA;0VF1E;192TI;0A46C;12X2H	t-complex protein 10b [Source:MGI Symbol;Acc:MGI:98542]	21462	E9PYJ0;Q8C5S9
1564.351282	8494.578627	5.430096632	2.440977872	0.000705802	0.007159654	10	80056992	80105571	-	10715	Sbno2	GO:0001503;GO:0002281;GO:0002281;GO:0002281;GO:0002281;GO:0005515;GO:0005575;GO:0005634;GO:0006355;GO:0006355;GO:0006355;GO:0030154;GO:0030282;GO:0030316;GO:0030316;GO:0031490;GO:0042393;GO:0045892;GO:0045892;GO:0045892;GO:0045892;GO:0045944;GO:0045944;GO:0050727;GO:0050727;GO:0050727;GO:0050727;GO:0050727;GO:0050727;GO:0061430;GO:0071222;GO:0071348;GO:0071354;GO:0071354;GO:0071354;GO:0071354;GO:…	-	-	T;K	0A037;0DMI8;KOG1513;12NTI;191FB;0VAZE;1ATNQ;1CXV4;0UPHZ	strawberry notch 2 [Source:MGI Symbol;Acc:MGI:2448490]	216161	Q7TNB8
129.1372112	700.656402	5.425673944	2.439802351	1.21626E-12	1.74817E-10	8	65617900	66471637	+	7146	Marchf1	GO:0000209;GO:0000209;GO:0000209;GO:0002376;GO:0002495;GO:0002495;GO:0002495;GO:0004842;GO:0005737;GO:0005764;GO:0005764;GO:0005764;GO:0005765;GO:0005768;GO:0005768;GO:0005789;GO:0005794;GO:0005886;GO:0005886;GO:0006955;GO:0006955;GO:0006955;GO:0008270;GO:0008270;GO:0016020;GO:0016021;GO:0016567;GO:0016740;GO:0030659;GO:0031410;GO:0031901;GO:0031901;GO:0031901;GO:0031902;GO:0031902;GO:0031902;GO:…	K10656	EC:2.3.2.27	A;O	0DJD4;0V8XT;12QUR;1B2FZ;1CU5D;KOG1609;0UQNH;1918G;09Y04	membrane associated ring-CH-type finger 1 [Source:MGI Symbol;Acc:MGI:1920175]	72925	Q6NZQ8
87.18203121	472.4786801	5.419450242	2.43814651	0.002615307	0.019895238	18	12599896	12738863	+	7234	Ttc39c	GO:0005515;GO:0005515;GO:0005515;GO:0005515;	-	-	S;U	KOG3783;13G5Z;1DGEB;197H1;0V3WV;0B6FZ;0WJ6D;1BBJ9;0E9JA	tetratricopeptide repeat domain 39C [Source:MGI Symbol;Acc:MGI:1919997]	72747	Q8VE09;A0A3Q4EGC9;Q8BJQ0
134.9023322	730.4097399	5.414359619	2.436790714	1.0308E-07	4.20409E-06	2	126320973	126500674	-	6660	Atp8b4	GO:0000166;GO:0000166;GO:0000166;GO:0000287;GO:0000287;GO:0000287;GO:0005524;GO:0005524;GO:0005524;GO:0005794;GO:0005794;GO:0005794;GO:0005802;GO:0005886;GO:0005886;GO:0005886;GO:0007030;GO:0015914;GO:0015914;GO:0016020;GO:0016021;GO:0016021;GO:0016021;GO:0045332;GO:0046872;GO:0140326;GO:0140326;GO:0140326;GO:0140326;GO:0000166;GO:0000166;GO:0000166;GO:0000287;GO:0000287;GO:0000287;GO:0005524;GO:…	K01530	EC:7.6.2.1	P	0B0RP;14TYS;1DD4B;0V1HJ;0E652;0WD8Z;0KDRM	ATPase, class I, type 8B, member 4 [Source:MGI Symbol;Acc:MGI:1859664]	241633	A1L3S5;A2ANX3;Q69Z59
45.0372975	243.0038567	5.39561364	2.431787046	0.000467431	0.005180986	14	51892889	51896745	+	3447	Slc39a2	GO:0005385;GO:0005385;GO:0005385;GO:0005886;GO:0005886;GO:0005886;GO:0006829;GO:0016020;GO:0016020;GO:0016020;GO:0016020;GO:0016021;GO:0030001;GO:0030001;GO:0031410;GO:0031410;GO:0036464;GO:0036464;GO:0046873;GO:0046873;GO:0055085;GO:0055085;GO:0071577;	K14709	-	P	1CU35;13KVB;0DJAZ;KOG1558;0UN0E;09XXZ;1AXGT;0V8VR;192HA	solute carrier family 39 (zinc transporter), member 2 [Source:MGI Symbol;Acc:MGI:2684326]	214922	G3X943
1485.635849	8012.74617	5.39347928	2.431216241	9.86845E-16	2.93142E-13	1	130826684	130852249	+	4025	Pigr	GO:0001580;GO:0001580;GO:0001792;GO:0001792;GO:0002415;GO:0002415;GO:0005154;GO:0005576;GO:0005615;GO:0005615;GO:0005886;GO:0005886;GO:0005886;GO:0007173;GO:0007173;GO:0016020;GO:0016021;GO:0030133;GO:0038093;GO:0038093;GO:0043113;GO:0043113;GO:0043235;GO:0043235;GO:0055038;	K13073	-	T	0A3WQ;13MYI;0IHXB;0VERM;0URY0;0DKWP;18S9V;1B0M5;1D0P7	polymeric immunoglobulin receptor [Source:MGI Symbol;Acc:MGI:103080]	18703	O70570
97.03205897	522.5889693	5.385735136	2.429143281	9.67691E-12	1.06464E-09	15	103248212	103258403	-	2988	Nfe2	GO:0003677;GO:0003677;GO:0003677;GO:0003700;GO:0003700;GO:0005634;GO:0005634;GO:0006355;GO:0006355;GO:0006357;GO:0006357;GO:0042025;GO:0003677;GO:0003677;GO:0003677;GO:0003700;GO:0003700;GO:0005634;GO:0005634;GO:0006355;GO:0006355;GO:0006357;GO:0006357;GO:0042025;GO:0003677;GO:0003677;GO:0003677;GO:0003700;GO:0003700;GO:0005634;GO:0005634;GO:0006355;GO:0006355;GO:0006357;GO:0006357;GO:0042025;GO:…	K09039	-	K	0V3MU;0WIJA;0ISV1;0E95N;1BBCA;1DG1H;0B5WF;13FDG;197DD	nuclear factor, erythroid derived 2 [Source:MGI Symbol;Acc:MGI:97308]	18022	Q07279;A0A0R4J0Y5
553.4525395	2978.333962	5.381371932	2.427974022	4.33746E-06	0.000105899	18	67390717	67402749	+	2437	Tubb6	GO:0000166;GO:0000226;GO:0000278;GO:0003924;GO:0003924;GO:0003924;GO:0005200;GO:0005200;GO:0005200;GO:0005525;GO:0005525;GO:0005525;GO:0005525;GO:0005737;GO:0005737;GO:0005856;GO:0005874;GO:0005874;GO:0005874;GO:0005874;GO:0005874;GO:0005874;GO:0007010;GO:0007017;GO:0007017;GO:0007017;	K07375	-	Z	0UFQ4;0DEPX;KOG1375;09TCM;12NDK;1CPDK;0V4BS;1B0XY	tubulin, beta 6 class V [Source:MGI Symbol;Acc:MGI:1915201]	67951	Q922F4;Q3UMM1
432.8412327	2324.456918	5.370229873	2.424983844	3.5657E-11	3.43522E-09	15	66780819	66831829	-	9186	Sla	GO:0004715;GO:0005070;GO:0005102;GO:0005515;GO:0005515;GO:0005737;GO:0005768;GO:0005925;GO:0007169;GO:0009966;GO:0009966;GO:0030154;GO:0031234;GO:0038083;GO:0042127;GO:0043197;GO:0045087;GO:0004715;GO:0005070;GO:0005102;GO:0005515;GO:0005515;GO:0005737;GO:0005768;GO:0005925;GO:0007169;GO:0009966;GO:0009966;GO:0030154;GO:0031234;GO:0038083;GO:0042127;GO:0043197;GO:0045087;GO:0004715;GO:0005070;GO:…	K23698	-	T	0V9ZD;0DP1N;1CXZG;19152;0UQUU;09Y8K;13KD6;0IFZ7;1AZ66	src-like adaptor [Source:MGI Symbol;Acc:MGI:104295]	20491	Q60898;Q4FJX0
390.2873791	2093.128686	5.363044767	2.423052296	6.67181E-15	1.46805E-12	19	21391307	21473445	-	6235	Gda	GO:0005515;GO:0006147;GO:0006147;GO:0006147;GO:0008270;GO:0008270;GO:0008270;GO:0008270;GO:0008892;GO:0008892;GO:0008892;GO:0008892;GO:0008892;GO:0016787;GO:0016787;GO:0016787;GO:0016810;GO:0016810;GO:0019239;GO:0031116;GO:0046098;GO:0046872;GO:0006147;GO:0006147;GO:0006147;GO:0008270;GO:0008270;GO:0008270;GO:0008892;GO:0008892;GO:0008892;GO:0016787;GO:0016787;GO:0016787;GO:0016810;GO:0016810;GO:…	K01487	EC:3.5.4.3	F	18ZT8;12NP4;09YRF;0UP2P;1CUZT;1B4MT;0DK5X;0V9PB;KOG3968	guanine deaminase [Source:MGI Symbol;Acc:MGI:95678]	14544	Q9R111;Q548F2
184.8668556	987.8712247	5.343690308	2.417836399	0.007456154	0.04397453	17	27556497	27563674	+	2125	Hmga1	GO:0000785;GO:0000785;GO:0000987;GO:0003677;GO:0003677;GO:0003677;GO:0003677;GO:0003680;GO:0003680;GO:0003682;GO:0003713;GO:0003906;GO:0003906;GO:0005634;GO:0005634;GO:0005634;GO:0005634;GO:0005634;GO:0005694;GO:0006284;GO:0006355;GO:0006355;GO:0006355;GO:0007283;GO:0008134;GO:0008134;GO:0008285;GO:0019899;GO:0030374;GO:0030374;GO:0030527;GO:0035985;GO:0035985;GO:0035986;GO:0042974;GO:0042974;GO:…	K09282	-	K;B	13YDG;0UW13;0DV8I;1D4EN;193RZ;0A8TM;0VJQ1;0J4ZT;1B6E9	high mobility group AT-hook 1 [Source:MGI Symbol;Acc:MGI:96160]	15361	P17095;Q566K0
531.6523038	2830.629876	5.324212563	2.41256817	5.74804E-05	0.000955346	9	119335934	119341411	-	2576	Myd88	GO:0002238;GO:0002376;GO:0002755;GO:0002755;GO:0002755;GO:0005102;GO:0005102;GO:0005121;GO:0005121;GO:0005149;GO:0005149;GO:0005149;GO:0005515;GO:0005515;GO:0005515;GO:0005515;GO:0005515;GO:0005634;GO:0005634;GO:0005634;GO:0005737;GO:0005737;GO:0005737;GO:0005829;GO:0005886;GO:0005886;GO:0006909;GO:0006909;GO:0006909;GO:0006915;GO:0006915;GO:0006954;GO:0006954;GO:0006955;GO:0007165;GO:0007165;GO:…	K04729	-	T;K	12SM9;0A237;1CWEU;0UQSF;191S8;0VCYQ;0IIN8;0DFRX;1B0YG	myeloid differentiation primary response gene 88 [Source:MGI Symbol;Acc:MGI:108005]	17874	P22366;Q3U7M4
73.21854443	388.5988069	5.307382303	2.408000473	0.000118062	0.001720542	11	48978889	49135387	+	4724	Olfr56	GO:0004930;GO:0004930;GO:0004930;GO:0004984;GO:0004984;GO:0004984;GO:0005886;GO:0007165;GO:0007186;GO:0007186;GO:0007186;GO:0007186;GO:0007608;GO:0007608;GO:0016020;GO:0016021;GO:0016021;GO:0016021;GO:0016021;GO:0050896;GO:0050911;GO:0004930;GO:0004930;GO:0004930;GO:0004984;GO:0004984;GO:0004984;GO:0005886;GO:0007165;GO:0007186;GO:0007186;GO:0007186;GO:0007186;GO:0007608;GO:0007608;GO:0016020;GO:…	K04257	-	T	13NSQ;0A1JS;0VCFD;1CT4I;1B3NR;0DP7S;0USKG;194G3;0IJNK	olfactory receptor 56 [Source:MGI Symbol;Acc:MGI:1333785]	18356	Q8VGD6
249.9133296	1326.141883	5.306407165	2.407735379	1.227E-13	2.10277E-11	5	34525838	34563641	+	4296	Sh3bp2	GO:0005070;GO:0007165;GO:0007165;GO:0005070;GO:0007165;GO:0007165;GO:0005070;GO:0007165;GO:0007165;GO:0001784;GO:0005070;GO:0007165;GO:0007165;GO:0005070;GO:0007165;GO:0007165;	K07984	-	T	19132;0IGI1;12U6S;0A1YH;0UFFD;1CX22;0DN5J;1ARC7;0VCE6	SH3-domain binding protein 2 [Source:MGI Symbol;Acc:MGI:1346349]	24055	Q5U3L0;Q3UD40
843.532906	4465.364451	5.293645831	2.404261675	0.001224441	0.011049724	19	41272377	41385102	-	5572	Pik3ap1	GO:0005102;GO:0005515;GO:0005515;GO:0005737;GO:0005737;GO:0005829;GO:0005829;GO:0005886;GO:0005886;GO:0014068;GO:0016020;GO:0034134;GO:0034142;GO:0034154;GO:0034162;GO:0036312;GO:0036312;GO:0042802;GO:0050727;	K12230	-	T	18UX6;13KN1;0UHCY;09UKF;1CQJH;0IKKC;0DFW6;1AU9M;0V5JU	phosphoinositide-3-kinase adaptor protein 1 [Source:MGI Symbol;Acc:MGI:1933177]	83490	Q9EQ32
1529.172293	8073.764725	5.279826716	2.400490581	0.000735103	0.007385425	7	126699773	126707787	-	2783	Coro1a	GO:0001772;GO:0001772;GO:0001845;GO:0001845;GO:0001845;GO:0001845;GO:0001891;GO:0001891;GO:0003779;GO:0003779;GO:0003779;GO:0003785;GO:0003785;GO:0005515;GO:0005515;GO:0005515;GO:0005737;GO:0005737;GO:0005737;GO:0005769;GO:0005829;GO:0005856;GO:0005884;GO:0005884;GO:0005886;GO:0005886;GO:0005911;GO:0005938;GO:0006816;GO:0006909;GO:0006909;GO:0007015;GO:0007015;GO:0008022;GO:0008022;GO:0008064;GO:…	K13882	-	Z	1CYE2;1B308;12NEF;0UR2F;0V4FS;09TGS;190JA;KOG0303;0DFT4	coronin, actin binding protein 1A [Source:MGI Symbol;Acc:MGI:1345961]	12721	O89053;Q3U1N0
21.30147234	112.262974	5.270197863	2.397857127	1.34151E-06	3.93251E-05	4	41092722	41098183	-	1829	Aqp3	GO:0002684;GO:0002684;GO:0005654;GO:0005654;GO:0005737;GO:0005737;GO:0005886;GO:0005886;GO:0005886;GO:0005887;GO:0005911;GO:0005911;GO:0006833;GO:0006833;GO:0006833;GO:0015204;GO:0015250;GO:0015250;GO:0015250;GO:0015254;GO:0015254;GO:0015254;GO:0015267;GO:0015267;GO:0015793;GO:0015793;GO:0015793;GO:0015840;GO:0016020;GO:0016020;GO:0016020;GO:0016021;GO:0016323;GO:0016323;GO:0032526;GO:0032526;GO:…	K09876	-	P;G	09WF2;KOG0224;0UPF0;1CP72;0V7DN;0DEHB;13KEP;18VEH;1AUG9	aquaporin 3 [Source:MGI Symbol;Acc:MGI:1333777]	11828	Q8R2N1
276.9455264	1458.607367	5.266766306	2.396917446	2.3727E-06	6.42685E-05	7	38183217	38197568	+	3949	1600014C10Rik	GO:0005737;GO:0005739;GO:0005783;GO:0005829;GO:0016020;GO:0016021;GO:0031966;GO:0003674;GO:0005737;GO:0005739;GO:0005739;GO:0005739;GO:0005783;GO:0005783;GO:0005783;GO:0005829;GO:0005829;GO:0005829;GO:0006914;GO:0006914;GO:0006915;GO:0006915;GO:0006979;GO:0006979;GO:0016020;GO:0016021;GO:0031966;GO:0031966;GO:0031966;GO:0051560;GO:0051560;GO:0005737;GO:0005739;GO:0005783;GO:0005829;GO:0016020;GO:…	-	-	S	1D3TD;1B65I;13U1A;0VIPD;0UVEQ;0DUJJ;0IYJD;193JH;0A8TK	RIKEN cDNA 1600014C10 gene [Source:MGI Symbol;Acc:MGI:1919494]	-	-
1364.642977	7170.831712	5.254730967	2.393616903	5.02734E-05	0.000854984	10	128900989	128912822	+	3682	Cd63	GO:0002092;GO:0002092;GO:0002092;GO:0005515;GO:0005515;GO:0005576;GO:0005615;GO:0005615;GO:0005737;GO:0005764;GO:0005764;GO:0005765;GO:0005765;GO:0005765;GO:0005768;GO:0005770;GO:0005771;GO:0005886;GO:0005886;GO:0005887;GO:0007160;GO:0007160;GO:0007160;GO:0009986;GO:0009986;GO:0009986;GO:0010008;GO:0010008;GO:0010008;GO:0010633;GO:0015031;GO:0016020;GO:0016021;GO:0016021;GO:0016021;GO:0016477;GO:…	K06497	-	S;G;U	13Q5J;1AXJ9;KOG3882;0A5MA;0VDHX;0UN2P;1CU4Y;18YW3;0DJCS	CD63 antigen [Source:MGI Symbol;Acc:MGI:99529]	12512	P41731;Q549D0
255.0291787	1339.44746	5.252134154	2.392903767	6.569E-06	0.000152447	18	4331327	4353015	-	4504	Map3k8	GO:0000165;GO:0000166;GO:0000186;GO:0000287;GO:0000287;GO:0002376;GO:0004672;GO:0004672;GO:0004674;GO:0004709;GO:0004709;GO:0004709;GO:0004709;GO:0005524;GO:0005524;GO:0005524;GO:0005737;GO:0005737;GO:0005737;GO:0005829;GO:0005829;GO:0006468;GO:0006468;GO:0007049;GO:0007165;GO:0007165;GO:0016301;GO:0016310;GO:0016740;GO:0046872;GO:0000165;GO:0000166;GO:0000186;GO:0004674;GO:0004709;GO:0005524;GO:…	K04415	EC:2.7.11.25	T	09V8E;18W6F;1CR6N;KOG0201;12PQ1;1B230;0V67Y;0UIAF;0DGH0	mitogen-activated protein kinase kinase kinase 8 [Source:MGI Symbol;Acc:MGI:1346878]	26410	Q07174;Q3UEB8
64.7350953	337.9789411	5.22095379	2.38431339	0.001281171	0.011440039	4	43446462	43454628	-	3422	Cd72	GO:0004888;GO:0004888;GO:0005887;GO:0005887;GO:0004888;GO:0004888;GO:0005887;GO:0005887;GO:0005887;GO:0005887;GO:0016020;GO:0016021;GO:0030246;GO:0004888;GO:0004888;GO:0005887;GO:0005887;GO:0016020;GO:0016021;GO:0004888;GO:0004888;GO:0005887;GO:0005887;GO:0005887;GO:0016020;GO:0016021;GO:0004888;GO:0004888;GO:0005887;GO:0005887;GO:0016020;GO:0016021;	K06504	-	T;V	13EM9;0V3FS;1DFRG;0B5DI;0WI0R;197BF;0E8UT;1BB83;0IS25	CD72 antigen [Source:MGI Symbol;Acc:MGI:88345]	12517	P21855
87.19119437	454.6416468	5.214306904	2.3824755	0.000736153	0.007391803	14	61309753	61311936	+	2184	Arl11	GO:0000166;GO:0002244;GO:0005525;GO:0005525;GO:0005525;GO:0005525;GO:0005737;GO:0005886;GO:0006886;GO:0016192;GO:0000166;GO:0002244;GO:0005525;GO:0005525;GO:0005525;GO:0005525;GO:0005737;GO:0005886;GO:0006886;GO:0016192;	K07959	-	U	0UPWF;1CW3V;0DM8P;1ATRG;KOG0070;0VAM9;09XKW;195YG;13QQ3	ADP-ribosylation factor-like 11 [Source:MGI Symbol;Acc:MGI:2444054]	219144	Q6P3A9
4.957284539	25.76898036	5.198204816	2.378013479	0.007482201	0.044098962	15	77388219	77399110	-	3029	Apol7a	GO:0005575;GO:0005576;GO:0005576;GO:0006869;GO:0006869;GO:0008289;GO:0008289;GO:0008289;GO:0042157;GO:0042157;GO:0005575;GO:0005576;GO:0005576;GO:0006869;GO:0006869;GO:0008289;GO:0008289;GO:0008289;GO:0042157;GO:0042157;GO:0005575;GO:0005576;GO:0005576;GO:0006869;GO:0006869;GO:0008289;GO:0008289;GO:0008289;GO:0042157;GO:0042157;GO:0005575;GO:0005576;GO:0005576;GO:0006869;GO:0006869;GO:0008289;GO:…	K14480	-	S	0UKBI;0VAS1;0IWES;1952P;1CSM0;13Q1H;0DMDZ;09ZVH;1B4ZK	apolipoprotein L 7a [Source:MGI Symbol;Acc:MGI:1923011]	75761	B2RT54;Q8BUC6;Q9D2Y0
132.5195065	688.0474768	5.192046779	2.376303382	1.4979E-05	0.000308281	5	64952031	64960097	-	3727	Tlr6	GO:0001774;GO:0001775;GO:0002224;GO:0002224;GO:0002224;GO:0002376;GO:0002755;GO:0002755;GO:0002755;GO:0004888;GO:0004888;GO:0005102;GO:0005515;GO:0005515;GO:0005794;GO:0005794;GO:0005886;GO:0005887;GO:0006954;GO:0006954;GO:0006954;GO:0006954;GO:0006954;GO:0006955;GO:0007165;GO:0007165;GO:0010628;GO:0016020;GO:0016021;GO:0016021;GO:0016021;GO:0016787;GO:0030670;GO:0031410;GO:0032493;GO:0032611;GO:…	K10169	-	T	0UGQQ;1CT9T;09X7S;1ARD7;18UCP;13HS3;0DIJ8;0V86D;KOG4641	toll-like receptor 6 [Source:MGI Symbol;Acc:MGI:1341296]	21899	Q3UV88
114.9792577	596.5928758	5.188700011	2.375373128	1.78507E-05	0.000356275	6	124493113	124510643	+	3010	C1rl	GO:0002376;GO:0004252;GO:0004252;GO:0004252;GO:0005576;GO:0005615;GO:0005615;GO:0006508;GO:0006508;GO:0006508;GO:0006958;GO:0008233;GO:0008236;GO:0016787;GO:0031638;GO:0045087;	-	-	O;E	KOG3627;1B4P4;0A4TJ;0UTES;194NG;1D17F;0VFNF;0DRCP;13NF4	complement component 1, r subcomponent-like [Source:MGI Symbol;Acc:MGI:2660692]	232371	Q3UZ09
1817.060685	9421.189517	5.184851334	2.374302623	2.72527E-05	0.000510215	16	15887286	15891031	+	3746	Cebpd	GO:0000976;GO:0000978;GO:0000978;GO:0000978;GO:0001228;GO:0001228;GO:0001228;GO:0002244;GO:0003677;GO:0003677;GO:0003700;GO:0003700;GO:0005515;GO:0005515;GO:0005634;GO:0005634;GO:0005634;GO:0005654;GO:0005654;GO:0005654;GO:0006355;GO:0006355;GO:0006357;GO:0042802;GO:0043565;GO:0043565;GO:0045444;GO:0045669;GO:0045892;GO:0045944;GO:0045944;GO:0045944;GO:0048839;GO:1990837;GO:1990837;	K10050	-	-	-	CCAAT/enhancer binding protein (C/EBP), delta [Source:MGI Symbol;Acc:MGI:103573]	12609	Q00322;Q3UE64;B9EIA9
9.270788469	48.04377403	5.182274861	2.373585536	0.000774029	0.007676971	13	100759674	100775899	-	1784	Cenph	GO:0000278;GO:0000775;GO:0000776;GO:0000776;GO:0000776;GO:0000776;GO:0000776;GO:0000776;GO:0000777;GO:0005515;GO:0005634;GO:0005634;GO:0005634;GO:0005634;GO:0005654;GO:0005654;GO:0005694;GO:0005730;GO:0005730;GO:0007052;GO:0007059;GO:0007059;GO:0043515;GO:0043515;GO:0043515;GO:0043515;GO:0051382;GO:0051382;GO:0051383;	K11500	-	S;D	0IG9S;12UQE;19682;1CXKW;1B06M;0A56C;0UQFP;0VFZ1;0DK0I	centromere protein H [Source:MGI Symbol;Acc:MGI:1349448]	26886	Q9QYM8
6.762066754	35.03725283	5.18144143	2.373353499	0.005821179	0.036725976	7	102096879	102109489	-	2058	Art5	GO:0003950;GO:0003956;GO:0003956;GO:0003956;GO:0005576;GO:0006471;GO:0006471;GO:0006471;GO:0016020;GO:0016740;GO:0016757;GO:0018120;GO:0003950;GO:0003956;GO:0003956;GO:0003956;GO:0005576;GO:0006471;GO:0006471;GO:0006471;GO:0016020;GO:0016740;GO:0016757;GO:0018120;GO:0003950;GO:0003956;GO:0003956;GO:0003956;GO:0005576;GO:0006471;GO:0006471;GO:0006471;GO:0016020;GO:0016740;GO:0016757;GO:0018120;GO:…	K19977	EC:2.4.2.31	O;G	09ZQ9;0UQCY;0IVE0;1CW39;1B03J;0DM84;13MC7;18TK4;0VAKV	ADP-ribosyltransferase 5 [Source:MGI Symbol;Acc:MGI:107948]	11875	P70352;Q3V0V9
59.4937024	308.154077	5.179608337	2.372843011	0.000164878	0.002263967	5	149411749	149431723	+	3956	Medag	GO:0003674;GO:0005737;GO:0005737;GO:0005737;GO:0005737;GO:0045600;GO:0045600;GO:0045600;GO:0003674;GO:0005737;GO:0005737;GO:0005737;GO:0045600;GO:0045600;GO:0045600;	-	-	S	13KSS;0USCY;190YN;1ATHC;0DIZ4;0VC8X;1CXYQ;0IKGJ;0A1DB	mesenteric estrogen dependent adipogenesis [Source:MGI Symbol;Acc:MGI:1917967]	70717	Q14BA6
1992.427922	10311.09152	5.175139039	2.371597624	0.000178125	0.002414237	15	76246764	76249904	+	2067	Grina	GO:0005783;GO:0005794;GO:0016020;GO:0016021;GO:0032469;GO:0044325;GO:1902236;	K24205	-	T;P	1CT69;13IUP;0DRRX;1AY0P;0A472;0VE3F;KOG2322;18ZBS;0UNH1	glutamate receptor, ionotropic, N-methyl D- aspartate-associated protein 1 (glutamate binding) [Source:MGI Symbol;Acc:MGI:1913418]	66168	Q9ESF4
23.75308956	122.8344328	5.171303402	2.370527951	9.98731E-07	3.02214E-05	2	4989714	5012791	-	7692	Mcm10	GO:0003677;GO:0003688;GO:0003690;GO:0003690;GO:0003690;GO:0003697;GO:0003697;GO:0003697;GO:0005634;GO:0005634;GO:0005634;GO:0005634;GO:0005634;GO:0005654;GO:0005654;GO:0005730;GO:0005730;GO:0006260;GO:0006260;GO:0006260;GO:0006270;GO:0006270;GO:0006270;GO:0006974;GO:0006974;GO:0006974;GO:0008283;GO:0019899;GO:0031298;GO:0042802;GO:0042802;GO:0046872;GO:0003677;GO:0003688;GO:0003690;GO:0003690;GO:…	K10736	-	D;L	18UA5;0V9ZU;1CT8F;KOG3056;09Z2C;0DKHR;1B3YX;0UT0P;13KH9	minichromosome maintenance 10 replication initiation factor [Source:MGI Symbol;Acc:MGI:1917274]	70024	Q0VBD2
1105.398831	5709.819717	5.165393301	2.368878202	1.10001E-07	4.43564E-06	11	86583865	86683836	-	3862	Vmp1	GO:0000045;GO:0000045;GO:0000045;GO:0000407;GO:0000421;GO:0000421;GO:0000421;GO:0003674;GO:0005730;GO:0005730;GO:0005773;GO:0005774;GO:0005783;GO:0005783;GO:0005783;GO:0005783;GO:0005886;GO:0006914;GO:0006914;GO:0006914;GO:0006914;GO:0007030;GO:0007155;GO:0007566;GO:0012505;GO:0016020;GO:0016020;GO:0016021;GO:0033116;GO:0034329;GO:0034329;GO:0034329;GO:0098609;GO:0098609;GO:0098609;	K21248	-	S;U	KOG1109;0V5GD;1AZ9N;12NRQ;0UH8D;192XY;0DFSX;09UH3;1CQGC	vacuole membrane protein 1 [Source:MGI Symbol;Acc:MGI:1923159]	75909	Q99KU0
19.67269826	101.4866282	5.15875488	2.367022898	2.069E-05	0.000403455	7	38097984	38107534	-	2662	Ccne1	GO:0000079;GO:0000082;GO:0000082;GO:0000082;GO:0000082;GO:0000082;GO:0000122;GO:0000307;GO:0000307;GO:0000723;GO:0005515;GO:0005515;GO:0005634;GO:0005634;GO:0005634;GO:0005634;GO:0005654;GO:0005654;GO:0005737;GO:0005737;GO:0005813;GO:0005813;GO:0006270;GO:0006468;GO:0006468;GO:0007049;GO:0007129;GO:0016055;GO:0016301;GO:0016538;GO:0016538;GO:0019901;GO:0042025;GO:0042025;GO:0044772;GO:0044877;GO:…	K06626	-	D	130TR;18V97;0US7E;09YKW;1CUV9;0V9IM;0DK1C;1AYJK;KOG0655	cyclin E1 [Source:MGI Symbol;Acc:MGI:88316]	12447	Q61457
16.06193885	82.44214275	5.132764078	2.35973595	2.62987E-05	0.000494955	13	55325168	55329823	-	2369	Mxd3	GO:0000122;GO:0000977;GO:0001227;GO:0003677;GO:0003677;GO:0005515;GO:0005634;GO:0045892;GO:0046983;GO:0046983;GO:0090575;	K09114	-	K	13NC3;0IPD7;0DQTB;0VE0S;195K2;0USAY;1CZWZ;1B2DR;0A35Y	Max dimerization protein 3 [Source:MGI Symbol;Acc:MGI:104987]	17121	Q80US8
192.1040447	982.3504872	5.113637709	2.354349952	0.003156168	0.022923828	6	34354119	34368463	+	1499	Akr1b8	GO:0001523;GO:0001758;GO:0004032;GO:0004032;GO:0005737;GO:0005739;GO:0005829;GO:0008106;GO:0008106;GO:0016488;GO:0016491;GO:0016491;GO:0016491;GO:0016491;GO:0042572;GO:0044597;GO:0044598;GO:0045550;GO:0047718;GO:0052650;GO:0055114;GO:0055114;GO:0055114;GO:0110095;	K00011	EC:1.1.1.21	C;K	1CR2V;09V48;0DGDE;0V63V;KOG1577;0UJYK;12P3Z;19506;1AUR6	aldo-keto reductase family 1, member B8 [Source:MGI Symbol;Acc:MGI:107673]	14187	P45377
13.57725392	69.31964505	5.105571824	2.352072552	0.000538801	0.005809463	19	41981763	42034643	+	1687	Ubtd1	GO:0003674;GO:0005515;GO:0005575;GO:0008150;	-	-	O	KOG0013;0DHAA;194YR;09W15;0V6ZG;0UNUD;1CS09;12TRY;1ASSD	ubiquitin domain containing 1 [Source:MGI Symbol;Acc:MGI:2385092]	226122	Q91WB7
44.69263192	227.61317	5.092856701	2.348475124	2.35448E-07	8.58158E-06	3	15371653	15426520	-	2291	Sirpb1a	GO:0003674;GO:0005886;GO:0005886;GO:0016020;GO:0016021;GO:0022409;GO:0035556;GO:0050766;GO:0050766;GO:0050870;GO:0003674;GO:0005886;GO:0005886;GO:0016020;GO:0016021;GO:0022409;GO:0035556;GO:0050766;GO:0050766;GO:0050870;GO:0003674;GO:0005886;GO:0005886;GO:0022409;GO:0035556;GO:0050766;GO:0050766;GO:0050870;	K06551	-	T	0IKYM;1B49F;0UPFN;0VE7W;0DNKM;1CYSK;13NRA;0A0PS;195MW	signal-regulatory protein beta 1A [Source:MGI Symbol;Acc:MGI:2444824]	320832	Q6F5F2
24.03547156	121.8997718	5.071661334	2.342458411	0.00692049	0.041642097	4	117159639	117182639	-	4363	Kif2c	GO:0000166;GO:0000775;GO:0000775;GO:0000775;GO:0000776;GO:0000776;GO:0000776;GO:0000777;GO:0003777;GO:0003777;GO:0003777;GO:0005524;GO:0005524;GO:0005524;GO:0005634;GO:0005694;GO:0005737;GO:0005813;GO:0005819;GO:0005856;GO:0005871;GO:0005874;GO:0005874;GO:0005881;GO:0007018;GO:0007018;GO:0007018;GO:0007019;GO:0007019;GO:0007049;GO:0007059;GO:0007080;GO:0007080;GO:0007080;GO:0008017;GO:0008017;GO:…	K10393	-	Z	0V4XQ;1CQSG;0URFR;18U37;1B1DV;12NCV;KOG0246;09TYT;0DG2Z	kinesin family member 2C [Source:MGI Symbol;Acc:MGI:1921054]	73804	Q922S8;Q3TTL2;Q3UD72
943.0350363	4780.739001	5.069524267	2.341850369	1.68865E-05	0.000342008	2	158306493	158332852	+	4831	Lbp	GO:0001530;GO:0001530;GO:0005576;GO:0005615;GO:0005615;GO:0006869;GO:0006953;GO:0006953;GO:0008289;GO:0008289;GO:0045087;GO:0045087;GO:0050829;GO:0050829;GO:0001530;GO:0001530;GO:0001530;GO:0001530;GO:0001530;GO:0002232;GO:0002281;GO:0002281;GO:0002281;GO:0002281;GO:0002376;GO:0005102;GO:0005576;GO:0005615;GO:0005615;GO:0005615;GO:0005615;GO:0005615;GO:0005615;GO:0006869;GO:0006953;GO:0006953;GO:…	K05399	-	V	0DJ1E;09XPP;1CTSY;0V8MD;190JY;1B0NE;0UMQ6;13IC6;KOG4160	lipopolysaccharide binding protein [Source:MGI Symbol;Acc:MGI:1098776]	16803	Q61805
216.3946732	1094.389584	5.057377651	2.338389513	0.001150613	0.010549059	5	90772435	90773383	+	721	Pf4	GO:0005125;GO:0005576;GO:0005576;GO:0005576;GO:0005615;GO:0005615;GO:0005737;GO:0006935;GO:0006935;GO:0006935;GO:0006952;GO:0006952;GO:0006954;GO:0006955;GO:0006955;GO:0006955;GO:0006955;GO:0006955;GO:0007165;GO:0007189;GO:0007189;GO:0008009;GO:0008009;GO:0008009;GO:0008201;GO:0008201;GO:0008201;GO:0008201;GO:0010628;GO:0010744;GO:0016525;GO:0016525;GO:0019221;GO:0019221;GO:0020005;GO:0030168;GO:…	K05407	-	W;T	0DW8W;196MN;1D5IJ;0VMHS;1B6ZN;0J314;0UWR9;13WYA;0AABF	platelet factor 4 [Source:MGI Symbol;Acc:MGI:1888711]	56744	Q9Z126;Q3TVN6;Q6P8R3
8.345157233	42.2022084	5.057089665	2.338307358	0.001647934	0.013953031	15	100674421	100687921	-	2306	Cela1	GO:0004252;GO:0004252;GO:0006508;GO:0006508;GO:0000122;GO:0004252;GO:0004252;GO:0004252;GO:0005576;GO:0005615;GO:0006508;GO:0006508;GO:0006508;GO:0006508;GO:0006954;GO:0008233;GO:0008236;GO:0009791;GO:0016055;GO:0016787;GO:0031017;GO:0035264;GO:0042127;GO:0045595;GO:0045766;GO:0045944;GO:0046872;GO:0048771;GO:0055123;GO:0060309;GO:0061113;GO:0062023;GO:0004252;GO:0004252;GO:0006508;GO:0006508;GO:…	K01326	EC:3.4.21.36	O;B;E	0A1JA;0VCF0;13KGM;KOG3627;1CRGP;18V4S;1B1IS;0URKX;0DIS9	chymotrypsin-like elastase family, member 1 [Source:MGI Symbol;Acc:MGI:95314]	109901	Q91X79
4408.493087	22287.98932	5.055693381	2.337908969	0.005402575	0.034824627	9	59656368	59679375	+	5001	Pkm	GO:0000166;GO:0000287;GO:0000287;GO:0001889;GO:0003729;GO:0003824;GO:0003824;GO:0003824;GO:0004743;GO:0004743;GO:0004743;GO:0004743;GO:0004743;GO:0004743;GO:0005515;GO:0005515;GO:0005524;GO:0005634;GO:0005634;GO:0005634;GO:0005737;GO:0005737;GO:0005737;GO:0005737;GO:0005739;GO:0005791;GO:0005829;GO:0005829;GO:0005929;GO:0006006;GO:0006096;GO:0006096;GO:0006096;GO:0006096;GO:0006096;GO:0006417;GO:…	K00873	EC:2.7.1.40	G	09V58;18S3Q;0V64Y;12NDD;1CR3X;0UNJA;1AZHW;KOG2323;0DGEF	pyruvate kinase, muscle [Source:MGI Symbol;Acc:MGI:97591]	18746	P52480
33.32857045	168.4722169	5.054888782	2.33767935	0.001807764	0.014902767	1	16688051	16709611	+	1021	Ly96	GO:0001530;GO:0001530;GO:0001875;GO:0001875;GO:0001875;GO:0001875;GO:0002376;GO:0005515;GO:0005576;GO:0005615;GO:0006954;GO:0031226;GO:0031226;GO:0031226;GO:0031663;GO:0031663;GO:0031666;GO:0031666;GO:0032496;GO:0032496;GO:0032497;GO:0032497;GO:0032497;GO:0032497;GO:0032760;GO:0034142;GO:0034142;GO:0035662;GO:0035662;GO:0045087;GO:0045087;GO:0045087;GO:0046696;GO:0046696;GO:0046696;GO:0046696;GO:…	K05400	-	O;W	19674;0UV1B;13YCS;1D310;0J4Q5;0DTPB;1B5PX;0VHHM;0A6PR	lymphocyte antigen 96 [Source:MGI Symbol;Acc:MGI:1341909]	17087	Q9JHF9;Q14AM4
57.25116104	287.8625486	5.028064818	2.330003248	2.56147E-07	9.26024E-06	7	104355382	104369884	-	7527	Trim30b	GO:0000209;GO:0004842;GO:0004842;GO:0005654;GO:0005737;GO:0005829;GO:0006914;GO:0006914;GO:0010468;GO:0010508;GO:0016567;GO:0019901;GO:0032880;GO:0042803;GO:0043123;GO:0045087;GO:0045087;GO:0045087;GO:0046596;GO:0051092;GO:0051607;GO:0051607;GO:0061630;GO:0000209;GO:0004842;GO:0004842;GO:0005654;GO:0005737;GO:0005737;GO:0005829;GO:0006914;GO:0006914;GO:0008270;GO:0008270;GO:0010468;GO:0010508;GO:…	-	-	O	0ITFH	tripartite motif-containing 30B [Source:MGI Symbol;Acc:MGI:4821256]	244183	Q8BY96
27.44472498	137.6965328	5.017231285	2.326891445	7.08464E-07	2.25885E-05	12	98268635	98276644	+	2069	Gpr65	GO:0004930;GO:0004930;GO:0004930;GO:0004930;GO:0005886;GO:0007165;GO:0007186;GO:0007186;GO:0007186;GO:0007186;GO:0007189;GO:0010447;GO:0016020;GO:0016021;GO:0016021;GO:0016021;GO:0031532;GO:0051496;GO:0090630;	K08416	-	T	KOG3656;1CQTQ;0V5U9;0DG44;09UUS;1ATBP;0UHR9;18W58;13KHK	G-protein coupled receptor 65 [Source:MGI Symbol;Acc:MGI:108031]	14744	Q61038;Q3UQ35;A0A0R4J0Y2;Q3UZ41
957.1967199	4786.036725	5.000055501	2.321944109	1.37149E-08	6.96411E-07	8	119809222	119840544	-	1596	Cotl1	GO:0003779;GO:0003779;GO:0003779;GO:0003779;GO:0003779;GO:0005515;GO:0005575;GO:0005634;GO:0005737;GO:0005829;GO:0005829;GO:0005856;GO:0005884;GO:0005886;GO:0019899;GO:0019899;GO:0019899;GO:0030833;GO:0030864;GO:0050832;GO:0051015;GO:0003779;GO:0003779;GO:0003779;GO:0003779;GO:0005515;GO:0005575;GO:0005634;GO:0005737;GO:0005829;GO:0005856;GO:0005884;GO:0005886;GO:0019899;GO:0019899;GO:0030833;GO:…	-	-	Z	0INZZ;0E7WF;1DEW4;1BAU7;0V2WN;1973N;0B3T7;13C07;0WG7J	coactosin-like 1 (Dictyostelium) [Source:MGI Symbol;Acc:MGI:1919292]	72042	Q9CQI6;Q544F6
291.621193	1456.458406	4.994350346	2.320297028	1.38254E-06	4.03951E-05	1	74153989	74161246	+	3048	Cxcr2	GO:0002438;GO:0002690;GO:0004918;GO:0004930;GO:0004930;GO:0004930;GO:0004930;GO:0004950;GO:0005515;GO:0005654;GO:0005886;GO:0005886;GO:0006935;GO:0006935;GO:0006935;GO:0006935;GO:0006935;GO:0006955;GO:0006968;GO:0007165;GO:0007166;GO:0007186;GO:0007186;GO:0007186;GO:0007200;GO:0007204;GO:0007204;GO:0008284;GO:0009897;GO:0009986;GO:0010666;GO:0015630;GO:0016020;GO:0016020;GO:0016021;GO:0016021;GO:…	K05050	-	T	1B0SH;0DFYU;0IEHI;0V5HB;09UP3;18S7S;1CQNA;12RGV;0UHHS	chemokine (C-X-C motif) receptor 2 [Source:MGI Symbol;Acc:MGI:105303]	12765	P35343
401.5926541	2005.468644	4.993788166	2.320134624	2.7244E-13	4.45477E-11	6	136923655	136941899	-	1707	Arhgdib	GO:0003924;GO:0005094;GO:0005094;GO:0005094;GO:0005094;GO:0005094;GO:0005096;GO:0005737;GO:0005737;GO:0005737;GO:0005829;GO:0005829;GO:0005829;GO:0007266;GO:0016020;GO:0016020;GO:0035023;GO:0035023;GO:0043547;GO:0048365;GO:0048365;GO:0048365;GO:0050790;GO:1901164;GO:2000249;GO:2000249;GO:0003924;GO:0003924;GO:0005094;GO:0005094;GO:0005094;GO:0005094;GO:0005094;GO:0005094;GO:0005096;GO:0005737;GO:…	K12462	-	T	12TQ3;0VCSQ;KOG3205;1925W;0DKUV;1B3Z7;0A3EQ;1D0D0;0UJTV	Rho, GDP dissociation inhibitor (GDI) beta [Source:MGI Symbol;Acc:MGI:101940]	11857	Q61599
855.4835141	4269.928642	4.99124597	2.319400002	0.000457771	0.005108866	8	71534255	71537456	-	903	Bst2	GO:0002376;GO:0002737;GO:0005737;GO:0005768;GO:0005770;GO:0005794;GO:0005794;GO:0005886;GO:0008191;GO:0008191;GO:0009615;GO:0009986;GO:0009986;GO:0009986;GO:0010951;GO:0016020;GO:0016021;GO:0016324;GO:0016324;GO:0030308;GO:0030336;GO:0031225;GO:0032956;GO:0032956;GO:0034341;GO:0035455;GO:0035456;GO:0045071;GO:0045087;GO:0045087;GO:0045121;GO:0051607;GO:0051607;GO:0051607;GO:1901253;	K06731	-	W;T	0DVJI;0A9QK;0UWDB;0JE1U;196NR;1B6ZJ;1468J;1D5BP;0VM0Q	bone marrow stromal cell antigen 2 [Source:MGI Symbol;Acc:MGI:1916800]	69550	Q8R2Q8
183.7202885	916.7614036	4.989984564	2.319035353	3.74937E-12	4.45289E-10	11	114890041	114904654	+	4738	Cd300a	GO:0001786;GO:0002376;GO:0002552;GO:0005515;GO:0005886;GO:0005886;GO:0006898;GO:0008429;GO:0014063;GO:0016020;GO:0016020;GO:0016021;GO:0019902;GO:0030889;GO:0032516;GO:0033007;GO:0034125;GO:0038023;GO:0042629;GO:0043305;GO:0043407;GO:0048147;GO:0050856;GO:0050859;GO:0051134;GO:0060101;GO:1902564;GO:1902567;GO:1902569;GO:2000417;GO:0001786;GO:0002376;GO:0002552;GO:0005515;GO:0005886;GO:0005886;GO:…	K06719	-	W;T	0UUCQ;0A6XP;0VHRZ;0DRFK;13SFX;1D0MW;1B51H;0IXT8;1963P	CD300A molecule [Source:MGI Symbol;Acc:MGI:2443411]	217303	Q6SJQ0
193.1094031	961.1723887	4.977346382	2.31537679	3.26284E-09	1.92561E-07	13	49261554	49320311	-	6012	Fgd3	GO:0005085;GO:0005085;GO:0005737;GO:0005856;GO:0046872;GO:0046872;GO:0046872;GO:0005085;GO:0005085;GO:0005737;GO:0005856;GO:0046872;GO:0046872;GO:0046872;GO:0005085;GO:0005085;	K05722	-	T	09XWH;0DJ95;1B246;0US2H;18Z6V;1CU16;12QZI;KOG4424;0V5VY	FYVE, RhoGEF and PH domain containing 3 [Source:MGI Symbol;Acc:MGI:1353657]	30938	Q3TNB8
19.14843878	94.63523268	4.942190523	2.305150628	9.59038E-06	0.000211808	2	150905400	150931280	+	1516	Gins1	GO:0000811;GO:0000811;GO:0000811;GO:0001833;GO:0005515;GO:0005634;GO:0005634;GO:0005634;GO:0005737;GO:0005737;GO:0006260;GO:0006260;GO:0006260;GO:0006260;GO:1902983;	K10732	-	L	13K80;KOG3303;1AXWA;0V6MF;09VNF;18TKR;0UUBK;0DGWX;1CRM5	GINS complex subunit 1 (Psf1 homolog) [Source:MGI Symbol;Acc:MGI:1916520]	69270	Q9CZ15
1527.79455	7538.770708	4.93441393	2.302878743	0.000338249	0.004038819	6	124810586	124814296	-	2753	Tpi1	GO:0003824;GO:0003824;GO:0004807;GO:0004807;GO:0004807;GO:0004807;GO:0004807;GO:0005737;GO:0005829;GO:0006006;GO:0006094;GO:0006094;GO:0006096;GO:0006096;GO:0006096;GO:0006096;GO:0006096;GO:0007275;GO:0008929;GO:0016829;GO:0016853;GO:0016853;GO:0019242;GO:0019563;GO:0019682;GO:0031625;GO:0042803;GO:0042803;GO:0046166;GO:0046166;GO:0046166;GO:0003824;GO:0004807;GO:0006096;GO:0003824;GO:0003824;GO:…	K01803	EC:5.3.1.1	G	KOG1643;0V7AM;09WC7;12PUV;0DHMJ;1CSC1;0UJUQ;1AV3P;190H8	triosephosphate isomerase 1 [Source:MGI Symbol;Acc:MGI:98797]	21991	P17751
54.58382782	268.6415198	4.921632112	2.299136821	0.004753755	0.031391693	11	109473374	109573330	+	3906	Arsg	GO:0003824;GO:0003824;GO:0004065;GO:0004065;GO:0005615;GO:0005615;GO:0005764;GO:0005764;GO:0005764;GO:0005783;GO:0005783;GO:0005783;GO:0006790;GO:0006790;GO:0008484;GO:0008484;GO:0016787;GO:0046872;GO:0003824;GO:0003824;GO:0004065;GO:0004065;GO:0005615;GO:0005764;GO:0005764;GO:0005783;GO:0005783;GO:0006790;GO:0008484;GO:0008484;GO:0016787;GO:0046872;GO:0003824;GO:0003824;GO:0004065;GO:0004065;GO:…	K12381	EC:3.1.6.-	P;G	1AS0F;12T1I;0V6MV;09VNZ;0DGXA;KOG3867;0UG79;1CRMJ;18TJN	arylsulfatase G [Source:MGI Symbol;Acc:MGI:1921258]	74008	Q3TYD4
81.473085	400.7377245	4.918651656	2.298262886	1.6998E-07	6.44587E-06	6	120891930	120916853	-	3550	Bid	GO:0001836;GO:0001836;GO:0005515;GO:0005515;GO:0005515;GO:0005515;GO:0005737;GO:0005737;GO:0005739;GO:0005739;GO:0005739;GO:0005741;GO:0005741;GO:0005829;GO:0005829;GO:0006626;GO:0006915;GO:0006919;GO:0006919;GO:0008637;GO:0010918;GO:0016020;GO:0016020;GO:0031334;GO:0031334;GO:0031334;GO:0031625;GO:0031966;GO:0032592;GO:0034263;GO:0042127;GO:0042770;GO:0042775;GO:0042981;GO:0042981;GO:0043065;GO:…	K04726	-	T;U	0DT0Q;1D2MG;1B5WE;0VFYP;0UU1X;1938H;0A64C;13PQP;0IVZ7	BH3 interacting domain death agonist [Source:MGI Symbol;Acc:MGI:108093]	12122	P70444
21.01736398	103.2468396	4.912454278	2.29644398	0.001805227	0.014902199	1	84992690	85270566	-	3827	C130026I21Rik	GO:0005575;GO:0005634;GO:0005634;GO:0016604;GO:0016604;GO:0005575;GO:0005634;GO:0005634;GO:0016604;GO:0016604;GO:0005575;GO:0005575;GO:0005634;GO:0005634;GO:0016604;GO:0016604;GO:0005575;GO:0005634;GO:0005634;GO:0016604;GO:0016604;GO:0005575;GO:0005634;GO:0005634;GO:0016604;GO:0016604;	-	-	O	KOG2177;0VRVF;0AEM5;0UX5U;0DX3M;142UQ;1D696	RIKEN cDNA C130026I21 gene [Source:MGI Symbol;Acc:MGI:3612702]	620078	Q8C898;Q3KNJ6;Q3TQS4
144.5232314	708.0019979	4.898880207	2.292452014	4.61842E-09	2.61315E-07	11	109450855	109473598	-	4883	Slc16a6	GO:0005886;GO:0005887;GO:0008028;GO:0015293;GO:0015718;GO:0016020;GO:0016021;GO:0016021;GO:0022857;GO:0022857;GO:0055085;GO:0055085;GO:0005886;GO:0005887;GO:0008028;GO:0015293;GO:0015718;GO:0016020;GO:0016021;GO:0016021;GO:0022857;GO:0022857;GO:0055085;GO:0055085;GO:0016020;GO:0016021;GO:0016020;GO:0016021;GO:0022857;GO:0022857;GO:0055085;	K08183	-	P;G	0DN76;0VBYF;0UTAE;12TC4;1AZ9D;18U04;1CX3T;KOG2504;09WJF	solute carrier family 16 (monocarboxylic acid transporters), member 6 [Source:MGI Symbol;Acc:MGI:2144585]	104681	B1AT66
220.2742699	1077.146603	4.890024619	2.289841729	0.00694233	0.041731244	17	56123085	56140343	-	3968	Sema6b	GO:0001755;GO:0005515;GO:0005615;GO:0005886;GO:0005887;GO:0007275;GO:0007399;GO:0007411;GO:0016020;GO:0016021;GO:0030154;GO:0030215;GO:0030215;GO:0030215;GO:0030215;GO:0030335;GO:0045499;GO:0048843;GO:0050919;GO:0071526;GO:0001755;GO:0005515;GO:0005615;GO:0005886;GO:0005887;GO:0007275;GO:0007399;GO:0007411;GO:0016020;GO:0016021;GO:0030154;GO:0030215;GO:0030215;GO:0030215;GO:0030215;GO:0030335;GO:…	K06842	-	T	09T8Q;1CZ5E;190TZ;1AZ5N;0USF0;0DEQ6;12PB2;KOG3611;0V47N	sema domain, transmembrane domain (TM), and cytoplasmic domain, (semaphorin) 6B [Source:MGI Symbol;Acc:MGI:1202889]	20359	O54951;Q3UTK5
49.69081931	242.2053538	4.87424754	2.28517952	1.40485E-05	0.000291146	6	54982580	54992950	-	7745	Ggct	GO:0001836;GO:0001836;GO:0003839;GO:0003839;GO:0003839;GO:0003839;GO:0003839;GO:0005829;GO:0005829;GO:0016829;GO:0042803;GO:0042803;GO:0003839;GO:0003839;GO:0016829;GO:0003839;GO:0003839;GO:0003839;GO:0016829;	K00682	EC:4.3.2.9	S	1AW4A;0DQ8U;1CZAK;18X26;KOG4059;13PHW;0UTIM;0A2UI;0VDQ5	gamma-glutamyl cyclotransferase [Source:MGI Symbol;Acc:MGI:95700]	110175	Q9D7X8
1940.134977	9356.415388	4.822558998	2.269798888	1.43119E-05	0.000296262	14	65968483	65981547	+	3437	Clu	GO:0000902;GO:0000902;GO:0000902;GO:0001540;GO:0001540;GO:0001774;GO:0001774;GO:0001774;GO:0002434;GO:0005102;GO:0005102;GO:0005515;GO:0005515;GO:0005576;GO:0005615;GO:0005615;GO:0005615;GO:0005615;GO:0005615;GO:0005634;GO:0005634;GO:0005634;GO:0005634;GO:0005737;GO:0005737;GO:0005737;GO:0005737;GO:0005739;GO:0005739;GO:0005739;GO:0005743;GO:0005743;GO:0005743;GO:0005783;GO:0005829;GO:0005829;GO:…	K17252	-	T;K	0DPQD;0IHRB;1916X;1B1TX;1CYPI;13K6C;0UT1E;0VCXR;0A22E	clusterin [Source:MGI Symbol;Acc:MGI:88423]	12759	Q06890;Q549A5
96.46596693	463.3822886	4.803583101	2.264110946	0.008487184	0.048328138	8	104628070	104631327	-	1577	Rrad	GO:0000166;GO:0003924;GO:0003924;GO:0003924;GO:0005525;GO:0005525;GO:0005525;GO:0007165;GO:0007165;GO:0016020;GO:0016020;GO:1901841;GO:1901841;GO:1901842;GO:1901842;GO:1901842;GO:1901841;GO:1901841;	K07845	-	F;S;J	0V6AT;19020;1ATJB;09VBH;12RPT;0UHZS;KOG0395;1CR9U;0DGJZ	Ras-related associated with diabetes [Source:MGI Symbol;Acc:MGI:1930943]	56437	Q6PGA2
9.869283802	47.3414548	4.796848054	2.262086741	0.001284692	0.011459993	11	46235531	46239872	+	2290	Fndc9	GO:0003674;GO:0005515;GO:0005575;GO:0008150;GO:0016020;GO:0016021;	-	-	S	0IFR7;191I7;1D1AD;1B2B0;0DS1E;0VFNC;13K53;0A64D;0URK8	fibronectin type III domain containing 9 [Source:MGI Symbol;Acc:MGI:2443410]	320116	Q8BJN4
330.4472378	1580.211798	4.782039663	2.257626096	0.000565221	0.006043148	13	51846678	51848468	+	1173	Gadd45g	GO:0000185;GO:0005634;GO:0005634;GO:0005634;GO:0005737;GO:0043065;GO:0046330;GO:0051726;GO:0051726;GO:1900745;	K04402	-	T;D;L	0IW58;0DJIS;192VU;1AXT2;13PDM;0A34J;1CUBC;0UN9X;0VDZH	growth arrest and DNA-damage-inducible 45 gamma [Source:MGI Symbol;Acc:MGI:1346325]	23882	Q9R0S0
161.2900395	771.0856845	4.780739635	2.257233837	2.84842E-05	0.000528826	14	55784995	55788865	-	2292	Ripk3	GO:0000166;GO:0001914;GO:0002819;GO:0004672;GO:0004672;GO:0004672;GO:0004672;GO:0004672;GO:0004674;GO:0004704;GO:0005515;GO:0005515;GO:0005515;GO:0005515;GO:0005524;GO:0005524;GO:0005524;GO:0005634;GO:0005737;GO:0005737;GO:0005829;GO:0005829;GO:0005829;GO:0006468;GO:0006468;GO:0006915;GO:0007165;GO:0007249;GO:0010922;GO:0010922;GO:0010940;GO:0012501;GO:0016032;GO:0016301;GO:0016310;GO:0016740;GO:…	K08847	EC:2.7.11.1	T	0V6A7;18SA7;13399;0UIDC;KOG0192;1CR97;1ATXG;09VAW;0DGJD	receptor-interacting serine-threonine kinase 3 [Source:MGI Symbol;Acc:MGI:2154952]	56532	Q9QZL0
2270.326877	10834.184	4.772081109	2.254618564	0.002129457	0.016988949	7	19256929	19271817	-	2617	Vasp	GO:0001843;GO:0001843;GO:0003779;GO:0003779;GO:0003779;GO:0005515;GO:0005522;GO:0005522;GO:0005522;GO:0005737;GO:0005829;GO:0005829;GO:0005829;GO:0005856;GO:0005856;GO:0005856;GO:0005886;GO:0005886;GO:0005886;GO:0005923;GO:0005925;GO:0005925;GO:0005925;GO:0007411;GO:0007411;GO:0008154;GO:0008154;GO:0016020;GO:0017124;GO:0017124;GO:0017124;GO:0017124;GO:0030027;GO:0030036;GO:0030036;GO:0030054;GO:…	K06274	-	Z;T	KOG4590;0VABX;1AZNP;09ZEV;13PCB;0DKX4;190ZD;1CVSC;0UPZ8	vasodilator-stimulated phosphoprotein [Source:MGI Symbol;Acc:MGI:109268]	22323	P70460
249.4249261	1187.089572	4.759306097	2.250751245	0.000190326	0.002544778	1	120067377	120074074	-	1311	Tmem37	GO:0005244;GO:0005244;GO:0005244;GO:0005262;GO:0005262;GO:0005262;GO:0006811;GO:0006816;GO:0016020;GO:0016021;GO:0016021;GO:0016021;GO:0034765;GO:0070588;	-	-	P	1D15R;0IE8N;09UTS;0UH5U;0DRWY;0VF8R;1B403;13P6E;18XW6	transmembrane protein 37 [Source:MGI Symbol;Acc:MGI:2157899]	170706	Q9JJV3
51.76603126	246.202295	4.756058926	2.24976659	0.003099308	0.022574156	1	174011998	174031810	-	4177	Ifi205	GO:0000122;GO:0000978;GO:0001227;GO:0002218;GO:0002218;GO:0002218;GO:0003690;GO:0003690;GO:0005634;GO:0005634;GO:0005654;GO:0005730;GO:0005730;GO:0005829;GO:0008134;GO:0009617;GO:0009617;GO:0032731;GO:0035458;GO:0035458;GO:0035458;GO:0035458;GO:0042802;	-	-	K	1CTDT;0UM8D;0DINX;0J5NP;194Q0;1B2J8;1408X;0V89T;09XBF	interferon activated gene 205 [Source:MGI Symbol;Acc:MGI:101847]	226695	Q8CGE8
41.26385637	195.9113149	4.747770377	2.247250162	0.0056182	0.035851481	13	62603013	62624182	-	2701	6720489N17Rik	GO:0003674;GO:0003676;GO:0003676;GO:0005575;GO:0006355;GO:0006355;GO:0008150;GO:0003674;GO:0003676;GO:0003676;GO:0005575;GO:0006355;GO:0006355;GO:0008150;GO:0003674;GO:0003676;GO:0003676;GO:0005575;GO:0006355;GO:0006355;GO:0008150;	-	-	K	KOG1721	RIKEN cDNA 6720489N17 gene [Source:MGI Symbol;Acc:MGI:2443901]	211378	-
10.42820431	49.48315057	4.745126687	2.246446605	0.008064599	0.046576585	15	74762056	74763620	-	744	Ly6d	GO:0005886;GO:0009986;GO:0009986;GO:0009986;GO:0009986;GO:0016020;GO:0030098;GO:0030098;GO:0030098;GO:0030098;GO:0031225;GO:0035634;	K06846	-	T;U	0DVZ1;0UWE9;0AA13;0VKVQ;13YBB;1B6K1;193RK;0J2E2;1D59A	lymphocyte antigen 6 complex, locus D [Source:MGI Symbol;Acc:MGI:96881]	17068	P35459
1803.87881	8542.569003	4.735666805	2.243567579	0.000241729	0.003099751	4	141858142	141874920	-	2381	Efhd2	GO:0005509;GO:0005509;GO:0046872;	K23922	-	S;T	1CY4J;13K7I;0VCE3;KOG0041;0DMH6;0UQAE;1B2UX;0A1IK;18VNM	EF hand domain containing 2 [Source:MGI Symbol;Acc:MGI:106504]	27984	Q8C845
109.1487979	516.8908855	4.735653487	2.243563521	2.35671E-10	1.86683E-08	X	167304929	167330558	-	4082	Tlr7	GO:0001774;GO:0001774;GO:0001932;GO:0002224;GO:0002224;GO:0002224;GO:0002376;GO:0002755;GO:0002755;GO:0003725;GO:0003725;GO:0003725;GO:0003727;GO:0003727;GO:0003727;GO:0004888;GO:0004888;GO:0005515;GO:0005515;GO:0005737;GO:0005737;GO:0005764;GO:0005768;GO:0005783;GO:0005789;GO:0005886;GO:0005886;GO:0005886;GO:0006954;GO:0006955;GO:0006955;GO:0006955;GO:0007165;GO:0007165;GO:0007249;GO:0007252;GO:…	K05404	-	T	0DPQE;09X81;1CXIA;1ARUM;0UT1F;18WAY;0VCXS;13DH5;KOG4641	toll-like receptor 7 [Source:MGI Symbol;Acc:MGI:2176882]	170743	P58681;Q548J0
72.05156709	338.8008373	4.702199424	2.233335726	0.002702718	0.02037671	15	98724366	98728198	-	2706	Fkbp11	GO:0000413;GO:0003755;GO:0003755;GO:0003755;GO:0016020;GO:0016021;GO:0016853;	K09576	EC:5.2.1.8	O	0VACK;13PZV;0DKY2;KOG0549;1AWI4;18WMR;0UM2F;09ZFH;1CVT2	FK506 binding protein 11 [Source:MGI Symbol;Acc:MGI:1913370]	66120	Q9D1M7
45.64336269	213.1571848	4.670058738	2.223440696	5.50747E-05	0.000922552	17	24222198	24251484	-	7800	Ccnf	GO:0000079;GO:0000307;GO:0000320;GO:0001890;GO:0005515;GO:0005634;GO:0005634;GO:0005634;GO:0005634;GO:0005737;GO:0005737;GO:0005813;GO:0005813;GO:0005813;GO:0005814;GO:0005814;GO:0005814;GO:0005856;GO:0007049;GO:0010826;GO:0010826;GO:0010826;GO:0016538;GO:0016567;GO:0016567;GO:0016567;GO:0019005;GO:0019005;GO:0019005;GO:0030054;GO:0030054;GO:0031146;GO:0031146;GO:0031146;GO:0042025;GO:0042025;GO:…	K10289	-	D	0VC9G;13IM7;18VJS;0UTZR;1CZYB;0DQUJ;0A297;1AWGG;KOG0654	cyclin F [Source:MGI Symbol;Acc:MGI:102551]	12449	P51944
6617.431955	30731.56882	4.644032463	2.215378057	3.26046E-12	3.95314E-10	14	63122462	63145923	+	6051	Ctsb	GO:0004175;GO:0004175;GO:0004197;GO:0004197;GO:0004197;GO:0004197;GO:0004197;GO:0005518;GO:0005518;GO:0005576;GO:0005576;GO:0005615;GO:0005615;GO:0005615;GO:0005615;GO:0005615;GO:0005730;GO:0005730;GO:0005737;GO:0005739;GO:0005764;GO:0005764;GO:0005764;GO:0005764;GO:0005886;GO:0005901;GO:0006508;GO:0006508;GO:0006508;GO:0006508;GO:0006508;GO:0006590;GO:0008233;GO:0008233;GO:0008233;GO:0008234;GO:…	K01363	EC:3.4.22.1	O	0DGBV;195H8;09V2J;0UI2E;KOG1543;1CR1B;12RP1;1AXD7;0V626	cathepsin B [Source:MGI Symbol;Acc:MGI:88561]	13030	P10605
151.7056607	704.0754249	4.641062316	2.214455069	8.81892E-11	7.74284E-09	9	41011098	41161697	-	7326	Ubash3b	GO:0004721;GO:0004725;GO:0004725;GO:0004725;GO:0005515;GO:0005515;GO:0005634;GO:0005737;GO:0005737;GO:0006469;GO:0006469;GO:0009968;GO:0009968;GO:0016787;GO:0030168;GO:0031625;GO:0031625;GO:0035335;GO:0035335;GO:0038063;GO:0038063;GO:0038065;GO:0038065;GO:0042802;GO:0042802;GO:0043393;GO:0045670;GO:0045670;GO:0045671;GO:0045779;GO:0045779;GO:0051219;GO:0051279;GO:0051279;GO:0070527;GO:0070527;GO:…	K18993	EC:3.1.3.48	G	09ZIM;0DM1N;KOG3734;1AXJN;0VAFJ;18U01;1CVWM;0UQ4J;12RB8	ubiquitin associated and SH3 domain containing, B [Source:MGI Symbol;Acc:MGI:1920078]	72828	Q8BGG7
31.48301843	145.6430346	4.626082308	2.209790935	8.44232E-07	2.60645E-05	5	30968662	30977018	+	4116	Tcf23	GO:0000122;GO:0000977;GO:0000981;GO:0001102;GO:0005634;GO:0005634;GO:0005719;GO:0006357;GO:0007275;GO:0007517;GO:0010628;GO:0010628;GO:0030154;GO:0032502;GO:0046697;GO:0046697;GO:0046983;GO:0046983;GO:0051148;GO:0140416;	-	-	K	KOG4029;1CXIE;0DNM5;1AU31;0A1TZ;191ZA;0VCPP;13N7H;0URP8	transcription factor 23 [Source:MGI Symbol;Acc:MGI:1934960]	69852	Q9JLR5
10.48451216	48.2118745	4.598389869	2.201128789	0.001279722	0.011432823	5	30193431	30205722	-	3285	Adgrf3	GO:0004888;GO:0004888;GO:0004930;GO:0004930;GO:0004930;GO:0007165;GO:0007166;GO:0007166;GO:0007186;GO:0007186;GO:0007186;GO:0016020;GO:0016020;GO:0016020;GO:0016021;GO:0016021;GO:0016021;GO:0016020;GO:0016021;	K08456	-	-	-	adhesion G protein-coupled receptor F3 [Source:MGI Symbol;Acc:MGI:2685887]	381628	Q58Y75
41.91865955	191.723294	4.573698112	2.193361143	2.96974E-07	1.05648E-05	13	51645232	51650660	+	692	Cks2	GO:0000079;GO:0000307;GO:0003682;GO:0006357;GO:0007049;GO:0007127;GO:0007346;GO:0008283;GO:0016301;GO:0016310;GO:0016538;GO:0016538;GO:0019005;GO:0019901;GO:0042393;GO:0043130;GO:0044772;GO:0045737;GO:0051301;GO:0061575;	K02219	-	D	0UVZD;0A9B1;0DV09;13UCM;1D4AY;1B6BH;0VK7V;193JT;KOG3484	CDC28 protein kinase regulatory subunit 2 [Source:MGI Symbol;Acc:MGI:1913447]	66197	P56390;Q545R9
416.5766329	1904.226835	4.571132139	2.192551524	0.000584571	0.006194299	19	34290666	34327772	+	2062	Fas	GO:0001934;GO:0002020;GO:0002377;GO:0004888;GO:0004888;GO:0005031;GO:0005031;GO:0005515;GO:0005515;GO:0005515;GO:0005515;GO:0005516;GO:0005516;GO:0005576;GO:0005615;GO:0005737;GO:0005829;GO:0005886;GO:0005886;GO:0006915;GO:0006915;GO:0006915;GO:0006915;GO:0006924;GO:0006924;GO:0006925;GO:0006955;GO:0006955;GO:0007165;GO:0007165;GO:0007623;GO:0008625;GO:0008625;GO:0009636;GO:0009897;GO:0009897;GO:…	K04390	-	T	1CTQE;09XME;1B0GF;0J23A;0DIYZ;0V8J4;13V7I;0UMMC;192Y5	Fas (TNF receptor superfamily member 6) [Source:MGI Symbol;Acc:MGI:95484]	14102	P25446
203.8550026	930.2762406	4.563421199	2.190115819	1.14167E-05	0.000244837	6	123229843	123247021	+	1420	Clec4n	GO:0002250;GO:0002376;GO:0005509;GO:0005509;GO:0005515;GO:0005537;GO:0005537;GO:0005886;GO:0016020;GO:0016021;GO:0030246;GO:0030246;GO:0043123;GO:0045087;GO:0046872;GO:0050715;GO:0050832;GO:0002250;GO:0002376;GO:0005509;GO:0005509;GO:0005509;GO:0005515;GO:0005537;GO:0005537;GO:0005537;GO:0005886;GO:0016020;GO:0016021;GO:0030246;GO:0030246;GO:0030246;GO:0043123;GO:0045087;GO:0046872;GO:0050715;GO:…	K17514	-	T	0WI2G;13EPB;0IS3R;0B5F6;1DFSI;0E8VV;0V3GB	C-type lectin domain family 4, member n [Source:MGI Symbol;Acc:MGI:1861231]	56620	Q9JKF4;Q3V2N1
157.8554204	717.3725136	4.544490849	2.184118668	9.07361E-06	0.000202608	17	28769297	28780233	+	3150	Mapk13	GO:0000165;GO:0000165;GO:0000166;GO:0004672;GO:0004672;GO:0004674;GO:0004674;GO:0004674;GO:0004707;GO:0004707;GO:0004707;GO:0004707;GO:0004707;GO:0004707;GO:0005524;GO:0005524;GO:0005524;GO:0005524;GO:0005634;GO:0005654;GO:0005737;GO:0006468;GO:0006468;GO:0006468;GO:0006970;GO:0006970;GO:0007049;GO:0010468;GO:0016301;GO:0016310;GO:0016740;GO:0018105;GO:0018105;GO:0032755;GO:0032755;GO:0034644;GO:…	K04441	EC:2.7.11.24	T;K	1B0R6;12NDT;1CU1Y;09UX7;0V5X0;KOG0660;0DJA0;0UMZ0;18VIX	mitogen-activated protein kinase 13 [Source:MGI Symbol;Acc:MGI:1346864]	26415	Q9Z1B7;Q3UIB2
21.97075081	99.62293804	4.534343814	2.180893787	2.86589E-05	0.000530963	7	114631478	114636357	-	1684	Calca	GO:0001976;GO:0001984;GO:0005102;GO:0005179;GO:0005179;GO:0005179;GO:0005576;GO:0005576;GO:0005576;GO:0005576;GO:0005615;GO:0005615;GO:0005634;GO:0005737;GO:0006874;GO:0006954;GO:0007189;GO:0007189;GO:0007190;GO:0007218;GO:0007631;GO:0008016;GO:0009408;GO:0030279;GO:0030424;GO:0031716;GO:0031716;GO:0042311;GO:0043005;GO:0043025;GO:0043195;GO:0045776;GO:0045986;GO:0048240;GO:0048265;GO:0050965;GO:…	K12332	-	W;T	1D3YE;0A7NU;0UVNJ;13R3K;1B63W;0VIBJ;0IX7S;0DUM3;193FJ	calcitonin/calcitonin-related polypeptide, alpha [Source:MGI Symbol;Acc:MGI:2151253]	12310	Q99JA0
22.95933005	103.2274524	4.496100373	2.168674243	1.29328E-05	0.000273262	4	127325235	127330844	-	1966	Gjb3	GO:0001890;GO:0005243;GO:0005515;GO:0005737;GO:0005886;GO:0005911;GO:0005921;GO:0005921;GO:0005922;GO:0005922;GO:0005922;GO:0007154;GO:0007154;GO:0007267;GO:0016020;GO:0016021;GO:0030054;GO:0030054;GO:0043231;GO:0055085;GO:0001701;GO:0001890;GO:0005243;GO:0005515;GO:0005737;GO:0005886;GO:0005911;GO:0005921;GO:0005921;GO:0005921;GO:0005922;GO:0005922;GO:0005922;GO:0007154;GO:0007154;GO:0007267;GO:…	K07622	-	W;T	1AYEE;0V4IG;1CPJT;09TJG;0UFYB;18S2F;0DEW7;0IE21;12NCJ	gap junction protein, beta 3 [Source:MGI Symbol;Acc:MGI:95721]	14620	P28231;A0A654ICX2
60.83850117	273.2506006	4.491409146	2.167168151	7.1915E-05	0.001155762	5	8798147	8866315	+	7990	Abcb1b	GO:0005524;GO:0016020;GO:0016021;GO:0016021;GO:0005524;GO:0016020;GO:0016021;GO:0016021;GO:0000139;GO:0000166;GO:0005524;GO:0005524;GO:0005524;GO:0005739;GO:0005886;GO:0005886;GO:0008559;GO:0014045;GO:0016020;GO:0016021;GO:0016021;GO:0016021;GO:0016324;GO:0016324;GO:0016887;GO:0016887;GO:0042493;GO:0042626;GO:0042626;GO:0042626;GO:0042908;GO:0045332;GO:0046581;GO:0055085;GO:0055085;GO:0061843;GO:…	K05658	EC:7.6.2.2	Q	KOG0055;09U89;0V57E;12P5Z	ATP-binding cassette, sub-family B (MDR/TAP), member 1B [Source:MGI Symbol;Acc:MGI:97568]	18669	P06795;B2RUR3
155.8613967	698.2492708	4.479937211	2.163478512	1.08925E-10	9.20078E-09	14	54722209	54781946	-	5005	Slc7a8	GO:0005275;GO:0005737;GO:0005886;GO:0005886;GO:0005886;GO:0006865;GO:0006865;GO:0006865;GO:0006865;GO:0006865;GO:0009925;GO:0009925;GO:0015101;GO:0015101;GO:0015171;GO:0015171;GO:0015175;GO:0015175;GO:0015175;GO:0015175;GO:0015179;GO:0015179;GO:0015180;GO:0015180;GO:0015187;GO:0015190;GO:0015190;GO:0015349;GO:0015349;GO:0015349;GO:0015695;GO:0015804;GO:0015807;GO:0015816;GO:0015820;GO:0015827;GO:…	K13781	-	P;E	12P2T;09V1W;1CWAQ;0DJGF;1B2NA;0V61J;192HN;0UKI7;KOG1287	solute carrier family 7 (cationic amino acid transporter, y+ system), member 8 [Source:MGI Symbol;Acc:MGI:1355323]	50934	Q9QXW9
64.83363403	289.7068482	4.468465365	2.159779442	2.98676E-08	1.38628E-06	5	139706696	139736336	-	4144	Micall2	GO:0017137;GO:0017137;GO:0032456;GO:0032456;GO:0046872;GO:0001725;GO:0005515;GO:0005515;GO:0005737;GO:0005768;GO:0005829;GO:0005856;GO:0005886;GO:0005911;GO:0005923;GO:0005923;GO:0016020;GO:0017137;GO:0017137;GO:0017137;GO:0030041;GO:0030041;GO:0030054;GO:0031005;GO:0031005;GO:0031175;GO:0031175;GO:0031532;GO:0032432;GO:0032456;GO:0032456;GO:0032456;GO:0032456;GO:0034446;GO:0042805;GO:0042995;GO:…	K21068	-	Z	13I9X;1B00Q;0VAAH;09ZDG;1CVR0;0UQA6;0IKSW;0DKVW;190QA	MICAL-like 2 [Source:MGI Symbol;Acc:MGI:2444818]	231830	Q3TN34
514.1106409	2282.531478	4.43976704	2.150483979	6.49034E-12	7.46306E-10	19	6998958	7019469	-	5784	Fermt3	GO:0002102;GO:0002102;GO:0005178;GO:0005178;GO:0005515;GO:0007155;GO:0007159;GO:0007159;GO:0007159;GO:0007159;GO:0007160;GO:0007229;GO:0007229;GO:0007229;GO:0007229;GO:0007229;GO:0030054;GO:0030055;GO:0030335;GO:0030335;GO:0030335;GO:0033622;GO:0033622;GO:0033622;GO:0033622;GO:0033632;GO:0033632;GO:0033632;GO:0033632;GO:0034446;GO:0034446;GO:0034446;GO:0042995;GO:0070527;GO:0070527;GO:0007229;GO:…	K17084	-	Z;D	0UN6Z;0V5AY;09Y5C;1D028;0DGY8;KOG3727;18SGF;12RPR;1B4RC	fermitin family member 3 [Source:MGI Symbol;Acc:MGI:2147790]	108101	Q8K1B8;Q3TEE6
28.72710712	127.5400811	4.43971196	2.15046608	4.54298E-05	0.000783072	8	120578633	120589304	-	4097	Gins2	GO:0000727;GO:0000811;GO:0005634;GO:0005634;GO:0005634;GO:0006260;GO:0006260;GO:0006260;GO:0031298;GO:0032508;GO:0043138;	K10733	-	L	1AZ7G;1CTZG;0UTBN;195SV;0V8SS;12QRU;0DJ7K;09XV4;KOG4071	GINS complex subunit 2 (Psf2 homolog) [Source:MGI Symbol;Acc:MGI:1921019]	272551	Q9D600
956.2986174	4244.362076	4.438322925	2.150014639	1.38467E-05	0.00028898	15	78926725	78930465	+	903	Lgals1	GO:0002317;GO:0005515;GO:0005534;GO:0005576;GO:0005576;GO:0005615;GO:0005615;GO:0005615;GO:0005634;GO:0005634;GO:0005737;GO:0005737;GO:0005829;GO:0005829;GO:0006915;GO:0007157;GO:0009986;GO:0009986;GO:0010812;GO:0010812;GO:0010977;GO:0010977;GO:0030246;GO:0030246;GO:0030246;GO:0030246;GO:0030246;GO:0030395;GO:0030395;GO:0031295;GO:0034120;GO:0034120;GO:0035900;GO:0042493;GO:0042802;GO:0042802;GO:…	K06830	-	W	192MF;13RKW;0A6JV;1D2XE;1B5EC;KOG3587;0UUWF;0DTJZ;0VHE0	lectin, galactose binding, soluble 1 [Source:MGI Symbol;Acc:MGI:96777]	16852	P16045
85.40141882	377.7727172	4.423494626	2.14518657	1.437E-05	0.000296431	1	173630917	173647928	+	3547	Ifi209	GO:0000122;GO:0000978;GO:0001227;GO:0002218;GO:0002218;GO:0003690;GO:0003690;GO:0005634;GO:0005634;GO:0005654;GO:0005730;GO:0005829;GO:0008134;GO:0035458;GO:0035458;GO:0035458;GO:0035458;GO:0042802;GO:0002218;GO:0035458;	-	-	K	1CTDT;0UM8D;0DINX;0J5NP;194Q0;1B2J8;1408X;0V89T;09XBF	interferon activated gene 209 [Source:MGI Symbol;Acc:MGI:2138243]	236312	Q8BV49
1160.205905	5090.430347	4.387523217	2.13340676	6.50398E-06	0.000151332	14	54431612	54445364	+	5960	Mmp14	GO:0001501;GO:0001503;GO:0001503;GO:0001525;GO:0001541;GO:0001666;GO:0001935;GO:0001958;GO:0004175;GO:0004175;GO:0004222;GO:0004222;GO:0004222;GO:0004222;GO:0004222;GO:0005178;GO:0005178;GO:0005615;GO:0005615;GO:0005634;GO:0005634;GO:0005737;GO:0005737;GO:0005737;GO:0005737;GO:0005829;GO:0005829;GO:0005886;GO:0005886;GO:0006508;GO:0006508;GO:0006508;GO:0006508;GO:0006508;GO:0006979;GO:0008233;GO:…	K07763	EC:3.4.24.80	O;W	KOG1565;0UJH4;09TSQ;0DEJD;0V4S1;18S8U;12PPA;1AZDX;1CS33	matrix metallopeptidase 14 (membrane-inserted) [Source:MGI Symbol;Acc:MGI:101900]	17387	P53690
319.822043	1396.099241	4.365237704	2.126060216	2.28875E-05	0.000439573	3	95499256	95509362	+	1512	Ctsk	GO:0001957;GO:0001968;GO:0001968;GO:0004197;GO:0004197;GO:0004197;GO:0005518;GO:0005518;GO:0005576;GO:0005615;GO:0005615;GO:0005615;GO:0005615;GO:0005615;GO:0005654;GO:0005654;GO:0005737;GO:0005737;GO:0005764;GO:0005764;GO:0005764;GO:0005764;GO:0005764;GO:0005886;GO:0006508;GO:0006508;GO:0006508;GO:0006590;GO:0006590;GO:0006590;GO:0006955;GO:0008233;GO:0008234;GO:0008234;GO:0008234;GO:0008234;GO:…	K01371	EC:3.4.22.38	O	09Y9C;190JW;KOG1543;0DJNR;0V96U;1AZ1Y;0UJAX;1CUFN;13F3Y	cathepsin K [Source:MGI Symbol;Acc:MGI:107823]	13038	P55097;Q545T0
245.3875632	1071.099315	4.364929099	2.12595822	0.000163112	0.002243162	12	112620045	112641360	+	2090	Adssl1	GO:0000166;GO:0000287;GO:0003924;GO:0003924;GO:0004019;GO:0004019;GO:0004019;GO:0004019;GO:0004019;GO:0004019;GO:0004019;GO:0005515;GO:0005525;GO:0005525;GO:0005525;GO:0005737;GO:0005737;GO:0005737;GO:0005737;GO:0005737;GO:0005737;GO:0006163;GO:0006164;GO:0006164;GO:0006164;GO:0006167;GO:0006167;GO:0006167;GO:0006167;GO:0006531;GO:0006531;GO:0006541;GO:0009168;GO:0009168;GO:0014850;GO:0016020;GO:…	K01939	EC:6.3.4.4	F	18S27;09VSS;0V6RR;1CT6E;0UNYN;0DN0F;12PGH;KOG1355;1ARCA	adenylosuccinate synthetase like 1 [Source:MGI Symbol;Acc:MGI:87947]	11565	P28650;Q3UBP0
183.296161	799.260638	4.360487604	2.124489471	2.11483E-10	1.72112E-08	13	100144063	100202092	-	4846	Naip2	GO:0000166;GO:0002376;GO:0005515;GO:0005524;GO:0005524;GO:0005524;GO:0006915;GO:0006954;GO:0006954;GO:0016045;GO:0016045;GO:0042742;GO:0042742;GO:0043027;GO:0043027;GO:0043027;GO:0043066;GO:0043066;GO:0043154;GO:0043154;GO:0045087;GO:0046872;GO:0070269;GO:0070269;GO:0071391;GO:0072557;GO:0072557;GO:0000166;GO:0002376;GO:0005515;GO:0005524;GO:0005524;GO:0005524;GO:0006915;GO:0006954;GO:0006954;GO:…	K12807	-	D	KOG1101;0DJ57;12QQM;18YH3;0V8QR;09XT4;1B367;0UP1W;1CTX2	NLR family, apoptosis inhibitory protein 2 [Source:MGI Symbol;Acc:MGI:1298226]	17948	Q9QUK4;Q8CGT0
828.8943895	3610.855798	4.356231437	2.123080603	0.00640354	0.039314606	19	61223957	61228429	-	2871	Csf2ra	GO:0004896;GO:0004896;GO:0004896;GO:0005515;GO:0009897;GO:0016020;GO:0016020;GO:0016020;GO:0016021;GO:0019221;GO:0019955;GO:0043235;GO:0004896;GO:0004896;GO:0004896;GO:0005515;GO:0009897;GO:0016020;GO:0016020;GO:0016020;GO:0016021;GO:0019221;GO:0019955;GO:0043235;	K05066	-	T	09XQN;0DT0T;0VFP4;1D0R9;0UUID;0IKK3;13P9C;1969T;1B01M	colony stimulating factor 2 receptor, alpha, low- affinity (granulocyte-macrophage) [Source:MGI Symbol;Acc:MGI:1339754]	12982	Q00941
42.89010744	186.2765656	4.343112591	2.118729354	0.000241747	0.003099751	9	104288251	104337748	-	7330	Acpp	GO:0003993;GO:0003993;GO:0003993;GO:0005576;GO:0005615;GO:0005615;GO:0005615;GO:0005764;GO:0005765;GO:0005771;GO:0005886;GO:0005886;GO:0005886;GO:0006144;GO:0006772;GO:0008253;GO:0008253;GO:0008253;GO:0009117;GO:0012506;GO:0016020;GO:0016021;GO:0016311;GO:0016311;GO:0016311;GO:0016787;GO:0016791;GO:0016791;GO:0016791;GO:0030141;GO:0030175;GO:0031985;GO:0033265;GO:0042131;GO:0042802;GO:0042802;GO:…	K19283	-	I	0V7JU;09VQX;1CRNN;192G5;1AUEA;0DGYE;130PG;KOG3720;0UFI8	acid phosphatase, prostate [Source:MGI Symbol;Acc:MGI:1928480]	56318	Q8CE08
1765.047413	7633.100179	4.324586481	2.112562188	0.000360952	0.004263153	10	77530252	77565708	+	3052	Itgb2	GO:0002523;GO:0005886;GO:0005886;GO:0006909;GO:0007155;GO:0007155;GO:0007155;GO:0007155;GO:0007159;GO:0007159;GO:0007160;GO:0007160;GO:0007160;GO:0007229;GO:0007229;GO:0007229;GO:0007229;GO:0007568;GO:0008305;GO:0008305;GO:0009986;GO:0009986;GO:0016020;GO:0016021;GO:0019901;GO:0030101;GO:0030369;GO:0030593;GO:0031072;GO:0032930;GO:0034113;GO:0034687;GO:0035987;GO:0038023;GO:0038023;GO:0043113;GO:…	K06464	-	W	0DG9T;1CUIS;0V602;18TZE;09V0A;1AVA6;12SZY;KOG1226;0UJTE	integrin beta 2 [Source:MGI Symbol;Acc:MGI:96611]	16414	P11835;Q542I8
1345.133832	5815.123613	4.323081817	2.112060141	2.72448E-05	0.000510215	4	126024550	126044440	+	3609	Csf3r	GO:0004896;GO:0004896;GO:0004896;GO:0005515;GO:0005515;GO:0007155;GO:0009897;GO:0016020;GO:0016020;GO:0016020;GO:0016021;GO:0019221;GO:0019955;GO:0030593;GO:0043235;GO:0045637;GO:0051916;GO:0051916;GO:0097186;GO:0004896;GO:0004896;GO:0004896;GO:0005515;GO:0005515;GO:0007155;GO:0009897;GO:0016020;GO:0016020;GO:0016020;GO:0016021;GO:0019221;GO:0019955;GO:0030593;GO:0043235;GO:0045637;GO:0051916;GO:…	K05061	-	W;T	0A2DW;0DHDI;0IGHT;13MK0;0UTBH;1B1C7;1CZ1U;0VD9H;191N0	colony stimulating factor 3 receptor (granulocyte) [Source:MGI Symbol;Acc:MGI:1339755]	12986	P40223
16.61196147	71.58216496	4.30907362	2.107377747	0.000148966	0.002079114	1	173896345	173913046	-	1785	Ifi211	GO:0000122;GO:0000978;GO:0001227;GO:0002218;GO:0002218;GO:0002218;GO:0003690;GO:0003690;GO:0005634;GO:0005634;GO:0005654;GO:0005730;GO:0005730;GO:0005829;GO:0008134;GO:0009617;GO:0016607;GO:0032731;GO:0034399;GO:0035458;GO:0035458;GO:0035458;GO:0042802;	-	-	K	1CTDT;0UM8D;0DINX;0J5NP;194Q0;1B2J8;1408X;0V89T;09XBF	interferon activated gene 211 [Source:MGI Symbol;Acc:MGI:3041120]	381308	P0DOV1
100.2438366	431.7214684	4.306713341	2.1065873	0.000992337	0.009432754	5	108433244	108434448	-	616	Atp5k	GO:0000276;GO:0000276;GO:0000276;GO:0000276;GO:0005739;GO:0005739;GO:0005739;GO:0005739;GO:0005743;GO:0005753;GO:0005753;GO:0005753;GO:0005753;GO:0005753;GO:0006754;GO:0006811;GO:0015078;GO:0015078;GO:0015986;GO:0015986;GO:0016020;GO:0042776;GO:0044877;GO:0044877;GO:0045263;GO:0046034;GO:0046034;GO:0046933;GO:0000276;GO:0000276;GO:0000276;GO:0005739;GO:0005743;GO:0006754;GO:0006811;GO:0015078;GO:…	K02129	-	C	KOG4326;0VMIT;13WR9;1B6Z7;0UWRS;1D5J1;193ZY;0DW99;0AAK6	ATP synthase, H+ transporting, mitochondrial F1F0 complex, subunit E [Source:MGI Symbol;Acc:MGI:106636]	11958	Q06185
200.2878483	861.6828282	4.302222205	2.10508204	2.00174E-10	1.65172E-08	X	8081453	8090498	-	2381	Was	GO:0002625;GO:0002625;GO:0003779;GO:0003779;GO:0005515;GO:0005515;GO:0005515;GO:0005634;GO:0005634;GO:0005634;GO:0005737;GO:0005829;GO:0005829;GO:0005829;GO:0005856;GO:0005884;GO:0005884;GO:0005886;GO:0005886;GO:0005911;GO:0006955;GO:0006955;GO:0007015;GO:0007015;GO:0008064;GO:0008064;GO:0008154;GO:0010591;GO:0010591;GO:0012506;GO:0016197;GO:0017124;GO:0017124;GO:0019901;GO:0019901;GO:0030041;GO:…	K05747	-	Z	1B9YQ;0WCK9;14T92;KOG3671;0V355;0E8A7;1DF8X;196S7;0B03Q	Wiskott-Aldrich syndrome [Source:MGI Symbol;Acc:MGI:105059]	22376	P70315;Q53WY0
46.81445717	200.9669041	4.2928385	2.101931898	0.002325102	0.018088297	6	131219223	131247362	-	1898	Klra2	GO:0016020;GO:0016021;GO:0016020;GO:0016021;	-	-	T;V	0URCK;0DR4V;1D1H1;1B19J;KOG4297;13WFC;0A4RU;1968F;0VFKS	killer cell lectin-like receptor, subfamily A, member 2 [Source:MGI Symbol;Acc:MGI:101906]	16633	Q9D3R1;A0FK58;E9Q433
416.8436099	1783.891773	4.279522897	2.097449967	1.31325E-05	0.00027634	7	45233632	45239115	-	3522	Cd37	GO:0001772;GO:0002639;GO:0002920;GO:0005887;GO:0008285;GO:0016020;GO:0016021;GO:0016021;GO:0016021;GO:0030886;GO:0042832;GO:0050688;GO:0016020;GO:0016021;GO:0016021;GO:0016021;GO:0001772;GO:0016020;GO:0016021;GO:0016021;GO:0016021;GO:0016020;GO:0016021;GO:0016021;GO:0016021;GO:0016020;GO:0016021;GO:0016021;GO:0016021;GO:0016020;GO:0016021;	K06475	-	S;T;G	1B0WG;0V8TJ;0UMXQ;18ZWI;13PSE;KOG3882;09XW2;1CU0J;0DJ8M	CD37 antigen [Source:MGI Symbol;Acc:MGI:88330]	12493	Q61470;Q4FK35
830.1903633	3547.496124	4.273111663	2.095287017	0.007748371	0.045293279	13	56288643	56296551	-	1827	Cxcl14	GO:0005576;GO:0005576;GO:0006955;GO:0006955;GO:0008009;GO:0008009;GO:0060326;GO:0060326;GO:0005125;GO:0005576;GO:0005576;GO:0005576;GO:0005615;GO:0005794;GO:0005794;GO:0006955;GO:0006955;GO:0007165;GO:0008009;GO:0008009;GO:0031640;GO:0045662;GO:0048839;GO:0060326;GO:0060326;GO:0061844;GO:0061844;GO:2000503;	K10033	-	U	1B5VI;0DV49;0J0K5;1D4ES;0UVYG;0VJHN;13UVC;0A8M7;193FY	chemokine (C-X-C motif) ligand 14 [Source:MGI Symbol;Acc:MGI:1888514]	57266	Q9WUQ5;Q6AXC2
257.4328493	1098.366022	4.266611759	2.093090838	1.09178E-05	0.000237302	7	25400053	25412886	-	761	Cxcl17	GO:0000187;GO:0000187;GO:0000187;GO:0000187;GO:0001525;GO:0005576;GO:0005615;GO:0005615;GO:0005615;GO:0005615;GO:0006935;GO:0007204;GO:0007275;GO:0008009;GO:0010575;GO:0010575;GO:0010575;GO:0010575;GO:0010759;GO:0010759;GO:0010759;GO:0010759;GO:0030154;GO:0048246;GO:0048246;GO:0050728;GO:0050728;GO:0050728;GO:0050728;GO:0070098;GO:0090026;GO:0090026;GO:0090026;GO:0090026;	K22627	-	W;T	0VJ48;1B6K2;1D45P;0UVTM;13US0;0J1ND;0A88J;193ZS;0DUUT	chemokine (C-X-C motif) ligand 17 [Source:MGI Symbol;Acc:MGI:2387642]	232983	Q5UW37
392.4520996	1673.738931	4.264823485	2.092486032	5.84475E-05	0.000969032	4	132781843	132796387	-	3079	Themis2	GO:0002376;GO:0005515;GO:0005634;GO:0005634;GO:0005737;GO:0005737;GO:0006954;GO:0050852;GO:0050852;	-	-	T	0UK75;1CSM7;13N0X;0V7A3;19562;0IF5X;1B4FP;09WD4;0DHWK	thymocyte selection associated family member 2 [Source:MGI Symbol;Acc:MGI:2446213]	230787	Q91YX0
77.71478359	330.049423	4.246932279	2.086421104	0.000359048	0.004243579	4	147132038	147180579	+	2917	Zfp991	GO:0003674;GO:0003676;GO:0003676;GO:0005575;GO:0006355;GO:0006355;GO:0008150;GO:0046872;GO:0003674;GO:0005575;GO:0008150;	K09228	-	K	0V4DW;09TES;KOG1721;12PGP;0DERT	zinc finger protein 991 [Source:MGI Symbol;Acc:MGI:3701604]	666532	Q8R1N3
75.12770888	318.5348129	4.239911182	2.084034043	2.1371E-08	1.02624E-06	3	59207892	59210882	-	2528	P2ry13	GO:0004930;GO:0004930;GO:0004930;GO:0005783;GO:0005886;GO:0007165;GO:0007186;GO:0007186;GO:0007186;GO:0007186;GO:0007194;GO:0007194;GO:0016020;GO:0016021;GO:0016021;GO:0016021;GO:0035589;GO:0045028;GO:0045028;GO:0045028;GO:0045028;GO:0045028;GO:0071407;	K08388	-	T	1CT99;09X78;1AWBY;0IFYD;18TZF;0DIIP;0V85U;12QCX;0UKVV	purinergic receptor P2Y, G-protein coupled 13 [Source:MGI Symbol;Acc:MGI:1921441]	74191	Q9D8I2
377.5436778	1600.628633	4.239585316	2.083923158	3.56547E-07	1.23633E-05	2	24367580	24414954	+	11786	Psd4	GO:0005085;GO:0005086;GO:0005086;GO:0005886;GO:0008289;GO:0016020;GO:0032012;GO:0032012;GO:0032587;GO:0032587;GO:0032587;GO:0032587;GO:0042995;GO:0005085;GO:0005086;GO:0005086;GO:0005886;GO:0008289;GO:0016020;GO:0032012;GO:0032012;GO:0032587;GO:0032587;GO:0032587;GO:0042995;GO:0005085;GO:0005086;GO:0005086;GO:0005886;GO:0008289;GO:0016020;GO:0032012;GO:0032012;GO:0032587;GO:0032587;GO:0032587;GO:…	K12494	-	U	0DHAJ;1B3CN;12PMY;0UNZM;18U3W;09W1G;1CS0M;KOG0932;0V6ZS	pleckstrin and Sec7 domain containing 4 [Source:MGI Symbol;Acc:MGI:2674093]	215632	Q8BLR5
98.12448907	415.9380536	4.238881217	2.083683539	2.88916E-08	1.34448E-06	3	90526856	90528837	+	1727	S100a14	GO:0005509;GO:0005509;GO:0005737;GO:0006915;GO:0034142;GO:0042379;GO:0048471;GO:0071624;GO:0090026;GO:0005509;GO:0005509;GO:0005509;GO:0005509;GO:0005737;GO:0006915;GO:0032496;GO:0034142;GO:0034142;GO:0042379;GO:0042379;GO:0042742;GO:0048471;GO:0048471;GO:0071624;GO:0071624;GO:0090026;GO:0090026;	K23767	-	T	193HN;1D3ZD;0DUN5;13TJM;0A7X3;0UVPH;0VIS6;0IZKB;1B6HK	S100 calcium binding protein A14 [Source:MGI Symbol;Acc:MGI:1913416]	66166	Q9D2Q8
482.7349714	2044.930948	4.236135912	2.082748878	0.000520632	0.005654612	19	34583531	34588731	+	1745	Ifit3	GO:0002376;GO:0003723;GO:0005515;GO:0005515;GO:0005737;GO:0005737;GO:0005739;GO:0005739;GO:0005829;GO:0005829;GO:0008285;GO:0009615;GO:0009617;GO:0035457;GO:0035457;GO:0035458;GO:0035634;GO:0042802;GO:0043066;GO:0045087;GO:0051607;GO:0051607;	-	-	T;P	1AVY2;0UPM4;18T62;1CVFR;12U68;0DKMA;KOG1124;09Z5A;0VA2H	interferon-induced protein with tetratricopeptide repeats 3 [Source:MGI Symbol;Acc:MGI:1101055]	15959	Q64345;Q5FW82
399.4664873	1691.214687	4.233683528	2.08191343	1.22203E-05	0.000260218	7	28437447	28448233	+	2817	Gmfg	GO:0003779;GO:0003779;GO:0007165;GO:0008083;GO:0034316;GO:0034316;GO:0034316;GO:0034316;GO:0071846;GO:0071846;GO:0071933;GO:0071933;GO:0071933;GO:0071933;GO:2000249;GO:2000249;GO:0003779;GO:0003779;GO:0007165;GO:0008083;GO:0034316;GO:0034316;GO:0071933;GO:0071933;GO:2000249;GO:2000249;GO:0003779;GO:0003779;GO:0007165;GO:0008083;GO:0034316;GO:0034316;GO:0034316;GO:0034316;GO:0071846;GO:0071846;GO:…	-	-	W	1AWJN;1CRNX;KOG1736;0DGYP;13SJP;0UIXT;09VQ2;192TD;0VJ63	glia maturation factor, gamma [Source:MGI Symbol;Acc:MGI:1927135]	63986	Q9ERL7;A7VJA4
705.3281848	2977.895748	4.222000215	2.077926652	0.003778064	0.026309172	4	62262562	62298411	+	2033	Slc31a2	GO:0005375;GO:0005375;GO:0005375;GO:0006811;GO:0006825;GO:0006878;GO:0016020;GO:0016021;GO:0016021;GO:0016021;GO:0035434;GO:0035434;GO:0005375;GO:0005375;GO:0005375;GO:0005515;GO:0005770;GO:0005886;GO:0006811;GO:0006825;GO:0006878;GO:0006878;GO:0006878;GO:0016020;GO:0016020;GO:0016021;GO:0016021;GO:0016021;GO:0035434;GO:0035434;GO:0035434;GO:0055037;GO:1902311;GO:0005375;GO:0005375;GO:0005375;GO:…	K14687	-	P	13S8I;1B1KG;0DUCW;KOG3386;0UVJE;0A7KI;0VIEY;1D3QK;1934E	solute carrier family 31, member 2 [Source:MGI Symbol;Acc:MGI:1333844]	20530	Q9CPU9;Q4KL43
83.59916044	352.8099674	4.220257303	2.077330961	1.64233E-06	4.67592E-05	12	31073861	31080251	+	3088	Fam110c	GO:0000922;GO:0005634;GO:0005737;GO:0005815;GO:0005856;GO:0005874;GO:0005938;GO:0005938;GO:0005938;GO:0030335;GO:0030335;GO:0030335;GO:0043014;GO:0043014;GO:0043014;GO:0051897;GO:0051897;GO:0060491;GO:0060491;GO:0060491;	-	-	Z;O	12N8Y;0VCW3;0IE0E;193E0;0DPNW;1B1Z8;1CUC4;0A20Y;0UT03	family with sequence similarity 110, member C [Source:MGI Symbol;Acc:MGI:1918813]	104943	Q8VE94
248.3823846	1047.336689	4.2166303	2.076090537	2.08367E-08	1.00916E-06	2	160363703	160367065	-	3363	Mafb	GO:0000978;GO:0000978;GO:0000981;GO:0000981;GO:0001228;GO:0003677;GO:0003677;GO:0003677;GO:0003677;GO:0003700;GO:0003700;GO:0003700;GO:0005515;GO:0005515;GO:0005634;GO:0005634;GO:0005634;GO:0005634;GO:0005634;GO:0005634;GO:0005654;GO:0005667;GO:0006355;GO:0006355;GO:0006355;GO:0006355;GO:0006357;GO:0007379;GO:0007585;GO:0008134;GO:0008134;GO:0021571;GO:0021572;GO:0021599;GO:0033077;GO:0035284;GO:…	K09036	-	K	1B179;0DM6M;0VAJN;0URB0;1950H;KOG4196;13UZ2;09ZNW;1CW1U	v-maf musculoaponeurotic fibrosarcoma oncogene family, protein B (avian) [Source:MGI Symbol;Acc:MGI:104555]	16658	P54841
535.685106	2258.588641	4.216261784	2.075964445	2.11746E-11	2.13363E-09	4	120539868	120570276	-	3316	Ctps	GO:0000166;GO:0002376;GO:0003883;GO:0003883;GO:0003883;GO:0003883;GO:0003883;GO:0003883;GO:0005524;GO:0005737;GO:0005737;GO:0005829;GO:0006221;GO:0006221;GO:0006221;GO:0006241;GO:0006241;GO:0006241;GO:0006241;GO:0006241;GO:0006241;GO:0006541;GO:0016874;GO:0019856;GO:0042098;GO:0042098;GO:0042098;GO:0042100;GO:0042100;GO:0042100;GO:0042802;GO:0042802;GO:0042802;GO:0044210;GO:0097268;GO:0097268;GO:…	K01937	EC:6.3.4.2	F	0DGB4;1CR0J;KOG2387;0V8AV;12RU0;1B033;18SCA;0UTUN;09XCT	cytidine 5'-triphosphate synthase [Source:MGI Symbol;Acc:MGI:1858304]	51797	P70698
45.65093255	192.2490176	4.21128347	2.07425999	0.001195524	0.01085086	8	94745590	94751699	+	2325	Ccl22	GO:0002548;GO:0005125;GO:0005576;GO:0005576;GO:0005576;GO:0005615;GO:0005615;GO:0005615;GO:0005615;GO:0005615;GO:0006935;GO:0006954;GO:0006954;GO:0006954;GO:0006954;GO:0006955;GO:0006955;GO:0007165;GO:0007186;GO:0008009;GO:0008009;GO:0008009;GO:0030593;GO:0031640;GO:0043547;GO:0048020;GO:0048247;GO:0060326;GO:0060326;GO:0061844;GO:0070098;GO:0070374;GO:0071346;GO:0071347;GO:0071356;	K21095	-	O;W	13VFZ;0DVRV;1D52B;0A9NQ;0UWA2;0VKK6;0J20K;1B6T1;193QM	chemokine (C-C motif) ligand 22 [Source:MGI Symbol;Acc:MGI:1306779]	20299	O88430;Q546S6
2700.273505	11351.72962	4.203918456	2.071734685	4.59009E-09	2.60539E-07	5	145114215	145130705	+	5115	Arpc1b	GO:0003779;GO:0005200;GO:0005200;GO:0005515;GO:0005634;GO:0005737;GO:0005856;GO:0005885;GO:0005885;GO:0005885;GO:0005885;GO:0005885;GO:0015629;GO:0015629;GO:0030833;GO:0030833;GO:0032355;GO:0034314;GO:0034314;GO:0034314;GO:0034314;GO:0034314;GO:0036284;GO:0036284;GO:0043627;GO:0044877;GO:0044877;GO:0051015;GO:0051015;GO:0051015;GO:0003779;GO:0005515;GO:0005634;GO:0005737;GO:0005856;GO:0005885;GO:…	K05757	-	Z	1CREG;0V6EZ;12PA7;1923K;0DGQK;0UPIE;09VFT;1B2HZ;KOG1523	actin related protein 2/3 complex, subunit 1B [Source:MGI Symbol;Acc:MGI:1343142]	11867	Q9WV32
19.98881159	83.89848772	4.197272426	2.069452105	0.003881434	0.026917817	15	77729039	77736382	+	1821	Apol9b	GO:0005575;GO:0005576;GO:0005576;GO:0006869;GO:0006869;GO:0008150;GO:0008289;GO:0008289;GO:0008289;GO:0042157;GO:0042157;GO:0005575;GO:0005576;GO:0005576;GO:0006869;GO:0006869;GO:0008150;GO:0008289;GO:0008289;GO:0008289;GO:0042157;GO:0042157;GO:0005575;GO:0005576;GO:0005576;GO:0006869;GO:0006869;GO:0008150;GO:0008289;GO:0008289;GO:0008289;GO:0042157;GO:0042157;GO:0005575;GO:0005576;GO:0005576;GO:…	K14480	-	-	-	apolipoprotein L 9b [Source:MGI Symbol;Acc:MGI:1919148]	71898	Q8C7I4
116.8476515	489.6231096	4.190269151	2.067042915	6.49228E-06	0.000151257	5	139271876	139325622	-	3292	Adap1	GO:0005096;GO:0005096;GO:0005096;GO:0005096;GO:0005547;GO:0005547;GO:0005634;GO:0005634;GO:0005737;GO:0005737;GO:0005829;GO:0005829;GO:0005886;GO:0005886;GO:0005886;GO:0043087;GO:0043087;GO:0043231;GO:0043547;GO:0043547;GO:1902936;GO:1902936;	K23781	-	T	09XNT;KOG0703;12PIM;1CTS1;0UMP5;18Z53;1B0TY;0V8KG;0DJ0J	ArfGAP with dual PH domains 1 [Source:MGI Symbol;Acc:MGI:2442201]	231821	E9PY16
16.01837993	67.06925938	4.18701889	2.065923427	0.00027773	0.003485903	13	73911347	73937784	-	3472	Trip13	GO:0000166;GO:0001556;GO:0001673;GO:0005515;GO:0005524;GO:0005524;GO:0005524;GO:0005634;GO:0005694;GO:0006302;GO:0006302;GO:0007094;GO:0007094;GO:0007094;GO:0007130;GO:0007131;GO:0007131;GO:0007131;GO:0007141;GO:0007144;GO:0007283;GO:0007286;GO:0030154;GO:0042802;GO:0042802;GO:0048477;GO:0051321;GO:0051598;	K22399	-	O;L	1CWV6;0DMZ5;KOG0744;1ASQA;18TM6;0V8XF;12QUM;0UFP3;09XZQ	thyroid hormone receptor interactor 13 [Source:MGI Symbol;Acc:MGI:1916966]	69716	Q3UA06
442.4401729	1851.812026	4.185451819	2.06538337	0.003982119	0.027439451	13	49202950	49216037	-	1477	Card19	GO:0003674;GO:0005739;GO:0005739;GO:0005739;GO:0005739;GO:0005783;GO:0005789;GO:0008150;GO:0016020;GO:0016021;GO:0031966;GO:0042981;GO:0042981;	-	-	S	0VCGZ;0DP9G;13Q92;1CY6X;0UPBE;18USA;1B2T4;0A1M8;0IKT7	caspase recruitment domain family, member 19 [Source:MGI Symbol;Acc:MGI:1915730]	68480	Q9D1I2;B2RV71
356.6032927	1491.915558	4.18368419	2.064773952	3.7139E-07	1.28281E-05	8	122574635	122576909	-	1615	Aprt	GO:0002055;GO:0002055;GO:0003999;GO:0003999;GO:0003999;GO:0003999;GO:0003999;GO:0005654;GO:0005654;GO:0005737;GO:0005737;GO:0005737;GO:0005737;GO:0005829;GO:0005829;GO:0006166;GO:0006166;GO:0006168;GO:0006168;GO:0006168;GO:0006168;GO:0007595;GO:0007595;GO:0007625;GO:0009116;GO:0009116;GO:0016208;GO:0016208;GO:0016208;GO:0016208;GO:0016740;GO:0016757;GO:0032869;GO:0044209;GO:0044209;GO:0046083;	K00759	EC:2.4.2.7	F	0DS93;0VGKY;1AZGP;0US1D;1D2BW;KOG1712;13SYT;18TXE;0A09M	adenine phosphoribosyl transferase [Source:MGI Symbol;Acc:MGI:88061]	11821	P08030
1379.322978	5767.128903	4.18113016	2.063892956	9.25819E-05	0.001407924	5	43744615	43821638	-	9740	Fbxl5	GO:0005515;GO:0005515;GO:0005506;GO:0005506;GO:0005515;GO:0005737;GO:0006511;GO:0016567;GO:0016567;GO:0019005;GO:0019005;GO:0019005;GO:0031146;GO:0031146;GO:0031146;GO:0046872;GO:0048471;GO:0048471;GO:0055072;GO:0055072;GO:0055072;GO:1903364;GO:0005506;GO:0005506;GO:0005506;GO:0005515;GO:0005737;GO:0006511;GO:0016567;GO:0016567;GO:0016567;GO:0019005;GO:0019005;GO:0019005;GO:0019005;GO:0031146;GO:…	K10271	-	S;O	0A3B1;18UYM;0DMII;0UTSB;0VE5U;1B10Z;1D02X;13IHC;0IHDI	F-box and leucine-rich repeat protein 5 [Source:MGI Symbol;Acc:MGI:2152883]	242960	Q8C2S5
8.958127856	37.4218004	4.177413072	2.062609807	0.004528801	0.030280515	2	30266203	30282149	+	2657	Phyhd1	GO:0005575;GO:0016491;GO:0046872;GO:0051213;GO:0055114;GO:0005575;GO:0016491;GO:0046872;GO:0051213;GO:0055114;	-	-	I	09UF5;192EN;0V5EF;0UH5T;KOG3290;1AX1Y;1CQEI;12R6Y;0DFQY	phytanoyl-CoA dioxygenase domain containing 1 [Source:MGI Symbol;Acc:MGI:3612860]	227696	Q9DB26
175.0162104	730.0193817	4.171152947	2.060446214	6.47342E-10	4.50687E-08	5	136083916	136111860	+	7485	Rasa4	GO:0005096;GO:0005096;GO:0005096;GO:0005096;GO:0005543;GO:0005543;GO:0005737;GO:0005829;GO:0005829;GO:0005886;GO:0005886;GO:0007165;GO:0007165;GO:0016020;GO:0034260;GO:0035556;GO:0035556;GO:0043087;GO:0043087;GO:0043547;GO:0046580;GO:0046580;GO:0046872;GO:0071277;GO:0071277;GO:0071277;GO:0005096;GO:0005096;GO:0005096;GO:0005096;GO:0005543;GO:0005543;GO:0005737;GO:0005829;GO:0005829;GO:0005886;GO:…	K17630	-	T	KOG2059;13IZY;0V7E6;09V18;0DH3Q;0UHSC;1CRTX;18U0A;1AVXI	RAS p21 protein activator 4 [Source:MGI Symbol;Acc:MGI:1858600]	54153	Q6PFQ7
295.4492557	1230.246786	4.163986751	2.057965478	7.71723E-11	6.91177E-09	18	35733679	35740554	-	2741	Sting1	GO:0000045;GO:0000045;GO:0000045;GO:0000166;GO:0000421;GO:0002218;GO:0002218;GO:0002218;GO:0002218;GO:0002218;GO:0002230;GO:0002376;GO:0005515;GO:0005515;GO:0005515;GO:0005654;GO:0005737;GO:0005739;GO:0005741;GO:0005741;GO:0005768;GO:0005776;GO:0005776;GO:0005776;GO:0005777;GO:0005783;GO:0005783;GO:0005789;GO:0005789;GO:0005789;GO:0005794;GO:0005829;GO:0005886;GO:0006914;GO:0008134;GO:0010468;GO:…	K12654	-	T	1CXI3;1AWSI;0A0ZG;18SC6;0DNKS;13IXS;0VBVW;0IH2R;0URXZ	stimulator of interferon response cGAMP interactor 1 [Source:MGI Symbol;Acc:MGI:1919762]	72512	Q3TBT3;A0A2R3XZC4
453.3912626	1883.510358	4.154271408	2.054595474	6.46544E-11	5.91991E-09	7	141475240	141493427	+	2601	Tspan4	GO:0003823;GO:0003823;GO:0005178;GO:0005178;GO:0005515;GO:0005886;GO:0005886;GO:0005887;GO:0016020;GO:0016021;GO:0016021;GO:0016021;GO:0031982;GO:0031982;GO:0065003;GO:0065003;GO:0016020;GO:0016021;GO:0016021;GO:0016021;GO:0016020;GO:0016021;GO:0016021;GO:0016021;GO:0016020;GO:0016021;GO:0003823;GO:0005178;GO:0005515;GO:0005886;GO:0005887;GO:0016020;GO:0016021;GO:0016021;GO:0016021;GO:0031982;GO:…	K17294	-	S;G	0VCA9;09Z3X;KOG3882;13I7V;1AZJH;190C2;0UPIU;1CVDV;0DKJK	tetraspanin 4 [Source:MGI Symbol;Acc:MGI:1928097]	64540	Q9DCK3;Q4FJW7
60.46461891	251.1103459	4.153012958	2.054158373	0.002210687	0.017477268	16	36603869	36666081	-	3661	Cd86	GO:0002224;GO:0002250;GO:0002376;GO:0002377;GO:0002668;GO:0005102;GO:0005515;GO:0005886;GO:0006955;GO:0007165;GO:0007166;GO:0007202;GO:0009897;GO:0009897;GO:0009986;GO:0009986;GO:0016020;GO:0016021;GO:0023035;GO:0031295;GO:0034138;GO:0042102;GO:0042102;GO:0042104;GO:0042113;GO:0042113;GO:0042130;GO:0043231;GO:0051607;GO:0070062;GO:0071222;GO:0071222;GO:1901224;GO:1990051;	K05413	-	T	1CT9X;09ZXT;192M6;0IYP1;1AYZF;0V75E;0DMGS;13SM0;0UM3C	CD86 antigen [Source:MGI Symbol;Acc:MGI:101773]	12524	P42082;Q549Q9
242.5345726	1003.794038	4.138766803	2.049200963	0.000391225	0.004526663	5	120730333	120749853	-	4451	Oas2	GO:0000166;GO:0001730;GO:0001730;GO:0001730;GO:0001730;GO:0002376;GO:0003723;GO:0003723;GO:0003725;GO:0003725;GO:0003725;GO:0003725;GO:0005524;GO:0005524;GO:0005524;GO:0005634;GO:0005654;GO:0005737;GO:0005737;GO:0005829;GO:0006401;GO:0006955;GO:0009615;GO:0009617;GO:0016020;GO:0016740;GO:0016740;GO:0016779;GO:0016779;GO:0016779;GO:0045071;GO:0045087;GO:0046872;GO:0048471;GO:0048471;GO:0051607;GO:…	K14216	EC:2.7.7.84	J;O	0DF4M;0V4TK;1CP6T;KOG0001;0UKKA;1AW2R;09TUC;12QYV	2'-5' oligoadenylate synthetase 2 [Source:MGI Symbol;Acc:MGI:2180852]	246728	E9Q9A9
4053.768356	16774.19749	4.137926989	2.04890819	9.92903E-07	3.00961E-05	7	141009586	141010770	-	678	Ifitm3	GO:0002376;GO:0005634;GO:0005737;GO:0005737;GO:0005764;GO:0005765;GO:0005768;GO:0005783;GO:0005886;GO:0005886;GO:0005886;GO:0006898;GO:0008285;GO:0009615;GO:0009615;GO:0009986;GO:0016020;GO:0016021;GO:0016021;GO:0016021;GO:0031410;GO:0031902;GO:0032897;GO:0032991;GO:0034341;GO:0034341;GO:0035455;GO:0035455;GO:0035456;GO:0035456;GO:0045071;GO:0045071;GO:0045087;GO:0045177;GO:0046597;GO:0046597;GO:…	K06566	-	S;T	193XZ;13XNX;0VJSA;1D4IR;0A8GR;0UVYW;0DV1U;0J2DU;1B6FV	interferon induced transmembrane protein 3 [Source:MGI Symbol;Acc:MGI:1913391]	66141	Q9CQW9
1616.549447	6677.679097	4.130822666	2.046429127	5.21437E-05	0.000880073	1	155776029	155812889	-	8291	Qsox1	GO:0000139;GO:0000139;GO:0000139;GO:0003756;GO:0003756;GO:0003756;GO:0003756;GO:0005576;GO:0005615;GO:0005615;GO:0005615;GO:0005615;GO:0005615;GO:0005783;GO:0005794;GO:0005794;GO:0005794;GO:0006457;GO:0016020;GO:0016021;GO:0016242;GO:0016242;GO:0016491;GO:0016971;GO:0016971;GO:0016971;GO:0016971;GO:0016971;GO:0016971;GO:0016972;GO:0016972;GO:0016972;GO:0030173;GO:0030173;GO:0030173;GO:0030173;GO:…	K10758	EC:1.8.3.2	O	12NM4;09U8R;KOG1731;0UGWD;0DFII;0V57W;1B3QN;1CQ8A;18USW	quiescin Q6 sulfhydryl oxidase 1 [Source:MGI Symbol;Acc:MGI:1330818]	104009	Q8BND5
141.578563	584.3561301	4.127433684	2.045245035	3.00024E-09	1.80045E-07	8	88647315	88688474	+	5014	Nod2	GO:0002221;GO:0002367;GO:0002374;GO:0002732;GO:0002830;GO:0003779;GO:0005515;GO:0005515;GO:0005737;GO:0005737;GO:0005737;GO:0005794;GO:0005829;GO:0005856;GO:0005886;GO:0006259;GO:0007584;GO:0008284;GO:0009986;GO:0016045;GO:0016323;GO:0016888;GO:0016888;GO:0019899;GO:0019901;GO:0030277;GO:0030544;GO:0031982;GO:0032495;GO:0032495;GO:0032495;GO:0032498;GO:0032500;GO:0032500;GO:0032731;GO:0032731;GO:…	K10165	-	T;I	1CVNP;0UKPP;12SQR;0DKTS;KOG4308;0VA8J;18TGR;1B0TD;09ZBD	nucleotide-binding oligomerization domain containing 2 [Source:MGI Symbol;Acc:MGI:2429397]	257632	Q80SY9
538.3576636	2208.89877	4.103032091	2.036690438	0.001061858	0.009946891	14	54426909	54429756	+	1109	Mrpl52	GO:0003735;GO:0003735;GO:0003735;GO:0005654;GO:0005654;GO:0005739;GO:0005739;GO:0005739;GO:0005762;GO:0005762;GO:0005762;GO:0005762;GO:0005762;GO:0005762;GO:0005840;GO:0006412;GO:0032543;GO:0032543;GO:0003735;GO:0003735;GO:0003735;GO:0005654;GO:0005739;GO:0005739;GO:0005762;GO:0005762;GO:0005762;GO:0005762;GO:0005762;GO:0005840;GO:0006412;GO:0032543;GO:0032543;GO:0003735;GO:0003735;GO:0005739;GO:…	K17433	-	J	1B689;0UVJD;0J2WG;193G2;0DUM0;1D40S;0VIV3;13XI8;0A7R1	mitochondrial ribosomal protein L52 [Source:MGI Symbol;Acc:MGI:1916086]	68836	Q9D0Y8
28.92542568	118.2956445	4.089676876	2.031986861	0.002151612	0.01712737	X	85870354	85891499	+	3754	5430427O19Rik	GO:0003674;GO:0005634;GO:0005737;GO:0035751;GO:0035751;GO:0035751;GO:0035751;	-	-	S	0IF09;1CPJ5;0V4HR;0UN0H;13NA4;1B2ST;18WN3;0DEVE;09TIT	RIKEN cDNA 5430427O19 gene [Source:MGI Symbol;Acc:MGI:1918648]	71398	Q9D3J9;Q08EG0
1334.5288	5429.882658	4.06876394	2.024590581	5.95901E-07	1.93829E-05	X	9435252	9487771	-	5808	Cybb	GO:0005244;GO:0005515;GO:0005515;GO:0005635;GO:0005635;GO:0005737;GO:0005737;GO:0005739;GO:0005783;GO:0005783;GO:0005791;GO:0005791;GO:0005794;GO:0005794;GO:0005886;GO:0005886;GO:0005886;GO:0005886;GO:0005887;GO:0005887;GO:0006801;GO:0006801;GO:0006801;GO:0006811;GO:0006952;GO:0006954;GO:0007584;GO:0009055;GO:0009055;GO:0016020;GO:0016020;GO:0016020;GO:0016021;GO:0016175;GO:0016175;GO:0016491;GO:…	K21421	EC:1.-.-.-	Q;C;P	1CSAS;0V6AP;1AVA4;KOG0039;12P7E;09VBE;0DHKF;18WB9;0UJTA	cytochrome b-245, beta polypeptide [Source:MGI Symbol;Acc:MGI:88574]	13058	Q61093;Q3U6G0
686.8911684	2794.2406	4.067952433	2.02430281	5.82056E-07	1.90698E-05	4	129058271	129085886	+	2872	Rnf19b	GO:0004842;GO:0004842;GO:0005783;GO:0005829;GO:0016020;GO:0016021;GO:0016567;GO:0016567;GO:0043130;GO:0046872;GO:0051865;GO:0061630;GO:0000151;GO:0000209;GO:0002250;GO:0002376;GO:0004842;GO:0004842;GO:0005737;GO:0005783;GO:0005783;GO:0005789;GO:0005829;GO:0006511;GO:0016020;GO:0016021;GO:0016567;GO:0016567;GO:0016567;GO:0016740;GO:0031624;GO:0032436;GO:0032609;GO:0042267;GO:0043130;GO:0043130;GO:…	K11973	EC:2.3.2.31	O	18XVN;12T1W;KOG1815;09U0D;0DFA5;0UHNW;0V4Z6;1AURC;1CPZV	ring finger protein 19B [Source:MGI Symbol;Acc:MGI:1922484]	75234	-
70.56701535	286.9913277	4.066933061	2.023941245	0.002252988	0.017697223	17	27563573	27565756	-	1912	AI413582	GO:0003674;GO:0005575;GO:0008150;GO:0016020;GO:0016021;GO:0003674;GO:0005575;GO:0008150;GO:0016020;GO:0016021;GO:0003674;GO:0005575;GO:0008150;GO:0016020;GO:0016021;GO:0016020;GO:0016021;GO:0016020;GO:0016021;GO:0016020;GO:0016021;	-	-	S	1D3TF;1B6HV;0DUFN;0A7PM;0J11F;196CV;0UVMZ;13UA6;0VII4	expressed sequence AI413582 [Source:MGI Symbol;Acc:MGI:2146839]	106672	Q8R043
122.8283094	499.2813751	4.064872158	2.02320998	2.61192E-06	6.92743E-05	4	46536937	46602202	-	6459	Coro2a	GO:0003779;GO:0003779;GO:0005515;GO:0005903;GO:0017053;GO:0017053;GO:0017053;GO:0051015;GO:0051015;GO:0051015;GO:0005515;GO:0017053;GO:0017053;GO:0017053;GO:0051015;GO:0051015;GO:0003779;GO:0003779;GO:0005515;GO:0005903;GO:0017053;GO:0017053;GO:0017053;GO:0051015;GO:0051015;GO:0051015;	K13887	-	Z	1AXMX;12NEF;0V4FS;09TGS;18WVV;KOG0303;1CVDP;0UKA6;0DEVK	coronin, actin binding protein 2A [Source:MGI Symbol;Acc:MGI:1345966]	107684	Q8C0P5;B1AVH4
984.979032	4002.534553	4.063573358	2.022748939	1.51269E-11	1.59531E-09	17	33773750	33781830	-	3541	Angptl4	GO:0001525;GO:0001525;GO:0001525;GO:0001666;GO:0004857;GO:0004857;GO:0005102;GO:0005576;GO:0005576;GO:0005576;GO:0005615;GO:0005615;GO:0005615;GO:0005615;GO:0005615;GO:0006629;GO:0009267;GO:0042802;GO:0042802;GO:0042802;GO:0043066;GO:0043066;GO:0043066;GO:0043066;GO:0043066;GO:0043335;GO:0043335;GO:0045834;GO:0051005;GO:0051005;GO:0051005;GO:0062023;GO:0070328;GO:0070328;GO:2000352;GO:0001525;GO:…	K08767	-	S;W;E	18W2C;0DHPK;0VDSJ;1CZMH;1AZPH;0UI82;KOG2579;0A2XA;13K55	angiopoietin-like 4 [Source:MGI Symbol;Acc:MGI:1888999]	57875	Q9Z1P8
634.0713486	2565.212021	4.045620459	2.01636098	0.001342861	0.011866041	14	60634001	60764556	+	9102	Spata13	GO:0005085;GO:0005085;GO:0005515;GO:0035556;GO:0035556;GO:0005085;GO:0005085;GO:0005515;GO:0035556;GO:0035556;GO:0005515;GO:0005085;GO:0005085;GO:0005515;GO:0035556;GO:0035556;	K05769	-	T	0E9K1;0V3XD;197H7;1DGF0;0WJ7F;0B6GY;1BBJR;0ITS0;13G73	spermatogenesis associated 13 [Source:MGI Symbol;Acc:MGI:104838]	219140	Q5DU57;E0CYU0
118.1268462	476.9984565	4.038019059	2.01364772	1.36517E-08	6.95182E-07	8	3681737	3694175	-	3092	Fcer2a	GO:0002925;GO:0005886;GO:0009897;GO:0016020;GO:0016021;GO:0019863;GO:0030246;GO:0046872;GO:0051000;GO:0051000;GO:0051712;GO:0051712;GO:0051770;GO:0051770;GO:0002925;GO:0005886;GO:0009897;GO:0016020;GO:0016021;GO:0019863;GO:0030246;GO:0046872;GO:0051000;GO:0051712;GO:0051770;GO:0002925;GO:0005886;GO:0009897;GO:0016020;GO:0016021;GO:0019863;GO:0030246;GO:0046872;GO:0051000;GO:0051712;GO:0051770;GO:…	K06468	-	T	13ENB;0IS34;197BG;0WI1I;0B5E7;0E8V6;1DFRV;0V3FW;1BB85	Fc receptor, IgE, low affinity II, alpha polypeptide [Source:MGI Symbol;Acc:MGI:95497]	14128	P20693
40.36544935	162.7890716	4.032881442	2.011810994	0.001887778	0.01541267	11	62267224	62281375	-	732	Zswim7	GO:0000724;GO:0000724;GO:0000724;GO:0000724;GO:0003674;GO:0005634;GO:0006281;GO:0006310;GO:0006974;GO:0008270;GO:0008270;GO:0046872;GO:0050821;GO:0050821;GO:0097196;GO:0097196;GO:0097196;	-	-	S;L	0A71M;0VHVF;0UV5V;0IWUY;13VTF;1D358;0DTT6;1B5PC;1930S	zinc finger SWIM-type containing 7 [Source:MGI Symbol;Acc:MGI:1916997]	69747	Q9CWQ2
265.2525113	1068.276704	4.02739525	2.009847066	9.60431E-07	2.91614E-05	10	61648552	61674168	+	2902	Ppa1	GO:0000287;GO:0000287;GO:0000287;GO:0004427;GO:0004427;GO:0004427;GO:0004427;GO:0005737;GO:0005737;GO:0005737;GO:0005829;GO:0006796;GO:0006796;GO:0006796;GO:0006796;GO:0016462;GO:0016787;GO:0046872;	K01507	EC:3.6.1.1	C	0UGNE;1AS4T;12PQM;1CS5S;0DHFM;KOG1626;09W6E;18YBK;0V74R	pyrophosphatase (inorganic) 1 [Source:MGI Symbol;Acc:MGI:97831]	67895	Q9D819;Q4FK49
745.1190034	2995.931265	4.020741991	2.007461762	1.83248E-05	0.000364106	3	88435959	88461182	-	5406	Sema4a	GO:0001525;GO:0001755;GO:0002250;GO:0002292;GO:0002376;GO:0005515;GO:0005615;GO:0005886;GO:0005887;GO:0007275;GO:0007399;GO:0007409;GO:0007411;GO:0008360;GO:0010594;GO:0016020;GO:0016021;GO:0016525;GO:0030154;GO:0030215;GO:0030215;GO:0030215;GO:0030335;GO:0045063;GO:0045499;GO:0048843;GO:0050919;GO:0071526;GO:0071526;GO:1904891;GO:1905704;GO:0005515;GO:0007275;GO:0007399;GO:0016020;GO:0016021;GO:…	K06521	-	T	139DI;1CUIX;0DJRT;0UNJ7;09YCD;0V99V;190U2;1AY2G;KOG3611	sema domain, immunoglobulin domain (Ig), transmembrane domain (TM) and short cytoplasmic domain, (semaphorin) 4A [Source:MGI Symbol;Acc:MGI:107560]	20351	Q62178
1061.429672	4264.066327	4.017285779	2.006221094	5.32286E-05	0.000894994	7	31032722	31042481	-	4192	Fxyd5	GO:0003779;GO:0006811;GO:0016020;GO:0016020;GO:0016020;GO:0016021;GO:0016021;GO:0017080;GO:0043269;GO:0043269;GO:0045296;GO:0099106;GO:0099106;GO:2000649;GO:0003779;GO:0006811;GO:0016020;GO:0016020;GO:0016020;GO:0016021;GO:0016021;GO:0017080;GO:0043269;GO:0043269;GO:0045296;GO:0099106;GO:0099106;GO:2000649;GO:0006811;GO:0016020;GO:0016020;GO:0016020;GO:0016021;GO:0043269;GO:0043269;GO:0099106;GO:…	K13362	-	P	0UVRB;0A8HG;145MR;1D3Y8;0JCU8;0DUNK;1942N;0VJDZ;1B5XG	FXYD domain-containing ion transport regulator 5 [Source:MGI Symbol;Acc:MGI:1201785]	18301	P97808;Q3TDW1
9.270390142	37.15711737	4.008150336	2.002936622	0.005737307	0.036271142	10	30194569	30200560	-	4211	Cenpw	GO:0000278;GO:0000278;GO:0003677;GO:0003677;GO:0046982;GO:0046982;GO:0051382;GO:0051382;GO:0000278;GO:0000278;GO:0000278;GO:0000278;GO:0000278;GO:0000278;GO:0000775;GO:0000775;GO:0000775;GO:0000775;GO:0000776;GO:0000776;GO:0000776;GO:0000776;GO:0000777;GO:0003674;GO:0003677;GO:0003677;GO:0003677;GO:0005634;GO:0005654;GO:0005654;GO:0005654;GO:0005694;GO:0005730;GO:0007049;GO:0007059;GO:0007059;GO:…	-	-	S;D	1B6H1;0UWD4;0J16U;0VKCY;0A9G6;1D4XT;1941J;0DVMJ;13W0R	centromere protein W [Source:MGI Symbol;Acc:MGI:1913561]	66311	Q3URR0;B2RVH1
45.83331474	183.3957876	4.001364263	2.00049197	1.30762E-06	3.84007E-05	1	88095062	88220002	+	4219	Ugt1a7c	GO:0008194;GO:0015020;GO:0016020;GO:0016021;GO:0016740;GO:0016757;GO:0016758;GO:0005783;GO:0005789;GO:0006711;GO:0008194;GO:0015020;GO:0015020;GO:0016020;GO:0016020;GO:0016021;GO:0016740;GO:0016757;GO:0016758;GO:0019439;GO:0046226;GO:0052696;GO:0052697;GO:0008194;GO:0016740;GO:0016757;GO:0005743;GO:0005783;GO:0005783;GO:0005789;GO:0008194;GO:0015020;GO:0015020;GO:0016020;GO:0016021;GO:0016740;GO:…	K00699	EC:2.4.1.17	C;G	1B3CX;0UK1V;09WHA;1958R;1CSGY;12QS3;0DHSN;KOG1192;0V7FS	UDP glucuronosyltransferase 1 family, polypeptide A7C [Source:MGI Symbol;Acc:MGI:3032636]	394432	Q6ZQM8
35.79864705	143.2188626	4.000678081	2.000244545	0.005574357	0.035648284	6	115729131	115762410	-	2140	Tmem40	GO:0016020;GO:0016021;GO:0003674;GO:0005575;GO:0008150;GO:0016020;GO:0016021;GO:0016020;GO:0016021;GO:0003674;GO:0005575;GO:0008150;GO:0016020;GO:0016021;	-	-	S	1D1KB;0IZFT;1967C;0VFPX;0A21Z;0UTYC;1B3IT;13TTI;0DIQU	transmembrane protein 40 [Source:MGI Symbol;Acc:MGI:2137870]	94346	Q4FJU9
632.8576293	2528.51261	3.995389314	1.998336088	1.30782E-06	3.84007E-05	15	63929097	64060478	-	11412	Fam49b	GO:0001916;GO:0005515;GO:0005739;GO:0005739;GO:0005739;GO:0005929;GO:0016020;GO:0023030;GO:0030334;GO:0030334;GO:0030334;GO:0030833;GO:0030837;GO:0030837;GO:0030837;GO:0031267;GO:0031267;GO:0032729;GO:0048365;GO:0050870;GO:0050870;GO:0050920;GO:0050920;GO:0050920;GO:0051058;GO:0051058;GO:0051058;GO:0071219;GO:0071219;GO:0071219;GO:0090140;GO:0090140;GO:0090140;GO:2000114;GO:2000114;GO:2000114;GO:…	-	-	S	18ZKG;KOG3951;1AWQE;09WCM;0DHMW;12N7E;1CSJK;0UKI8;0V7B3	family with sequence similarity 49, member B [Source:MGI Symbol;Acc:MGI:1923520]	223601	Q921M7
240.5254969	952.897821	3.961733094	1.986131688	0.001720545	0.01433627	8	123653929	123663884	+	3806	Rhou	GO:0000082;GO:0000139;GO:0000166;GO:0002102;GO:0003924;GO:0003924;GO:0003924;GO:0003924;GO:0005525;GO:0005525;GO:0005525;GO:0005525;GO:0005794;GO:0005886;GO:0005925;GO:0006897;GO:0007010;GO:0007010;GO:0007010;GO:0007264;GO:0007264;GO:0008360;GO:0008360;GO:0016020;GO:0016477;GO:0016601;GO:0030031;GO:0030036;GO:0030054;GO:0032488;GO:0042995;GO:0046872;	K07865	-	Z;S	1CVAC;18WBN;1B46M;0V9YH;12RKB;0UU5H;KOG0393;0DKG9;09Z0X	ras homolog family member U [Source:MGI Symbol;Acc:MGI:1916831]	69581	Q9EQT3
34.95030605	138.3653444	3.95891653	1.98510565	0.003682126	0.025796594	12	119158022	119238802	-	11060	Itgb8	GO:0001570;GO:0001570;GO:0001570;GO:0001573;GO:0005102;GO:0005102;GO:0005178;GO:0005886;GO:0005925;GO:0007155;GO:0007155;GO:0007155;GO:0007160;GO:0007160;GO:0007229;GO:0007229;GO:0007229;GO:0007229;GO:0008305;GO:0008305;GO:0009986;GO:0009986;GO:0010628;GO:0010628;GO:0010629;GO:0010629;GO:0016020;GO:0016021;GO:0016477;GO:0033627;GO:0034686;GO:0034686;GO:0034686;GO:0038023;GO:0038023;GO:0045766;GO:…	K06591	-	W	12Q2P;1AT9U;0V5Y5;18U7U;KOG1226;0DG7P;09UY7;0UT4H;1CQX7	integrin beta 8 [Source:MGI Symbol;Acc:MGI:1338035]	320910	Q0VBD0
127.4013996	502.7848312	3.946462383	1.980559998	1.67352E-08	8.40202E-07	7	100845847	100863446	-	3280	Relt	GO:0005515;GO:0005654;GO:0005654;GO:0005737;GO:0005886;GO:0006915;GO:0006915;GO:0006915;GO:0006915;GO:0012501;GO:0016020;GO:0016021;GO:0048471;GO:0097186;GO:0097186;GO:0097186;GO:0097186;GO:0005515;GO:0005515;GO:0005515;	K05156	-	T	1AU4V;0DHHY;13KSE;09XX0;0IKJV;1CS86;18YEG;0UJQB;0V5NR	RELT tumor necrosis factor receptor [Source:MGI Symbol;Acc:MGI:2443373]	320100	Q8BX43
32.33215608	127.4224937	3.941045361	1.978578355	2.79055E-05	0.00052025	6	40628831	40769123	+	12094	Mgam	GO:0000023;GO:0003824;GO:0003824;GO:0004339;GO:0004558;GO:0004558;GO:0005975;GO:0005975;GO:0008152;GO:0016160;GO:0016787;GO:0016798;GO:0030246;GO:0030246;GO:0032450;GO:0090599;GO:0000023;GO:0003824;GO:0003824;GO:0004553;GO:0004553;GO:0004558;GO:0004558;GO:0005975;GO:0005975;GO:0008152;GO:0016020;GO:0016021;GO:0016160;GO:0016787;GO:0016798;GO:0030246;GO:0030246;GO:0032450;GO:0090599;GO:0000023;GO:…	K12047	-	G	12Q2U;09TH5;0DETY;0UFVE;KOG1065;0V4G5;19549;1B0A3;1CPHQ	maltase-glucoamylase [Source:MGI Symbol;Acc:MGI:1203495]	232714	B5THE2
36.7116624	144.6287425	3.939585763	1.978043942	1.24778E-05	0.000265069	14	22019712	23056085	+	2714	Lrmda	GO:0003674;GO:0005515;GO:0005575;GO:0030154;GO:0030318;GO:0030318;GO:0030318;GO:0005515;GO:0005515;	K24399	-	A	KOG1644;1CZIK;136CJ;0VDPZ;1931N;0A2UD;0DQGH;0UTQP;1AYB8	leucine rich melanocyte differentiation associated [Source:MGI Symbol;Acc:MGI:1923883]	76633	Q9D9B4
77.37835147	304.6865489	3.93762006	1.977323912	2.95351E-05	0.000544932	6	16833373	16898441	-	5594	Tfec	GO:0000122;GO:0000122;GO:0000978;GO:0000978;GO:0001227;GO:0001227;GO:0001228;GO:0001228;GO:0003677;GO:0005634;GO:0005654;GO:0005654;GO:0006355;GO:0006355;GO:0006355;GO:0006355;GO:0034605;GO:0045944;GO:0045944;GO:0045944;GO:0046983;GO:0046983;GO:1990837;GO:1990837;GO:0006355;GO:0046983;	K15591	-	K	0DKYJ;12RZI;1ASQD;18TM8;1CPEI;0V9AE;KOG1318;0UQ0Y;09ZFZ	transcription factor EC [Source:MGI Symbol;Acc:MGI:1333760]	21426	Q9WTW4
188.5975345	741.9703856	3.934146794	1.97605079	2.37607E-09	1.45528E-07	18	49979427	50107173	+	10328	Tnfaip8	GO:0042981;GO:0042981;GO:0005654;GO:0005737;GO:0005737;GO:0005737;GO:0006915;GO:0032611;GO:0042981;GO:0042981;GO:0043027;GO:0043027;GO:0043027;GO:0043065;GO:0043065;GO:0043154;GO:0050830;GO:0042981;GO:0042981;GO:0042981;GO:0042981;GO:0042981;GO:0042981;GO:0042981;GO:0042981;GO:0042981;GO:0042981;GO:0005654;GO:0005737;GO:0006915;GO:0042981;GO:0042981;GO:0043027;GO:0043065;GO:0043154;	-	-	A;T	13HHQ;1AU7X;0UI7M;0DIUT;18T10;09XHC;0V6I0;1CTK4;0IEG9	tumor necrosis factor, alpha-induced protein 8 [Source:MGI Symbol;Acc:MGI:2147191]	106869	Q921Z5;D3Z325
326.1301942	1277.964369	3.918571148	1.970327692	8.29347E-10	5.62032E-08	2	22774094	22875653	+	7414	Apbb1ip	GO:0002291;GO:0005515;GO:0005515;GO:0005737;GO:0005829;GO:0005829;GO:0005829;GO:0005856;GO:0005886;GO:0005886;GO:0005886;GO:0005886;GO:0005925;GO:0007165;GO:0007165;GO:0016020;GO:0030027;GO:0030054;GO:0042101;GO:0042995;GO:0045785;	K17704	-	Z;T	09UFY;0V5FB;0DFRP;1B3EM;1CQF9;KOG3751;12P97;18VS6;0UH70	amyloid beta (A4) precursor protein-binding, family B, member 1 interacting protein [Source:MGI Symbol;Acc:MGI:1861354]	54519	Q8R5A3;B1AYC9
54.45594018	212.4524367	3.901363854	1.963978555	1.74707E-05	0.000350777	17	57189492	57194177	-	1847	Tnfsf14	GO:0005102;GO:0005102;GO:0005125;GO:0005164;GO:0005164;GO:0005515;GO:0005515;GO:0005576;GO:0005615;GO:0005886;GO:0005886;GO:0005886;GO:0006915;GO:0006955;GO:0006955;GO:0007165;GO:0010820;GO:0016020;GO:0016020;GO:0016020;GO:0016021;GO:0031295;GO:0042802;GO:0043027;GO:0043027;GO:0043154;GO:0045663;GO:1901224;GO:1901224;GO:1901741;	K05477	-	T	0VDF5;1CZ84;0A06K;1B4PX;190CE;0DQ6Q;13V8U;0IVET;0UTGK	tumor necrosis factor (ligand) superfamily, member 14 [Source:MGI Symbol;Acc:MGI:1355317]	50930	Q9QYH9;A0A0U5JAA8
364.9965251	1416.225119	3.880105759	1.956095976	4.01151E-10	2.95443E-08	10	128933818	128958282	+	8092	Itga7	GO:0007155;GO:0007155;GO:0007155;GO:0007229;GO:0008305;GO:0008305;GO:0016020;GO:0016021;GO:0034113;GO:0035987;GO:0007155;GO:0007155;GO:0007155;GO:0007229;GO:0008305;GO:0008305;GO:0016020;GO:0016021;GO:0016020;GO:0016021;	K06583	-	W	1DEZJ;0WGDU;1974M;0B3YQ;1BAVW;0IPBB;13CB5;0V2Z4;0E804	integrin alpha 7 [Source:MGI Symbol;Acc:MGI:102700]	16404	Q3TZS3
234.2663081	908.6872607	3.878864477	1.955634371	0.001923985	0.015658072	11	97315716	97329920	+	2596	Mrpl45	GO:0005739;GO:0005739;GO:0005739;GO:0005739;GO:0005762;GO:0005762;GO:0005840;GO:0008150;	K17426	-	J	18TN6;KOG4599;0UPT3;09ZA1;0DJJX;0VA77;12P31;1B1ER;1CVM0	mitochondrial ribosomal protein L45 [Source:MGI Symbol;Acc:MGI:1914286]	67036	Q9D0Q7
24.6796505	95.63456436	3.875037225	1.954210169	8.27258E-05	0.001286582	11	34809190	34833641	-	3460	Spdl1	GO:0000132;GO:0000132;GO:0000132;GO:0000132;GO:0000775;GO:0000776;GO:0000777;GO:0000922;GO:0000922;GO:0000922;GO:0000922;GO:0000940;GO:0000940;GO:0000940;GO:0000940;GO:0005634;GO:0005634;GO:0005634;GO:0005694;GO:0005737;GO:0005815;GO:0005856;GO:0007049;GO:0007080;GO:0007080;GO:0007080;GO:0007080;GO:0007094;GO:0007094;GO:0019899;GO:0019899;GO:0034501;GO:0034501;GO:0034501;GO:0034501;GO:0034501;GO:…	-	-	Z	0UQ17;1AS8J;1CP6K;09T5S;194EV;0V44H;0IDXF;12N28;0DEGY	spindle apparatus coiled-coil protein 1 [Source:MGI Symbol;Acc:MGI:1917635]	70385	Q923A2
90.85228591	352.0470324	3.874938632	1.954173462	0.002623595	0.019934483	3	103859795	103912247	+	6775	Ptpn22	GO:0004725;GO:0006470;GO:0016311;GO:0016787;GO:0016791;GO:0035335;GO:0002230;GO:0002230;GO:0002376;GO:0002685;GO:0004721;GO:0004725;GO:0004725;GO:0004725;GO:0004725;GO:0004725;GO:0004726;GO:0005515;GO:0005634;GO:0005634;GO:0005634;GO:0005737;GO:0005737;GO:0005737;GO:0005737;GO:0005737;GO:0006470;GO:0006470;GO:0006470;GO:0006914;GO:0009898;GO:0009898;GO:0010507;GO:0010628;GO:0010628;GO:0010629;GO:…	K18024	EC:3.1.3.48	T	KOG0789;0DGMB;1CRB6;09VCV;192B9;0V6BY;12P88;0UMPA;1B3BM	protein tyrosine phosphatase, non-receptor type 22 (lymphoid) [Source:MGI Symbol;Acc:MGI:107170]	19260	P29352
517.3324661	2003.685825	3.873110536	1.953492675	0.005326301	0.034445085	2	38511643	38594606	+	10714	Nek6	GO:0000166;GO:0000287;GO:0000287;GO:0000287;GO:0000922;GO:0001222;GO:0001222;GO:0004672;GO:0004672;GO:0004674;GO:0004674;GO:0004674;GO:0005524;GO:0005524;GO:0005524;GO:0005524;GO:0005524;GO:0005634;GO:0005634;GO:0005634;GO:0005654;GO:0005654;GO:0005737;GO:0005737;GO:0005737;GO:0005813;GO:0005813;GO:0005815;GO:0005829;GO:0005829;GO:0005856;GO:0006468;GO:0006468;GO:0006468;GO:0006468;GO:0006468;GO:…	K20875	EC:2.7.11.1	T;D	0UMFJ;12QIW;1CTJB;0V8EI;KOG0591;0DIU0;18XAC;1AYVS;09XGG	NIMA (never in mitosis gene a)-related expressed kinase 6 [Source:MGI Symbol;Acc:MGI:1891638]	59126	Q9ES70
426.1634955	1650.529647	3.872996313	1.953450128	5.20761E-10	3.66859E-08	11	67455091	67688990	+	11688	Gas7	GO:0005515;GO:0005515;GO:0005515;GO:0005515;	K18618	-	Z;O;D	1BBMD;0B6PI;KOG0940;197I5;KOG2398;0E9PU;0V3ZP;13GJE;0WJEW;1DGIE	growth arrest specific 7 [Source:MGI Symbol;Acc:MGI:1202388]	14457	Q3U432;Q3U8N2
36.7440657	142.2429948	3.871182792	1.952774431	1.64494E-05	0.000335061	4	148160621	148166424	+	1288	Fbxo2	GO:0001540;GO:0005515;GO:0005515;GO:0005515;GO:0005737;GO:0005737;GO:0005737;GO:0005737;GO:0005783;GO:0005829;GO:0005829;GO:0006511;GO:0006516;GO:0006516;GO:0006516;GO:0008285;GO:0008285;GO:0016020;GO:0016567;GO:0019005;GO:0019005;GO:0030246;GO:0030246;GO:0030433;GO:0030433;GO:0031090;GO:0031146;GO:0031146;GO:0031396;GO:0043197;GO:0043231;GO:0061630;	K10099	-	O	0DKY5;0A0DT;1ARQE;18TD9;0VB9Y;0IK6V;1CWB9;13IKK;0UQVN	F-box protein 2 [Source:MGI Symbol;Acc:MGI:2446216]	230904	Q80UW2;Q3USR5
1417.315755	5474.932955	3.862888658	1.949680095	7.57774E-05	0.001202655	18	52516067	52529867	-	4778	Lox	GO:0001568;GO:0001649;GO:0001932;GO:0004720;GO:0004720;GO:0004720;GO:0004720;GO:0004720;GO:0005507;GO:0005507;GO:0005507;GO:0005507;GO:0005507;GO:0005515;GO:0005515;GO:0005518;GO:0005518;GO:0005518;GO:0005576;GO:0005581;GO:0005615;GO:0005615;GO:0005615;GO:0005615;GO:0005615;GO:0005634;GO:0005634;GO:0007507;GO:0009725;GO:0009725;GO:0010468;GO:0016202;GO:0016491;GO:0016641;GO:0016641;GO:0017015;GO:…	K00277	EC:1.4.3.13	O;W	0DKQN;0VA5U;1CVJ5;13KN2;0IHTH;195CU;0UJBD;09Z8H;1AUUF	lysyl oxidase [Source:MGI Symbol;Acc:MGI:96817]	16948	P28301;Q3TXH3;Q3TP83
9.300270424	35.67127246	3.835509167	1.939418109	0.008395532	0.047959477	2	49619298	49774778	+	7142	Kif5c	GO:0000166;GO:0003777;GO:0003777;GO:0003777;GO:0003777;GO:0005515;GO:0005515;GO:0005515;GO:0005524;GO:0005524;GO:0005524;GO:0005737;GO:0005737;GO:0005856;GO:0005871;GO:0005871;GO:0005874;GO:0005874;GO:0007018;GO:0007018;GO:0007018;GO:0007411;GO:0008017;GO:0008017;GO:0008017;GO:0008017;GO:0008045;GO:0008574;GO:0016887;GO:0016887;GO:0030425;GO:0030425;GO:0030705;GO:0032839;GO:0034190;GO:0035253;GO:…	K10396	-	Z	195IH;1CPBT;1B2C5;12NHW;KOG0240;0UPNZ;0V8BE;0DGQU;09XKH	kinesin family member 5C [Source:MGI Symbol;Acc:MGI:1098269]	16574	P28738
90.80939059	347.9858582	3.832047059	1.938115278	1.16225E-05	0.000248677	3	105924358	105932664	-	2865	I830077J02Rik	GO:0003674;GO:0005575;GO:0008150;GO:0016020;GO:0016021;	-	-	U	1B61R;0UVKU;1D421;0AAP9;0VM9U;0J3AC;13YA3;0DUQV;1942K	RIKEN cDNA I830077J02 gene [Source:MGI Symbol;Acc:MGI:3588284]	433638	Q3U7U4
112.6931566	431.3178162	3.827364759	1.936351401	0.000714711	0.007237668	15	75108158	75111970	-	2740	Ly6c2	GO:0005886;GO:0005886;GO:0009986;GO:0016020;GO:0030550;GO:0031225;GO:0033130;GO:0045202;GO:0095500;GO:2000272;GO:0005886;GO:0005886;GO:0009986;GO:0016020;GO:0030550;GO:0031225;GO:0033130;GO:0045202;GO:0095500;GO:2000272;GO:0005886;GO:0005886;GO:0009986;GO:0016020;GO:0030550;GO:0031225;GO:0033130;GO:0045202;GO:0095500;GO:2000272;	-	-	O	0JI0Q;0DWX0;1D5JV;0AANN;0VPCV;0UWSI;1B8E1;14BGS	lymphocyte antigen 6 complex, locus C2 [Source:MGI Symbol;Acc:MGI:3712069]	100041546	P0CW03
9.312089651	35.59610705	3.822569196	1.934542617	0.007915941	0.045926372	19	6184388	6224225	+	1641	Majin	GO:0000781;GO:0000784;GO:0000784;GO:0003674;GO:0003677;GO:0003677;GO:0003677;GO:0005634;GO:0005637;GO:0005639;GO:0005639;GO:0005694;GO:0007129;GO:0007129;GO:0016020;GO:0016021;GO:0045141;GO:0051321;GO:0070197;GO:0070197;GO:0000781;GO:0000784;GO:0000784;GO:0003674;GO:0003677;GO:0003677;GO:0003677;GO:0005634;GO:0005637;GO:0005639;GO:0005639;GO:0005694;GO:0007129;GO:0007129;GO:0016020;GO:0016021;GO:…	-	-	S	0IJYJ;0UM8W;12T3Z;1CVKX;09TZE;0DKS9;0VA75;192WQ;1B5J2	membrane anchored junction protein [Source:MGI Symbol;Acc:MGI:1923913]	622554	Q9D992
372.2848422	1419.496075	3.812930086	1.930900078	0.006767929	0.040931387	9	45253837	45269149	-	3498	Il10ra	GO:0004896;GO:0004920;GO:0005515;GO:0005737;GO:0005886;GO:0005886;GO:0005886;GO:0005886;GO:0010507;GO:0010507;GO:0016020;GO:0016021;GO:0016021;GO:0019221;GO:0019221;GO:0019969;GO:0046427;GO:0046427;GO:0050807;GO:0070086;GO:0070086;GO:0005515;GO:0016020;GO:0016021;	K05134	-	T	09Y9E;18ZG4;12TUR;0IGAG;0DJNS;0V96V;0UNEX;1B2A5;1CUFP	interleukin 10 receptor, alpha [Source:MGI Symbol;Acc:MGI:96538]	16154	Q61727;Q3UDL4;Q3UDV8
275.8686752	1044.307941	3.785525634	1.920493638	3.25426E-06	8.29766E-05	11	51619735	51623714	+	1146	Nhp2	GO:0000469;GO:0000470;GO:0003723;GO:0003723;GO:0003723;GO:0003723;GO:0003723;GO:0003723;GO:0005515;GO:0005634;GO:0005697;GO:0005697;GO:0005697;GO:0005730;GO:0005730;GO:0005730;GO:0005732;GO:0006364;GO:0007004;GO:0007004;GO:0007004;GO:0015030;GO:0031118;GO:0031118;GO:0031120;GO:0031429;GO:0031429;GO:0031429;GO:0034513;GO:0034513;GO:0034513;GO:0042254;GO:0070034;GO:0070034;GO:0090661;GO:0090661;	K11129	-	A	192M1;0A37X;KOG3167;0UU06;0DQV9;1AYDZ;0VE2M;1CZZ9;13V0F	NHP2 ribonucleoprotein [Source:MGI Symbol;Acc:MGI:1098547]	52530	Q9CRB2
185.486997	701.3155048	3.78094161	1.91874557	0.002437747	0.018800506	19	15904678	15947337	-	4254	Psat1	GO:0003824;GO:0003824;GO:0004648;GO:0004648;GO:0004648;GO:0004648;GO:0005737;GO:0005829;GO:0005829;GO:0006564;GO:0006564;GO:0006564;GO:0006564;GO:0008483;GO:0008652;GO:0016740;GO:0030170;GO:0042802;GO:0042802;GO:0003824;GO:0003824;GO:0004648;GO:0004648;GO:0004648;GO:0006564;GO:0006564;GO:0006564;GO:0008483;GO:0008652;GO:0016740;GO:0003824;GO:0003824;	K00831	EC:2.6.1.52	E	1CU7F;09Y1X;KOG2790;0DJEX;0UN5J;12QVY;0V8ZE;18X3E;1B4EU	phosphoserine aminotransferase 1 [Source:MGI Symbol;Acc:MGI:2183441]	107272	Q99K85;Q543K5
12.35210933	46.5627734	3.769621217	1.914419564	0.0031163	0.022679383	1	39618406	39651474	-	6091	Creg2	GO:0003674;GO:0005576;GO:0005615;GO:0005783;GO:0005794;GO:0008150;GO:0048037;	-	-	K	12U97;0DH3C;KOG3374;09VV6;18U5M;1CRTM;0UQU8;0V6TW;1ASCW	cellular repressor of E1A-stimulated genes 2 [Source:MGI Symbol;Acc:MGI:1928333]	263764	Q8BGC9
266.9026261	1003.989246	3.761631203	1.911358411	3.4982E-09	2.0309E-07	8	13026034	13035809	+	1859	F7	GO:0001666;GO:0002690;GO:0002690;GO:0002690;GO:0004175;GO:0004175;GO:0004252;GO:0004252;GO:0004252;GO:0004252;GO:0005102;GO:0005102;GO:0005509;GO:0005509;GO:0005576;GO:0005576;GO:0005576;GO:0005576;GO:0005615;GO:0005615;GO:0005615;GO:0006508;GO:0006508;GO:0006508;GO:0007596;GO:0007596;GO:0007596;GO:0007596;GO:0007596;GO:0007596;GO:0007596;GO:0007599;GO:0007623;GO:0008233;GO:0008236;GO:0009725;GO:…	K01320	EC:3.4.21.21	O	1AT0M;0DPM4;0IIMB;0UGKI;1CWKN;0VCUH;18TXS;0A1ZC;12Q53	coagulation factor VII [Source:MGI Symbol;Acc:MGI:109325]	14068	P70375;Q542C2
413.1959317	1553.218961	3.759037399	1.910363269	7.24941E-10	4.98866E-08	3	127670310	127780527	-	6868	Alpk1	GO:0004674;GO:0004674;GO:0004674;GO:0005524;GO:0005524;GO:0006468;GO:0006468;GO:0016301;GO:0016310;GO:0016740;GO:0002753;GO:0004674;GO:0004674;GO:0004674;GO:0004674;GO:0005524;GO:0005524;GO:0005829;GO:0006468;GO:0006468;GO:0016301;GO:0016310;GO:0016740;GO:0043123;GO:0045087;GO:0048029;GO:0004674;GO:0006468;	K08868	-	O	1CRED;0IFN0;0V6EW;12R1J;1AU39;0DGQH;18UGG;09VFQ;0UIJK	alpha-kinase 1 [Source:MGI Symbol;Acc:MGI:1918731]	71481	E9QNX4
3213.818893	12076.15934	3.757573075	1.909801161	6.65198E-06	0.000153972	3	93520488	93526287	+	511	S100a11	GO:0001726;GO:0005509;GO:0005509;GO:0005634;GO:0005634;GO:0005737;GO:0005737;GO:0005737;GO:0014911;GO:0042127;GO:0042127;GO:0042803;GO:0044548;GO:0046872;GO:0048306;GO:0048306;GO:0048306;GO:0062023;	K23765	-	S;T	0VJIZ;1D4FF;0DV4Z;1B62M;0A8N8;193NU;13UIY;0UW37;0J1U7	S100 calcium binding protein A11 [Source:MGI Symbol;Acc:MGI:1338798]	20195	P50543
185.5495927	692.1199351	3.730107541	1.899217225	0.000437048	0.004923838	6	122577792	122602444	-	2702	Apobec1	GO:0003723;GO:0003729;GO:0003729;GO:0003824;GO:0003824;GO:0004126;GO:0004126;GO:0004126;GO:0004131;GO:0004131;GO:0005515;GO:0005634;GO:0005634;GO:0005634;GO:0005737;GO:0005737;GO:0005737;GO:0005737;GO:0005737;GO:0006397;GO:0006641;GO:0006970;GO:0006970;GO:0008047;GO:0008047;GO:0008270;GO:0008270;GO:0009972;GO:0010043;GO:0010332;GO:0016554;GO:0016554;GO:0016554;GO:0016556;GO:0016556;GO:0016787;GO:…	K16932	EC:3.5.4.36	K	0IKDF;0VDJ5;1B207;1CZCX;13HK8;1930E;0A2PB;0UTK5;0DQB0	apolipoprotein B mRNA editing enzyme, catalytic polypeptide 1 [Source:MGI Symbol;Acc:MGI:103298]	11810	P51908;Q3U9G8
18.4871285	68.82017951	3.722599728	1.896310499	0.001055855	0.00990188	1	191097847	191108945	+	1597	Batf3	GO:0000122;GO:0000122;GO:0000978;GO:0000978;GO:0000978;GO:0000981;GO:0001227;GO:0001227;GO:0003677;GO:0003677;GO:0003677;GO:0003700;GO:0003700;GO:0005634;GO:0005634;GO:0006355;GO:0006355;GO:0006357;GO:0006357;GO:0006357;GO:0009615;GO:0030154;GO:0043011;GO:0043011;GO:0097028;GO:1990837;GO:1990837;	K09034	-	K	0A8W8;0DV8W;0UW5N;KOG1414;193JS;1B6EI;1D4K9;0VIR3;13RYW	basic leucine zipper transcription factor, ATF-like 3 [Source:MGI Symbol;Acc:MGI:1925491]	381319	Q9D275
1595.525574	5927.577502	3.715125348	1.893410888	0.001146364	0.010515515	4	57943373	57956411	-	1051	Txn1	GO:0000122;GO:0005515;GO:0005576;GO:0005576;GO:0005576;GO:0005634;GO:0005634;GO:0005634;GO:0005654;GO:0005654;GO:0005737;GO:0005737;GO:0005737;GO:0005739;GO:0005829;GO:0005829;GO:0005829;GO:0006662;GO:0006662;GO:0009314;GO:0009314;GO:0009314;GO:0015035;GO:0015035;GO:0015035;GO:0015035;GO:0015037;GO:0019899;GO:0030424;GO:0030425;GO:0033138;GO:0033138;GO:0042803;GO:0042803;GO:0043025;GO:0043388;GO:…	K03671	-	O;K	KOG0907;0A9BC;1D46J;0UVUX;0VK85;0DUVM;13WAN;193FH;1B5UR	thioredoxin 1 [Source:MGI Symbol;Acc:MGI:98874]	22166	P10639
3900.674835	14470.01129	3.709617414	1.891270404	3.2506E-10	2.42407E-08	14	75131101	75230842	+	9504	Lcp1	GO:0005509;GO:0005509;GO:0051015;GO:0051015;GO:0051017;GO:0051017;GO:0005509;GO:0005509;GO:0051015;GO:0051015;GO:0051017;GO:0051017;GO:0005509;GO:0005509;GO:0051015;GO:0051015;GO:0051017;GO:0051017;GO:0001725;GO:0001726;GO:0001891;GO:0002102;GO:0002286;GO:0002286;GO:0003779;GO:0005178;GO:0005509;GO:0005509;GO:0005515;GO:0005515;GO:0005515;GO:0005737;GO:0005737;GO:0005737;GO:0005829;GO:0005829;GO:…	K17276	-	Z	0V55N;12U9H;1CRV4;09VWS;KOG0046;1AX42;0DH4W;18VE7;0UMME	lymphocyte cytosolic protein 1 [Source:MGI Symbol;Acc:MGI:104808]	18826	Q61233
136.8315493	500.3061097	3.656365159	1.870410159	6.94761E-08	2.98379E-06	17	48299498	48312533	+	4917	Treml2	GO:0005886;GO:0009986;GO:0009986;GO:0009986;GO:0016020;GO:0016021;GO:0038023;GO:0038023;GO:0038023;GO:0042110;GO:0042110;GO:0042110;GO:0045088;GO:0016020;GO:0016021;	K14364	-	T	0VAFE;12SAQ;1937N;09ZIE;1AVQV;1CVWC;0DM1F;0UQ47;0IGCV	triggering receptor expressed on myeloid cells-like 2 [Source:MGI Symbol;Acc:MGI:2147038]	328833	Q2LA85
394.0148227	1438.729673	3.651460781	1.868473735	0.000309219	0.003774797	5	104435118	104441050	+	1648	Spp1	GO:0001503;GO:0001503;GO:0005178;GO:0005576;GO:0005615;GO:0005794;GO:0006710;GO:0007155;GO:0007155;GO:0007155;GO:0033280;GO:0045893;GO:0071394;GO:2000866;GO:0001503;GO:0001503;GO:0001649;GO:0001649;GO:0005125;GO:0005178;GO:0005576;GO:0005615;GO:0005615;GO:0005615;GO:0005737;GO:0005794;GO:0006710;GO:0007155;GO:0007155;GO:0007155;GO:0007155;GO:0007155;GO:0007165;GO:0010033;GO:0010811;GO:0030593;GO:…	K06250	-	W	1933G;1B1CS;13I3U;0IVP1;0UPAR;0DMXE;0VGDG;09UE0;1D2CJ	secreted phosphoprotein 1 [Source:MGI Symbol;Acc:MGI:98389]	20750	P10923;Q547B5
268.0364026	977.2956756	3.646130399	1.866366158	9.94214E-06	0.000218494	17	24155833	24163766	-	3659	Amdhd2	GO:0005975;GO:0006044;GO:0006044;GO:0008448;GO:0008448;GO:0008448;GO:0016787;GO:0016787;GO:0016810;GO:0016810;GO:0019262;GO:0047419;GO:0005975;GO:0006044;GO:0006044;GO:0006046;GO:0008448;GO:0008448;GO:0008448;GO:0008448;GO:0008448;GO:0016787;GO:0016787;GO:0016787;GO:0016810;GO:0016810;GO:0019262;GO:0046872;GO:0047419;GO:0005975;GO:0006044;GO:0006044;GO:0008448;GO:0008448;GO:0008448;GO:0016787;GO:…	K01443	EC:3.5.1.25	G	0VCJ2;0UKWT;1B30F;0DQCQ;1CTNA;0A1PA;12SR4;KOG3892;190HB	amidohydrolase domain containing 2 [Source:MGI Symbol;Acc:MGI:2443978]	245847	Q8JZV7
242.8321813	884.9669888	3.644356297	1.865664014	6.22295E-06	0.000145663	19	6974968	6977324	+	1526	Ppp1r14b	GO:0004864;GO:0004865;GO:0005737;GO:0005737;GO:0005737;GO:0019212;GO:0019212;GO:0019888;GO:0019888;GO:0032515;GO:0042325;GO:0042325;GO:0043086;GO:0043666;GO:0045087;GO:0004864;GO:0005737;GO:0005737;GO:0032515;GO:0042325;GO:0042325;GO:0004864;GO:0005737;GO:0005737;GO:0032515;GO:0042325;GO:0042325;GO:0004864;GO:0005737;GO:0005737;GO:0032515;GO:0042325;GO:0042325;	K17555	-	T	1B61D;0VIQJ;0DUKK;19311;0URZ8;0A6NW;0IYZK;13T9Y;1D3XZ	protein phosphatase 1, regulatory inhibitor subunit 14B [Source:MGI Symbol;Acc:MGI:107682]	18938	Q62084
154.8432894	562.925057	3.635450133	1.862134006	0.00092283	0.008866628	7	126695401	126699798	+	4398	Bola2	GO:0005634;GO:0005634;GO:0005737;GO:0005829;GO:0006879;GO:0044571;GO:0044571;GO:0051536;GO:0097428;GO:0005634;GO:0005634;GO:0005737;GO:0005829;GO:0006879;GO:0044571;GO:0044571;GO:0051536;GO:0097428;	-	-	T	0DTVC;0A86G;KOG3348;1B5H4;0UVAF;1D44C;0VJ25;13W8R;193QY	bolA-like 2 (E. coli) [Source:MGI Symbol;Acc:MGI:1913412]	66162	Q8BGS2
158.9080557	577.2824667	3.632808067	1.861085146	0.000136342	0.001931892	11	114996721	115001880	-	1275	Cd300c2	GO:0002376;GO:0005515;GO:0005886;GO:0005886;GO:0016020;GO:0016021;GO:0050715;	K06719	-	T	196YB;1DDEE;1BAE2;0B15N;0E6FT;0V1QV;145XB;0WDQ1;0JCC5	CD300C molecule 2 [Source:MGI Symbol;Acc:MGI:2153249]	140497	Q7TSN2
77.04855951	279.3220808	3.625273239	1.858089736	7.98312E-07	2.48747E-05	3	89415472	89418383	-	1126	Cks1b	GO:0000307;GO:0006355;GO:0007049;GO:0007346;GO:0008283;GO:0016538;GO:0016538;GO:0019005;GO:0019901;GO:0042393;GO:0043130;GO:0044772;GO:0045737;GO:0051301;GO:0061575;GO:0000079;GO:0007049;GO:0016538;GO:0016538;GO:0051301;GO:0000079;GO:0016538;	K02219	-	D	0A9B1;196BW;13UCM;0UVYE;1D497;0VK7V;KOG3484;1B6AJ;0DUYF	CDC28 protein kinase 1b [Source:MGI Symbol;Acc:MGI:1889208]	54124	P61025
10.1556499	36.76393474	3.620047471	1.856008616	0.008604058	0.048853177	X	139480367	139554582	+	3740	Radx	GO:0003677;GO:0003697;GO:0003697;GO:0003697;GO:0003697;GO:0003697;GO:0005657;GO:0005657;GO:0005657;GO:0005694;GO:0006282;GO:2000042;GO:2000042;GO:0003677;GO:0003697;GO:0003697;GO:0003697;GO:0003697;GO:0003697;GO:0003697;GO:0005657;GO:0005657;GO:0005657;GO:0005657;GO:0005694;GO:0006282;GO:2000042;GO:2000042;GO:2000042;	-	-	S	1ASZW;12T8U;0V93X;0DJJY;09Y6E;0IH30;0UNBI;1CUCP;18TA6	RPA1 related single stranded DNA binding protein, X-linked [Source:MGI Symbol;Acc:MGI:2147848]	102871	Q8C779
171.9957528	618.9589851	3.598687613	1.847470873	0.001339185	0.011845306	7	30763756	30781063	+	2192	Dmkn	GO:1903575;GO:1903575;GO:1903575;GO:1903575;GO:1903575;GO:1903575;GO:1903575;GO:1903575;GO:1903575;GO:1903575;GO:0003674;GO:0005576;GO:0005615;GO:0005615;GO:0030154;GO:1903575;GO:1903575;GO:1903575;GO:1903575;	-	-	S	0UVAG;1B60C;0VIX7;0A81T;0DU35;0JC0V;19390;1D3F3;14476	dermokine [Source:MGI Symbol;Acc:MGI:1920962]	73712	Q6P253;E9QLW7
79.73709429	286.6914858	3.595459408	1.846176122	0.000529614	0.0057347	17	43534188	43543639	-	1307	Ankrd66	GO:0005515;	-	-	S;M;E	1D0G6;0DRAT;KOG0504;1B53D;13RA8;0V9B8;0A3Q3;0UU9X;1957G	ankyrin repeat domain 66 [Source:MGI Symbol;Acc:MGI:1925106]	100043332	J3QNN4
325.3637911	1169.79005	3.59532954	1.846124011	9.21046E-09	4.87116E-07	13	24501525	24733816	+	11825	Ripor2	GO:0005737;GO:0005856;GO:0005886;GO:0006935;GO:0007155;GO:0007517;GO:0007605;GO:0007605;GO:0007605;GO:0009968;GO:0016020;GO:0016324;GO:0030154;GO:0030175;GO:0042995;GO:0048741;GO:0048741;GO:0060171;GO:0005737;GO:0005856;GO:0005886;GO:0006935;GO:0007155;GO:0007517;GO:0007605;GO:0007605;GO:0007605;GO:0009968;GO:0016020;GO:0016324;GO:0030154;GO:0030175;GO:0042995;GO:0048741;GO:0048741;GO:0060171;GO:…	-	-	S	0V84E;0DP1S;1ARH6;1CXZM;0UQAP;12UCS;0A245;0IEN6;18S16	RHO family interacting cell polarization regulator 2 [Source:MGI Symbol;Acc:MGI:2444879]	193385	Q80U16
683.0491113	2454.541551	3.59350669	1.845392372	0.00603655	0.037751506	15	76612383	76617384	-	3106	Slc39a4	GO:0016020;GO:0016020;GO:0016020;GO:0016021;GO:0030001;GO:0030001;GO:0046873;GO:0046873;GO:0055085;GO:0055085;GO:0005385;GO:0005385;GO:0005385;GO:0005768;GO:0005886;GO:0005886;GO:0005886;GO:0005887;GO:0006811;GO:0006829;GO:0006882;GO:0016020;GO:0016020;GO:0016020;GO:0016021;GO:0016324;GO:0030001;GO:0030001;GO:0031410;GO:0031410;GO:0034224;GO:0046873;GO:0046873;GO:0055038;GO:0055085;GO:0055085;GO:…	K14710	-	P	09Y9D;0DRY0;18UEW;1D16T;1B32A;KOG2693;13J2V;0VF9H;0UP4K	solute carrier family 39 (zinc transporter), member 4 [Source:MGI Symbol;Acc:MGI:1919277]	72027	Q78IQ7
62.51645767	224.3715506	3.588999744	1.84358182	3.30392E-06	8.36447E-05	6	124570294	124581171	+	2429	C1rb	GO:0002376;GO:0004252;GO:0004252;GO:0004252;GO:0004252;GO:0005509;GO:0005509;GO:0005509;GO:0005615;GO:0005615;GO:0006508;GO:0006508;GO:0006508;GO:0006958;GO:0006958;GO:0006958;GO:0008233;GO:0008236;GO:0016787;GO:0031638;GO:0042802;GO:0045087;	K01330	EC:3.4.21.41	-	-	complement component 1, r subcomponent B [Source:MGI Symbol;Acc:MGI:3779804]	667277	Q8CFG9
254.9762775	915.0156795	3.588630631	1.843433438	0.008357123	0.047816697	1	191170296	191218039	-	2154	Atf3	GO:0000122;GO:0000122;GO:0000122;GO:0000976;GO:0000976;GO:0000977;GO:0000977;GO:0000978;GO:0000978;GO:0000981;GO:0001227;GO:0001228;GO:0001228;GO:0003677;GO:0003677;GO:0003677;GO:0003677;GO:0003700;GO:0003700;GO:0003700;GO:0003700;GO:0005634;GO:0005634;GO:0005634;GO:0005634;GO:0005634;GO:0005634;GO:0005634;GO:0005654;GO:0005654;GO:0005730;GO:0005730;GO:0006094;GO:0006355;GO:0006355;GO:0006357;GO:…	K09032	-	K	13JH3;0V8DB;1CTI3;1B4PM;0UMDQ;18WR8;KOG1414;09XF5;0DISV	activating transcription factor 3 [Source:MGI Symbol;Acc:MGI:109384]	11910	Q60765;Q4FJW1
137.4318171	490.3771353	3.568148523	1.835175668	7.36639E-05	0.001177499	10	77907722	77970563	-	12459	Trpm2	GO:0001659;GO:0002407;GO:0005216;GO:0005216;GO:0005261;GO:0005261;GO:0005261;GO:0005261;GO:0005262;GO:0005272;GO:0005384;GO:0005509;GO:0005509;GO:0005764;GO:0005764;GO:0005765;GO:0005886;GO:0005886;GO:0005886;GO:0005887;GO:0005887;GO:0006811;GO:0006811;GO:0006811;GO:0006812;GO:0006812;GO:0006814;GO:0006816;GO:0006828;GO:0006979;GO:0006979;GO:0009408;GO:0014074;GO:0015278;GO:0015278;GO:0016020;GO:…	K04977	EC:3.6.1.13	P	192IX;0DF4T;12RHT;0V4TP;1ATDZ;09TUG;1CPUM;KOG4195;0UGAM;KOG3614	transient receptor potential cation channel, subfamily M, member 2 [Source:MGI Symbol;Acc:MGI:1351901]	28240	Q91YD4;Q3UYE9
1141.439185	4046.921041	3.545454804	1.825970705	5.75148E-05	0.000955346	15	103344286	103366763	-	4933	Itga5	GO:0005154;GO:0005154;GO:0005178;GO:0005178;GO:0005515;GO:0005515;GO:0005515;GO:0005737;GO:0005737;GO:0005783;GO:0005794;GO:0005886;GO:0005886;GO:0005886;GO:0005911;GO:0005911;GO:0005925;GO:0005925;GO:0005925;GO:0007044;GO:0007155;GO:0007155;GO:0007155;GO:0007155;GO:0007155;GO:0007155;GO:0007157;GO:0007159;GO:0007229;GO:0007229;GO:0007229;GO:0007229;GO:0007565;GO:0007613;GO:0008305;GO:0008305;GO:…	K06484	-	W	1CP6D;09T5M;0V44B;0UFEM;190SD;KOG3637;12N24;1B1M0;0DEGR	integrin alpha 5 (fibronectin receptor alpha) [Source:MGI Symbol;Acc:MGI:96604]	16402	P11688;Q80YP5
23.07889729	81.81336969	3.544942753	1.82576233	0.002441891	0.018824317	9	89210676	89377713	+	7638	Mthfs	GO:0000166;GO:0005524;GO:0005524;GO:0005542;GO:0005542;GO:0005737;GO:0005737;GO:0005739;GO:0005739;GO:0005759;GO:0005829;GO:0009396;GO:0016874;GO:0030272;GO:0030272;GO:0030272;GO:0035999;GO:0046653;GO:0046872;GO:0016020;GO:0016021;	K01934	EC:6.3.3.2	H	0DEQW;09TDR;192VF;13SGH;KOG3093;1ASUU;0V4CU;0UFR7;1CPEM	5, 10-methenyltetrahydrofolate synthetase [Source:MGI Symbol;Acc:MGI:1340032]	107885	Q9D110
282.4216269	1000.993727	3.544323919	1.825510459	0.000156599	0.002165016	11	74383356	74610915	-	7164	Rap1gap2	GO:0005096;GO:0005096;GO:0005096;GO:0005096;GO:0005737;GO:0005737;GO:0005813;GO:0005813;GO:0005829;GO:0005829;GO:0005886;GO:0005886;GO:0008361;GO:0008361;GO:0010977;GO:0031965;GO:0031965;GO:0043005;GO:0043547;GO:0051056;GO:0051056;GO:0005096;GO:0005096;GO:0005096;GO:0043547;GO:0051056;GO:0051056;GO:0005096;GO:0005096;GO:0043547;GO:0051056;	K17708	-	T	1ATQY;18YPC;0DGI0;0UIBJ;1CR7R;0V68W;09V9N;12P6U;KOG3686	RAP1 GTPase activating protein 2 [Source:MGI Symbol;Acc:MGI:3028623]	380711	Q5SVL6
746.1121834	2638.653341	3.536536998	1.822337354	0.00286814	0.021299522	11	53427922	53430831	-	1831	Uqcrq	GO:0005515;GO:0005739;GO:0005739;GO:0005739;GO:0005743;GO:0005743;GO:0005750;GO:0006122;GO:0008121;GO:0008121;GO:0008121;GO:0016020;GO:0016021;GO:0021539;GO:0021548;GO:0021680;GO:0021766;GO:0021794;GO:0021854;GO:0021860;GO:0030901;GO:0055114;GO:0070469;GO:0005739;GO:0005743;GO:0008121;GO:0008121;GO:0016020;GO:0016021;GO:0022900;GO:0055114;GO:0070469;GO:0005515;GO:0005739;GO:0005739;GO:0005743;GO:…	K00418	-	C	0UWFP;1D4ZH;0A9NX;0DVS2;1B6KN;193SE;0VKKD;13V3P;KOG4116	ubiquinol-cytochrome c reductase, complex III subunit VII [Source:MGI Symbol;Acc:MGI:107807]	22272	Q9CQ69
262.610722	928.3301204	3.535004638	1.821712108	0.001633913	0.01385406	11	16500530	16508484	-	2464	Sec61g	GO:0005783;GO:0005789;GO:0006605;GO:0006605;GO:0006886;GO:0006886;GO:0008320;GO:0015031;GO:0015031;GO:0015031;GO:0015450;GO:0015450;GO:0016020;GO:0016020;GO:0016020;GO:0016020;GO:0016021;GO:0031204;GO:0071261;GO:0071806;GO:0005783;GO:0005789;GO:0006605;GO:0006605;GO:0006886;GO:0006886;GO:0008320;GO:0015031;GO:0015031;GO:0015031;GO:0015450;GO:0015450;GO:0016020;GO:0016020;GO:0016020;GO:0016020;GO:…	K07342	-	U	KOG3498;13WG4;1B6KJ;193SD;0DVH7;0UW8X;0A99W;1D4TV;0VK6G	SEC61, gamma subunit [Source:MGI Symbol;Acc:MGI:1202066]	20335	P60060;Q5SWJ8
617.1747526	2175.915663	3.525607056	1.817871689	1.12248E-05	0.000242497	4	43957401	43979118	+	2320	Glipr2	GO:0000139;GO:0000139;GO:0000139;GO:0005576;GO:0005576;GO:0005615;GO:0005794;GO:0010634;GO:0010634;GO:0010718;GO:0010718;GO:0016020;GO:0042803;GO:0042803;GO:0070374;GO:0070374;GO:0005576;GO:0005576;	-	-	S;T	0DNDW;18UA2;12TIJ;1CXB4;KOG3017;0A2BQ;0URQZ;1B2EQ;0VEM6	GLI pathogenesis-related 2 [Source:MGI Symbol;Acc:MGI:1917770]	384009	Q9CYL5
275.7348579	970.4560541	3.519526191	1.815381222	1.34644E-08	6.8761E-07	7	100937630	100974649	-	2887	P2ry6	GO:0001621;GO:0001621;GO:0004930;GO:0004930;GO:0004930;GO:0005886;GO:0006909;GO:0006909;GO:0007165;GO:0007186;GO:0007186;GO:0007186;GO:0014911;GO:0014911;GO:0016020;GO:0016021;GO:0016021;GO:0016021;GO:0016323;GO:0016323;GO:0016324;GO:0016324;GO:0019103;GO:0030321;GO:0031587;GO:0031587;GO:0032962;GO:0032962;GO:0035589;GO:0045028;GO:0045028;GO:0045029;GO:0045029;GO:0045030;GO:0045030;GO:0070374;GO:…	K04272	-	T	13I03;18YX7;0DMUH;1CWPY;1AXC7;0VEQJ;0UNEP;0A3VX;0IJR4	pyrimidinergic receptor P2Y, G-protein coupled, 6 [Source:MGI Symbol;Acc:MGI:2673874]	233571	Q9ERK9;Q3UQ86
89.28070327	313.221824	3.508281325	1.81076444	5.90069E-07	1.92615E-05	7	43712567	43727534	+	2297	Klk13	GO:0004175;GO:0004252;GO:0004252;GO:0005615;GO:0005737;GO:0005737;GO:0005737;GO:0006508;GO:0006508;GO:0006508;GO:0008233;GO:0008236;GO:0016485;GO:0016787;GO:0016787;GO:0016787;GO:0030141;GO:0030141;GO:0004175;GO:0004252;GO:0004252;GO:0005615;GO:0005737;GO:0006508;GO:0006508;GO:0016485;GO:0016787;GO:0030141;GO:0030141;GO:0004175;GO:0004252;GO:0004252;GO:0005615;GO:0005737;GO:0006508;GO:0006508;GO:…	K09463	EC:3.4.21.119	O;E	KOG3627;13N88;1CZFU;0USAP;194RY;0VDT1;0A2XS;0DQJG;1ASCY	kallikrein related-peptidase 13 [Source:MGI Symbol;Acc:MGI:3615275]	626834	Q8CGR6
136.3359752	477.9820435	3.505912822	1.809790123	1.85006E-07	6.92725E-06	8	57482707	57487860	-	1178	Sap30	GO:0000118;GO:0000118;GO:0000118;GO:0000122;GO:0003677;GO:0003712;GO:0003714;GO:0003714;GO:0005515;GO:0005515;GO:0005515;GO:0005515;GO:0005634;GO:0005634;GO:0005654;GO:0005654;GO:0005654;GO:0006355;GO:0006355;GO:0006355;GO:0016580;GO:0035914;GO:0046872;	K19202	-	K	18YTE;0A1S9;0DPEF;0VCMY;1AVEV;0IHMG;12S0R;0UJNZ;1CX32	sin3 associated polypeptide [Source:MGI Symbol;Acc:MGI:1929129]	60406	O88574
1098.59529	3847.571912	3.502265072	1.808288279	0.001171765	0.010697189	12	32819545	32853349	+	5054	Nampt	GO:0001774;GO:0001774;GO:0003824;GO:0003824;GO:0004514;GO:0004514;GO:0005125;GO:0005125;GO:0005125;GO:0005576;GO:0005615;GO:0005634;GO:0005634;GO:0005634;GO:0005737;GO:0005737;GO:0005737;GO:0005829;GO:0005886;GO:0005886;GO:0007165;GO:0007565;GO:0007568;GO:0007623;GO:0007623;GO:0008144;GO:0008144;GO:0009435;GO:0009435;GO:0009435;GO:0009435;GO:0010507;GO:0010507;GO:0014070;GO:0014916;GO:0014916;GO:…	K03462	EC:2.4.2.12	H	133FK;0A1S4;0DPEB;0VCMR;0IEB2;1CYC7;18YC7;0UITD;1B0MA	nicotinamide phosphoribosyltransferase [Source:MGI Symbol;Acc:MGI:1929865]	59027	Q99KQ4
33.00807471	115.4908601	3.498866903	1.806887786	0.000465333	0.005167369	8	105518755	105523988	+	1840	Hsd11b2	GO:0001666;GO:0002017;GO:0002017;GO:0003845;GO:0003845;GO:0005496;GO:0005496;GO:0005737;GO:0005737;GO:0005783;GO:0007565;GO:0007565;GO:0008211;GO:0008211;GO:0016491;GO:0016491;GO:0016491;GO:0032094;GO:0032868;GO:0042493;GO:0043231;GO:0043231;GO:0043231;GO:0048545;GO:0051287;GO:0051287;GO:0051384;GO:0055114;	K00071	EC:1.1.1.-	Q	0UMB2;18X2N;0DIR3;KOG1610;09XDK;1AW4M;0V8BQ;1CTG5;12QGR	hydroxysteroid 11-beta dehydrogenase 2 [Source:MGI Symbol;Acc:MGI:104720]	15484	P51661;Q6NZB9
395.0004414	1378.042463	3.488711196	1.802694173	7.56036E-05	0.001202037	4	133240818	133252929	+	4604	Map3k6	GO:0000165;GO:0000166;GO:0000186;GO:0000287;GO:0004672;GO:0004672;GO:0004674;GO:0004709;GO:0004709;GO:0005524;GO:0005524;GO:0005524;GO:0005524;GO:0006468;GO:0006468;GO:0006468;	K04425	EC:2.7.11.25	T	KOG4279;1CQKN;12T6E;0UHF1;1ASDF;0DFXB;0V9A0;18S5U;09X0J	mitogen-activated protein kinase kinase kinase 6 [Source:MGI Symbol;Acc:MGI:1855691]	53608	A0A0A0MQ82
69.02323442	240.7849925	3.488462899	1.80259149	2.27656E-06	6.23274E-05	10	7832470	7870396	+	4092	Zc3h12d	GO:0000932;GO:0005654;GO:0016787;GO:0036464;GO:0046872;GO:0046872;GO:0046872;	K18668	EC:3.1.-.-	A;S;K	1AYAB;1CVU9;12RNG;KOG3777;09VCG;0V6BM;18W7I;0DMCP;0UQ8G	zinc finger CCCH type containing 12D [Source:MGI Symbol;Acc:MGI:3045313]	237256	Q8BIY3;E9QNR7
914.7804007	3176.097874	3.47197849	1.79575801	7.55096E-08	3.21195E-06	15	83563592	83574203	+	1051	Tspo	GO:0005497;GO:0005497;GO:0005739;GO:0005739;GO:0005739;GO:0005739;GO:0005741;GO:0005741;GO:0005783;GO:0006694;GO:0006694;GO:0006811;GO:0006811;GO:0006821;GO:0006821;GO:0006869;GO:0007568;GO:0008347;GO:0008347;GO:0008503;GO:0008503;GO:0010042;GO:0010266;GO:0010823;GO:0010940;GO:0010940;GO:0014012;GO:0015485;GO:0016020;GO:0016021;GO:0016021;GO:0016021;GO:0016021;GO:0030325;GO:0031397;GO:0031966;GO:…	K05770	-	T	0A546;0UU38;1D1P1;0DSDD;18WAK;1ASWD;KOG3797;13R5P;0VFZI	translocator protein [Source:MGI Symbol;Acc:MGI:88222]	12257	P50637
1048.099995	3631.900542	3.465223316	1.79294833	0.000757604	0.00754798	10	77986947	78010083	-	6675	Pfkl	GO:0000166;GO:0003824;GO:0003872;GO:0003872;GO:0003872;GO:0003872;GO:0003872;GO:0003872;GO:0005524;GO:0005524;GO:0005524;GO:0005524;GO:0005524;GO:0005524;GO:0005524;GO:0005737;GO:0005737;GO:0005737;GO:0005829;GO:0005829;GO:0005945;GO:0005945;GO:0005945;GO:0005975;GO:0005975;GO:0006002;GO:0006002;GO:0006002;GO:0006002;GO:0006002;GO:0006002;GO:0006007;GO:0006096;GO:0006096;GO:0006096;GO:0006096;GO:…	K00850	EC:2.7.1.11	G	0UH6S;09U07;0DFA0;KOG2440;18ZRF;0V4Z1;1B29Z;12PSE;1CPZP	phosphofructokinase, liver, B-type [Source:MGI Symbol;Acc:MGI:97547]	18641	P12382
804.4116859	2782.858664	3.45949557	1.790561693	2.14772E-08	1.02624E-06	9	65552698	65580040	-	5547	Plekho2	GO:0003674;GO:0005575;GO:0071888;	K24022	-	T	1AYPV;18YT3;0DK7P;1CV1J;0VBUH;13CKY;0A0Y4;0IIX5;0UP4M	pleckstrin homology domain containing, family O member 2 [Source:MGI Symbol;Acc:MGI:2143132]	102595	Q8K124
43.17063004	149.2931993	3.458212195	1.790026395	3.14353E-05	0.000572874	9	43310848	43336115	+	3473	Trim29	GO:0000122;GO:0002039;GO:0002376;GO:0005515;GO:0005737;GO:0005737;GO:0005764;GO:0008270;GO:0008270;GO:0042802;GO:0042802;GO:0045087;GO:0046872;GO:1900181;	K12010	-	S;K	0IK88;0UTZB;0DQTZ;1CZU7;0A0Q7;13HK5;1AYBV;0VE1I;18Z8C	tripartite motif-containing 29 [Source:MGI Symbol;Acc:MGI:1919419]	72169	Q8R2Q0
400.7265598	1384.886526	3.455938949	1.789077732	8.54086E-05	0.001319096	7	110768206	110812405	+	5627	Ampd3	GO:0003876;GO:0003876;GO:0003876;GO:0003876;GO:0003876;GO:0003876;GO:0005829;GO:0006188;GO:0006188;GO:0009117;GO:0009168;GO:0009168;GO:0016787;GO:0019239;GO:0019239;GO:0032264;GO:0032264;GO:0032264;GO:0034101;GO:0046031;GO:0046031;GO:0046033;GO:0046033;GO:0046033;GO:0046034;GO:0046034;GO:0046039;GO:0046872;GO:0097009;GO:0003876;GO:0003876;GO:0003876;GO:0009168;GO:0009168;GO:0016787;GO:0019239;GO:…	K01490	EC:3.5.4.6	F	KOG1096;0V4C6;12PUK;0DG0K;1CX9I;0URR7;09UQP;1B370;1918F	adenosine monophosphate deaminase 3 [Source:MGI Symbol;Acc:MGI:1096344]	11717	O08739
42.20768171	145.7622462	3.453453028	1.788039601	0.001694424	0.0141916	9	70407692	70421547	-	1531	Ccnb2	GO:0000079;GO:0000307;GO:0001701;GO:0005634;GO:0005737;GO:0005813;GO:0005813;GO:0005813;GO:0005829;GO:0005829;GO:0007049;GO:0015630;GO:0015630;GO:0016020;GO:0016538;GO:0040008;GO:0042025;GO:0042025;GO:0043029;GO:0044772;GO:0048538;GO:0051301;	K21770	-	D	0DFUX;13F0M;09UJ7;1B2QH;0V5IF;0USNG;1CQIA;18WSI;KOG0653	cyclin B2 [Source:MGI Symbol;Acc:MGI:88311]	12442	P30276
125.990154	434.0446395	3.445067932	1.784532431	5.22834E-07	1.72245E-05	X	134542336	134583570	-	3149	Btk	GO:0000166;GO:0001805;GO:0001805;GO:0001812;GO:0001812;GO:0001818;GO:0002250;GO:0002344;GO:0002376;GO:0002553;GO:0002553;GO:0004672;GO:0004672;GO:0004713;GO:0004713;GO:0004713;GO:0004713;GO:0004713;GO:0004713;GO:0004715;GO:0005515;GO:0005515;GO:0005515;GO:0005524;GO:0005524;GO:0005524;GO:0005547;GO:0005547;GO:0005634;GO:0005634;GO:0005737;GO:0005737;GO:0005829;GO:0005829;GO:0005829;GO:0005886;GO:…	K07370	EC:2.7.10.2	T	18TRU;0V4AE;1ASUN;12TTS;0UK5E;1CRCG;KOG0197;09VT7;0DH1H	Bruton agammaglobulinemia tyrosine kinase [Source:MGI Symbol;Acc:MGI:88216]	12229	P35991
2705.815216	9320.5738	3.444645349	1.784355455	1.49214E-09	9.59725E-08	19	12460779	12465283	+	4334	Mpeg1	GO:0016020;GO:0016021;GO:0030659;GO:0031410;	-	-	U	0DEN1;18SYP;1CPBW;0V49U;0IER6;1AZ5Z;13J6W;09TAQ;0UFMR	macrophage expressed gene 1 [Source:MGI Symbol;Acc:MGI:1333743]	17476	A1L314;E9QN37
1734.961861	5967.718408	3.439682763	1.782275513	1.49696E-09	9.59725E-08	11	118392751	118402092	-	2847	Lgals3bp	GO:0005044;GO:0005044;GO:0005044;GO:0005515;GO:0005515;GO:0005576;GO:0005615;GO:0005615;GO:0005615;GO:0005615;GO:0006897;GO:0007155;GO:0016020;GO:0016020;GO:0005044;GO:0005044;GO:0006897;GO:0016020;GO:0016020;	K17300	-	S;W	0IY2Y;13R25;0DRYZ;09XHI;1B0QE;0URG8;1D26B;0VFVW;192E5	lectin, galactoside-binding, soluble, 3 binding protein [Source:MGI Symbol;Acc:MGI:99554]	19039	Q07797
130.4078202	448.0569373	3.435813409	1.780651689	2.53164E-06	6.7504E-05	3	95139521	95142360	-	1122	Tnfaip8l2	GO:0002376;GO:0005515;GO:0005737;GO:0005737;GO:0042981;GO:0042981;GO:0045087;GO:0050728;GO:0050728;GO:0050868;GO:0050868;	-	-	T	0IGTQ;0DN5T;1ASFU;0VBEW;0UGRS;18SKZ;1CX2B;12SWJ;0A0IR	tumor necrosis factor, alpha-induced protein 8-like 2 [Source:MGI Symbol;Acc:MGI:1917019]	69769	Q9D8Y7
427.6228547	1467.876565	3.432642922	1.77931979	0.002361824	0.018288187	4	53826045	53862019	+	3807	Tmem38b	GO:0001503;GO:0005261;GO:0005261;GO:0005267;GO:0005783;GO:0005783;GO:0005789;GO:0006811;GO:0006813;GO:0007029;GO:0008654;GO:0010881;GO:0014808;GO:0015672;GO:0015672;GO:0016020;GO:0016020;GO:0016020;GO:0016021;GO:0030282;GO:0048286;GO:0051209;GO:0060348;GO:0060487;GO:0061033;GO:0070278;GO:0071313;GO:0071805;GO:1903514;GO:0005261;GO:0005261;GO:0006811;GO:0015672;GO:0015672;GO:0016020;GO:0016020;GO:…	K24013	-	P;U	0V7UI;09WWC;0DI6T;12RUJ;1CSX6;KOG3944;0UKK8;18YXC;1B3F7	transmembrane protein 38B [Source:MGI Symbol;Acc:MGI:1098718]	52076	Q9DAV9
189.3019184	647.5396528	3.420671371	1.774279509	8.71556E-08	3.64642E-06	12	32173473	32208659	-	8426	Pik3cg	GO:0000166;GO:0001525;GO:0001932;GO:0002376;GO:0002675;GO:0004674;GO:0005515;GO:0005524;GO:0005737;GO:0005737;GO:0005737;GO:0005829;GO:0005829;GO:0005886;GO:0005886;GO:0005886;GO:0005942;GO:0005942;GO:0005943;GO:0005944;GO:0005944;GO:0006468;GO:0006897;GO:0006935;GO:0006954;GO:0007186;GO:0007204;GO:0010897;GO:0014065;GO:0014065;GO:0016020;GO:0016020;GO:0016020;GO:0016301;GO:0016301;GO:0016301;GO:…	K21289	EC:2.7.1.153	T	18V6R;KOG0904;0DMAW;0UFCH;1CW62;1B0E0;09WZX;12QH0;0V7XY	phosphatidylinositol-4,5-bisphosphate 3-kinase catalytic subunit gamma [Source:MGI Symbol;Acc:MGI:1353576]	30955	Q9JHG7;Q3UVA4;Q8C5Q7
96.45640544	329.8627348	3.419811606	1.773916851	0.004207461	0.02858924	6	50110241	50198939	+	6254	Mpp6	GO:0004385;GO:0005515;GO:0005515;GO:0005515;GO:0005515;GO:0005886;GO:0016020;GO:0016021;GO:0046037;GO:0046710;GO:0004385;GO:0005515;GO:0005515;GO:0005515;GO:0005515;GO:0005886;GO:0016020;GO:0016021;GO:0046037;GO:0046710;GO:0004385;GO:0005515;GO:0005515;GO:0005515;GO:0005515;GO:0005886;GO:0016020;GO:0016021;GO:0046037;GO:0046710;GO:0004385;GO:0005515;GO:0005515;GO:0005515;GO:0005515;GO:0005886;GO:…	K24048	-	T	194MA;0V44Z;KOG0609;12PUN;1CRW6;1B1DX;0UJ7T;0DH60;09VXK	membrane protein, palmitoylated 6 (MAGUK p55 subfamily member 6) [Source:MGI Symbol;Acc:MGI:1927340]	56524	Q9JLB0;Q3UN60
128.1102521	438.0822992	3.419572532	1.77381599	0.000732067	0.007363226	17	50509403	50688484	+	6626	Plcl2	GO:0002322;GO:0002337;GO:0004435;GO:0004435;GO:0005737;GO:0006629;GO:0006629;GO:0007165;GO:0007165;GO:0007165;GO:0007214;GO:0008081;GO:0008081;GO:0032228;GO:0032228;GO:0032228;GO:0033135;GO:0035556;GO:0035556;GO:0048015;GO:0050811;GO:0050811;GO:0050811;GO:0050811;GO:0050859;GO:0070679;GO:0070679;GO:0120163;GO:1900122;	K15370	-	I	0DGEM;12NH2;1AS3N;191HU;0V5XZ;09V5I;0UI6F;1CR44;KOG0169	phospholipase C-like 2 [Source:MGI Symbol;Acc:MGI:1352756]	224860	Q8K394
736.0649051	2513.931464	3.415366562	1.772040427	6.01343E-09	3.29777E-07	15	103453794	103498810	+	5935	Nckap1l	GO:0000902;GO:0001782;GO:0002262;GO:0005096;GO:0005096;GO:0005096;GO:0005737;GO:0005829;GO:0005829;GO:0005829;GO:0006935;GO:0006935;GO:0006935;GO:0016020;GO:0016021;GO:0016477;GO:0030011;GO:0030011;GO:0030011;GO:0030031;GO:0030295;GO:0030295;GO:0030295;GO:0030593;GO:0030593;GO:0030593;GO:0030838;GO:0030838;GO:0030838;GO:0030866;GO:0030866;GO:0030866;GO:0030866;GO:0030890;GO:0030890;GO:0030890;GO:…	K05750	-	S;O;T;D;P	12Q2E;1CT9J;0UMP3;0V7P1;194TA;09WQI;KOG1917;0DIJ2;1AZMW	NCK associated protein 1 like [Source:MGI Symbol;Acc:MGI:1926063]	105855	Q8K1X4
226.5440821	772.8354028	3.411412894	1.770369379	0.000100522	0.001505987	9	21288410	21291407	-	1574	Cdkn2d	GO:0000079;GO:0000079;GO:0000082;GO:0000082;GO:0000731;GO:0000731;GO:0004861;GO:0004861;GO:0005515;GO:0005634;GO:0005634;GO:0005634;GO:0005654;GO:0005654;GO:0005737;GO:0005737;GO:0005737;GO:0005829;GO:0005829;GO:0007049;GO:0007050;GO:0007050;GO:0007605;GO:0008285;GO:0008285;GO:0009411;GO:0009411;GO:0019901;GO:0019901;GO:0030308;GO:0030308;GO:0032526;GO:0032526;GO:0033280;GO:0033280;GO:0042326;GO:…	K06623	-	S;K;E	0UU6X;1D19V;0DMR7;0VFD6;KOG0504;13QS1;18ZM0;1B59V;0A4I1	cyclin dependent kinase inhibitor 2D [Source:MGI Symbol;Acc:MGI:105387]	12581	Q60773;Q3US51
767.9685529	2619.072231	3.410389945	1.769936707	8.33272E-09	4.43326E-07	17	33555707	33607764	+	4970	Myo1f	GO:0000166;GO:0003774;GO:0003774;GO:0003774;GO:0003779;GO:0005515;GO:0005524;GO:0005524;GO:0005524;GO:0016459;GO:0016459;GO:0016459;GO:0000166;GO:0003774;GO:0003774;GO:0003779;GO:0005524;GO:0005524;GO:0016459;GO:0016459;GO:0000166;GO:0003774;GO:0003774;GO:0003774;GO:0003779;GO:0005524;GO:0005524;GO:0005524;GO:0016459;GO:0016459;GO:0016459;	K10356	-	Z	0V43A;0DEFT;0UFDH;09T4J;1AX0E;18SJQ;KOG0164;12N1J;1CP5H	myosin IF [Source:MGI Symbol;Acc:MGI:107711]	17916	Q8CG29
41.49347018	141.4538102	3.409061946	1.769374815	4.59019E-05	0.00078968	1	130800902	130814740	+	1911	Fcamr	GO:0001791;GO:0002250;GO:0002376;GO:0004888;GO:0005886;GO:0006955;GO:0016020;GO:0016021;GO:0019862;GO:0001791;GO:0002250;GO:0002376;GO:0004888;GO:0005886;GO:0006955;GO:0016020;GO:0016021;GO:0019862;	K16851	-	T	194I9;13M8M;0IJ8T;0DKIM;1AZ4X;1CRGS;0A204;0VCVB;0UPHG	Fc receptor, IgA, IgM, high affinity [Source:MGI Symbol;Acc:MGI:1927803]	64435	Q2TB54
656.019129	2236.17155	3.408698697	1.769221082	0.000444642	0.004986662	3	89202928	89208966	+	2559	Gba	GO:0004348;GO:0004348;GO:0004348;GO:0004348;GO:0004348;GO:0004348;GO:0005102;GO:0005124;GO:0005515;GO:0005615;GO:0005764;GO:0005764;GO:0005765;GO:0005765;GO:0005765;GO:0005783;GO:0005794;GO:0005802;GO:0006629;GO:0006665;GO:0006665;GO:0006665;GO:0006680;GO:0006680;GO:0006680;GO:0006680;GO:0006914;GO:0006914;GO:0007040;GO:0007040;GO:0008152;GO:0008202;GO:0008203;GO:0008203;GO:0009267;GO:0009268;GO:…	K01201	EC:3.2.1.45	G	0UJDP;18ZVN;0V9VS;1AXYJ;KOG2566;0DKD1;12RPC;1CV70;09YY1	glucosidase, beta, acid [Source:MGI Symbol;Acc:MGI:95665]	14466	P17439
990.8352897	3371.104102	3.402285059	1.766504022	1.00295E-06	3.02975E-05	11	115163341	115181181	+	1925	Slc9a3r1	GO:0001726;GO:0003096;GO:0005102;GO:0005102;GO:0005515;GO:0005515;GO:0005515;GO:0005515;GO:0005576;GO:0005737;GO:0005737;GO:0005737;GO:0005737;GO:0005886;GO:0005886;GO:0005886;GO:0005902;GO:0005902;GO:0005902;GO:0007009;GO:0007097;GO:0007097;GO:0007191;GO:0007605;GO:0008013;GO:0008013;GO:0008285;GO:0008285;GO:0008360;GO:0008360;GO:0008361;GO:0008361;GO:0010642;GO:0010766;GO:0012505;GO:0014067;GO:…	K13365	-	W	13FTP;0ITAB;0E9C7;1DG7J;0B66F;0WIW5;0V3RY;197F0;1BBF9	solute carrier family 9 (sodium/hydrogen exchanger), member 3 regulator 1 [Source:MGI Symbol;Acc:MGI:1349482]	26941	P70441;Q3TG37
716.610223	2436.745321	3.400377559	1.765694944	0.00011186	0.001644958	2	167298444	167349183	-	4308	B4galt5	GO:0003945;GO:0005794;GO:0005975;GO:0005975;GO:0006486;GO:0006629;GO:0006665;GO:0008489;GO:0008489;GO:0008489;GO:0010706;GO:0016020;GO:0016021;GO:0016740;GO:0016757;GO:0016757;GO:0016757;GO:0021955;GO:0022010;GO:0030311;GO:0031647;GO:0032580;GO:0040019;GO:0042551;GO:0046872;GO:0005975;GO:0005975;GO:0016757;GO:0016757;	K09905	EC:2.4.1.-	G	KOG3916;12SA9;1CW75;0UPSJ;09YB2;0VAQ3;1ARS1;0DMC0;18SIC	UDP-Gal:betaGlcNAc beta 1,4-galactosyltransferase, polypeptide 5 [Source:MGI Symbol;Acc:MGI:1927169]	56336	Q9JMK0;Q3U7I0
213.4270317	724.568186	3.394922285	1.763378549	1.01385E-07	4.17317E-06	13	94057796	94195409	+	8415	Lhfpl2	GO:0003674;GO:0007338;GO:0016020;GO:0016020;GO:0016021;GO:0046545;GO:0046546;GO:1905516;GO:0016020;GO:0016021;GO:0016020;GO:0016021;GO:0016020;GO:0016021;GO:0003674;GO:0007338;GO:0016020;GO:0016020;GO:0016021;GO:0046545;GO:0046546;GO:1905516;GO:0003674;GO:0007338;GO:0016020;GO:0016020;GO:0016021;GO:0046545;GO:0046546;GO:1905516;	K23893	-	G;U	1CUAA;KOG4026;0VASE;0UQKM;191PG;1B0C2;1361E;09ZVZ;0DJHV	lipoma HMGIC fusion partner-like 2 [Source:MGI Symbol;Acc:MGI:2145236]	218454	Q8BGA2
1981.289138	6712.878483	3.388136721	1.760492093	1.1995E-06	3.56313E-05	2	167932057	167979385	+	5533	Ptpn1	GO:0004721;GO:0004725;GO:0004725;GO:0004725;GO:0004725;GO:0004725;GO:0004725;GO:0004725;GO:0005158;GO:0005158;GO:0005737;GO:0005759;GO:0005759;GO:0005769;GO:0005769;GO:0005769;GO:0005769;GO:0005783;GO:0005783;GO:0005783;GO:0005783;GO:0005789;GO:0005829;GO:0005829;GO:0005829;GO:0005886;GO:0005886;GO:0005886;GO:0006470;GO:0006470;GO:0006470;GO:0006470;GO:0006470;GO:0007257;GO:0008270;GO:0008270;GO:…	K05696	EC:3.1.3.48	T	1B0SZ;KOG0789;0V7EY;0UK0S;09WGE;192CN;0DHRV;1CSG5;12NYK	protein tyrosine phosphatase, non-receptor type 1 [Source:MGI Symbol;Acc:MGI:97805]	19246	P35821;Q3TZW9
1131.61806	3828.924327	3.383583616	1.758552041	0.002041209	0.016439437	18	84667465	84685702	-	4249	Cndp2	GO:0004180;GO:0005654;GO:0005737;GO:0005829;GO:0005829;GO:0006508;GO:0006508;GO:0006508;GO:0006508;GO:0008233;GO:0008233;GO:0008233;GO:0008237;GO:0008237;GO:0016787;GO:0016787;GO:0016787;GO:0016805;GO:0016805;GO:0016805;GO:0046872;GO:0070573;GO:0102008;GO:0103046;GO:0004180;GO:0005654;GO:0005654;GO:0005737;GO:0005829;GO:0005829;GO:0005829;GO:0006508;GO:0006508;GO:0006508;GO:0006508;GO:0008233;GO:…	K08660	EC:3.4.13.18	E	18WKF;0UG5C;0DF10;1ARYF;0V4Q3;KOG2276;09TQT;1CPQV;12NBQ	CNDP dipeptidase 2 (metallopeptidase M20 family) [Source:MGI Symbol;Acc:MGI:1913304]	66054	Q9D1A2
144.8955195	486.7423351	3.359264224	1.748145276	0.002340374	0.018159552	14	54614119	54618022	-	899	Psmb5	GO:0000502;GO:0000502;GO:0000502;GO:0000502;GO:0000502;GO:0004175;GO:0004175;GO:0004298;GO:0004298;GO:0004298;GO:0005634;GO:0005634;GO:0005654;GO:0005654;GO:0005654;GO:0005737;GO:0005737;GO:0005813;GO:0005813;GO:0005829;GO:0005839;GO:0005839;GO:0005839;GO:0005839;GO:0005839;GO:0006508;GO:0006508;GO:0006508;GO:0006979;GO:0008233;GO:0008233;GO:0008233;GO:0010498;GO:0010499;GO:0016787;GO:0019774;GO:…	K02737	EC:3.4.25.1	O	0V6J5;KOG0175;1B18H;12PAC;0UH93;18THX;0DGUM;09VK0;1CRIR	proteasome (prosome, macropain) subunit, beta type 5 [Source:MGI Symbol;Acc:MGI:1194513]	19173	O55234
20.04418974	67.22805674	3.353992235	1.745879349	0.001975207	0.016000307	15	77403789	77411135	-	5953	Apol9a	GO:0005575;GO:0005576;GO:0005576;GO:0006869;GO:0006869;GO:0008150;GO:0008289;GO:0008289;GO:0008289;GO:0042157;GO:0042157;GO:0005575;GO:0005576;GO:0005576;GO:0006869;GO:0006869;GO:0008150;GO:0008289;GO:0008289;GO:0008289;GO:0042157;GO:0042157;GO:0005575;GO:0005576;GO:0005576;GO:0006869;GO:0006869;GO:0008150;GO:0008289;GO:0008289;GO:0008289;GO:0042157;GO:0042157;	K14480	-	-	-	apolipoprotein L 9a [Source:MGI Symbol;Acc:MGI:3606001]	223672	Q8VDU3
26.17748255	87.78709422	3.353534629	1.745682499	0.003609718	0.025429249	8	122258620	122272650	+	12777	Zfp469	GO:0003674;GO:0003676;GO:0005575;GO:0008150;GO:0003674;GO:0003676;GO:0005575;GO:0008150;	-	-	-	-	zinc finger protein 469 [Source:MGI Symbol;Acc:MGI:2684868]	195209	-
284.377403	953.3992137	3.35258429	1.745273605	0.002196291	0.017409298	2	31470207	31520672	+	2414	Ass1	GO:0000050;GO:0000050;GO:0000050;GO:0000050;GO:0000050;GO:0000052;GO:0000052;GO:0000053;GO:0000053;GO:0000053;GO:0000053;GO:0000166;GO:0001822;GO:0001889;GO:0004055;GO:0004055;GO:0004055;GO:0004055;GO:0004055;GO:0004055;GO:0004055;GO:0005515;GO:0005524;GO:0005524;GO:0005524;GO:0005634;GO:0005634;GO:0005737;GO:0005737;GO:0005737;GO:0005737;GO:0005739;GO:0005741;GO:0005741;GO:0005764;GO:0005764;GO:…	K01940	EC:6.3.4.5	H;E	1CT5Y;0DIF9;1AS8M;13I7G;0V7D8;KOG1706;0UKYR;09X47;18T3I	argininosuccinate synthetase 1 [Source:MGI Symbol;Acc:MGI:88090]	11898	P16460;Q3UJ34
652.6911091	2184.608628	3.347078882	1.742902552	1.72537E-05	0.000348653	6	120463247	120487559	+	8662	Il17ra	GO:0005102;GO:0005886;GO:0005886;GO:0016020;GO:0016021;GO:0030368;GO:0030368;GO:0030368;GO:0032736;GO:0032747;GO:0032747;GO:0032754;GO:0032755;GO:0032755;GO:0050729;GO:0050832;GO:0071345;GO:0071345;GO:0071621;GO:0072537;GO:0072537;GO:0097400;GO:0097400;GO:1900017;GO:2000340;GO:2000340;	K05164	-	T	13JH5;1CQP4;0V5PE;1B1CI;09UPU;0DFZM;0UHIY;18SS1;0IH6C	interleukin 17 receptor A [Source:MGI Symbol;Acc:MGI:107399]	16172	Q60943
123.6858136	413.401625	3.342352798	1.740864023	6.5314E-07	2.10505E-05	4	133480132	133487938	+	2287	Tent5b	GO:0005575;GO:0016740;GO:0016779;GO:0048255;GO:1990817;GO:1990817;GO:1990817;	K23033	EC:2.7.7.-	S	18ZP4;0UHXG;1CY8N;12P1E;1AYDA;0V8F9;KOG3852;09XC6;0DPAN	terminal nucleotidyltransferase 5B [Source:MGI Symbol;Acc:MGI:2140500]	100342	Q8C152
1351.744965	4509.215894	3.335848114	1.738053602	0.001293642	0.01149381	7	102239123	102256054	-	1420	Rhog	GO:0000166;GO:0003924;GO:0003924;GO:0003924;GO:0003924;GO:0003924;GO:0005515;GO:0005525;GO:0005525;GO:0005525;GO:0005525;GO:0005737;GO:0005856;GO:0005886;GO:0005886;GO:0005938;GO:0007015;GO:0007264;GO:0007264;GO:0007266;GO:0007266;GO:0008045;GO:0008360;GO:0016020;GO:0016601;GO:0016601;GO:0016601;GO:0019901;GO:0030031;GO:0030036;GO:0030036;GO:0030036;GO:0030865;GO:0031410;GO:0032956;GO:0042995;GO:…	K07863	-	Z;S;T	13EM0;0V62N;18U34;09V31;0UTAW;1B2AT;KOG0393;0DGCD;1CR1V	ras homolog family member G [Source:MGI Symbol;Acc:MGI:1928370]	56212	P84096;Q3UDZ1
368.4472572	1228.642814	3.334650454	1.737535543	0.000376788	0.004397838	16	17130138	17132383	-	1108	Sdf2l1	GO:0004169;GO:0005783;GO:0005783;GO:0005783;GO:0005788;GO:0005789;GO:0016020;GO:0016020;GO:0016020;GO:0016020;GO:0034663;GO:0034976;GO:0034976;GO:0035269;GO:0042981;GO:0042981;GO:0051087;GO:0051087;GO:0051117;GO:0051117;GO:0051787;GO:0051787;GO:0071218;GO:0071218;GO:0071712;GO:0071712;	-	-	O	13Q68;1AS8G;1CQHP;0DFU8;0UGG4;0V71R;191ZP;09UIN;KOG3358	stromal cell-derived factor 2-like 1 [Source:MGI Symbol;Acc:MGI:2149842]	64136	Q9ESP1
1223.559855	4071.342363	3.32745664	1.734419867	0.000445143	0.004986662	8	86808160	86885258	-	12189	N4bp1	GO:0003723;GO:0003723;GO:0005515;GO:0005515;GO:0005634;GO:0005634;GO:0005634;GO:0005730;GO:0016605;GO:0016605;GO:0031397;GO:0031397;GO:0032435;GO:0032435;GO:0034644;GO:0034644;GO:0034644;	-	-	S;K	0UN4N;1925U;12PAJ;0DGR1;KOG3777;1CRF0;0V6FF;09U6A;1AYJ3	NEDD4 binding protein 1 [Source:MGI Symbol;Acc:MGI:2136825]	80750	Q6A037;Q5EBQ4
1720.441942	5722.220964	3.326018056	1.733796001	5.47967E-09	3.0663E-07	9	57940112	57962865	+	3298	Sema7a	GO:0001755;GO:0001934;GO:0005178;GO:0005178;GO:0005515;GO:0005615;GO:0005886;GO:0005886;GO:0005887;GO:0006954;GO:0007229;GO:0007229;GO:0007229;GO:0007229;GO:0007275;GO:0007399;GO:0007411;GO:0009897;GO:0009897;GO:0016020;GO:0021988;GO:0030154;GO:0030215;GO:0030215;GO:0030215;GO:0030335;GO:0031175;GO:0031225;GO:0045499;GO:0045773;GO:0045773;GO:0045773;GO:0045773;GO:0048675;GO:0048843;GO:0050727;GO:…	K06529	-	T	0VAR6;1CQCG;0UK9P;12T9R;1B4V9;18Z93;0DFP0;KOG3611;09ZUM	sema domain, immunoglobulin domain (Ig), and GPI membrane anchor, (semaphorin) 7A [Source:MGI Symbol;Acc:MGI:1306826]	20361	Q9QUR8
1804.956375	5999.852775	3.324098498	1.732963132	0.000207573	0.002720269	3	95526786	95556403	+	1358	Ctss	GO:0001968;GO:0002250;GO:0004197;GO:0005518;GO:0005615;GO:0005764;GO:0005764;GO:0005770;GO:0006508;GO:0006508;GO:0006508;GO:0006508;GO:0008233;GO:0008234;GO:0008234;GO:0008234;GO:0010447;GO:0016485;GO:0016787;GO:0019886;GO:0030574;GO:0034769;GO:0043231;GO:0043236;GO:0043394;GO:0045335;GO:0048002;GO:0051603;GO:0097067;GO:2001259;GO:0001968;GO:0004197;GO:0004197;GO:0004197;GO:0005518;GO:0005576;GO:…	K01368	EC:3.4.22.27	O	1AXR0;1CUEN;0DJMT;19561;0A33C;KOG1543;0VDYA;0UNE0;13FHD	cathepsin S [Source:MGI Symbol;Acc:MGI:107341]	13040	O70370;Q8BSZ5
1233.805584	4100.292931	3.323289327	1.7326119	7.6255E-05	0.001207009	2	126593667	126619299	-	6389	Hdc	GO:0001692;GO:0001694;GO:0001694;GO:0001694;GO:0001694;GO:0003824;GO:0003824;GO:0004398;GO:0004398;GO:0004398;GO:0004398;GO:0005737;GO:0005829;GO:0006520;GO:0006520;GO:0006547;GO:0006548;GO:0006548;GO:0006548;GO:0016597;GO:0016829;GO:0016831;GO:0016831;GO:0016831;GO:0016831;GO:0019752;GO:0019752;GO:0030170;GO:0030170;GO:0030170;GO:0030425;GO:0042423;GO:0042802;GO:0043025;	K01590	EC:4.1.1.22	E	0DMI5;1CWDD;1ATRU;0VAVF;18X4K;0UQQT;KOG0628;09ZYP;12QW1	histidine decarboxylase [Source:MGI Symbol;Acc:MGI:96062]	15186	P23738
529.7846206	1751.612128	3.306272133	1.725205475	0.00865154	0.049029059	4	136895917	136898803	-	1040	C1qa	GO:0001774;GO:0002376;GO:0005515;GO:0005515;GO:0005576;GO:0005581;GO:0005615;GO:0006958;GO:0006958;GO:0006958;GO:0006958;GO:0007568;GO:0010039;GO:0016322;GO:0045087;GO:0045202;GO:0045202;GO:0048143;GO:0050808;GO:0098794;GO:0098883;GO:0150062;GO:0150064;GO:1901216;	K03986	-	W	0DS0F;0VE5Q;0IK45;12NSD;1B5D1;1D2HT;0UU52;0A5Z8	complement component 1, q subcomponent, alpha polypeptide [Source:MGI Symbol;Acc:MGI:88223]	12259	P98086;A0A3B0IP04
118.6873609	391.8149678	3.301235826	1.723006202	1.39868E-06	4.06666E-05	8	122568015	122573554	+	3140	Cdt1	GO:0000076;GO:0000076;GO:0000076;GO:0000076;GO:0000278;GO:0000278;GO:0000278;GO:0000775;GO:0000776;GO:0000776;GO:0000776;GO:0000777;GO:0003677;GO:0003677;GO:0003682;GO:0003682;GO:0005515;GO:0005634;GO:0005634;GO:0005634;GO:0005634;GO:0005654;GO:0005654;GO:0005694;GO:0006260;GO:0006260;GO:0007049;GO:0007059;GO:0007059;GO:0007059;GO:0016604;GO:0016604;GO:0030174;GO:0030174;GO:0030174;GO:0030174;GO:…	K10727	-	L	0V69A;0DGIF;18UBC;1ATWE;0UICA;KOG4762;1CR89;12R7D;09VA2	chromatin licensing and DNA replication factor 1 [Source:MGI Symbol;Acc:MGI:1914427]	67177	Q8R4E9
262.5881463	866.611155	3.300267613	1.722583015	1.20342E-07	4.76611E-06	18	38327535	38339003	-	4311	Gnpda1	GO:0004342;GO:0004342;GO:0004342;GO:0005975;GO:0005975;GO:0006044;GO:0006044;GO:0004342;GO:0004342;GO:0004342;GO:0005975;GO:0005975;GO:0006044;GO:0006044;GO:0004342;GO:0004342;GO:0004342;GO:0004342;GO:0004342;GO:0004342;GO:0005737;GO:0005737;GO:0005975;GO:0005975;GO:0005975;GO:0006002;GO:0006041;GO:0006043;GO:0006043;GO:0006043;GO:0006043;GO:0006044;GO:0006044;GO:0006046;GO:0006048;GO:0006091;GO:…	K02564	EC:3.5.99.6	G	1CVXB;0UISP;0DM2B;KOG3148;18XDD;0VAG3;1AWGP;09ZJ4;12P4Z	glucosamine-6-phosphate deaminase 1 [Source:MGI Symbol;Acc:MGI:1347054]	26384	O88958;Q3TKA0
67.00379895	220.7823854	3.295072651	1.720310275	0.00408423	0.027916986	5	65979358	66004285	-	7830	9130230L23Rik	GO:0003674;GO:0005575;GO:0008150;GO:0003674;GO:0005575;GO:0008150;	-	-	-	-	RIKEN cDNA 9130230L23 gene [Source:MGI Symbol;Acc:MGI:3041166]	-	-
249.9716291	823.3194369	3.293651523	1.719687922	1.81934E-05	0.000362708	7	27447978	27466144	+	2782	Blvrb	GO:0004074;GO:0004074;GO:0004074;GO:0005654;GO:0005654;GO:0005737;GO:0005829;GO:0005829;GO:0005829;GO:0005886;GO:0005886;GO:0016491;GO:0042167;GO:0042167;GO:0042167;GO:0042602;GO:0042602;GO:0042602;GO:0043195;GO:0043195;GO:0043231;GO:0043231;GO:0055114;GO:0055114;	K05901	-	S;C	0IXV9;1D15S;13PG2;0A4DW;0URFP;0DRWZ;1AUXX;0VF8T;18Z1N	biliverdin reductase B (flavin reductase (NADPH)) [Source:MGI Symbol;Acc:MGI:2385271]	233016	Q923D2;Q3U6G1
25.65720716	84.43795978	3.291003547	1.718527582	0.00110159	0.01025255	8	106510891	106557297	+	4384	Cdh3	GO:0001895;GO:0001895;GO:0005509;GO:0005509;GO:0005509;GO:0005737;GO:0005737;GO:0005737;GO:0005886;GO:0005886;GO:0005886;GO:0005886;GO:0005886;GO:0005886;GO:0005912;GO:0007155;GO:0007155;GO:0007155;GO:0007156;GO:0007156;GO:0010628;GO:0010628;GO:0010838;GO:0010838;GO:0016020;GO:0016020;GO:0016020;GO:0016021;GO:0016342;GO:0022405;GO:0022405;GO:0030054;GO:0030054;GO:0031424;GO:0031424;GO:0032773;GO:…	K06796	-	Z;U	18ZGI;1AZ3G;13J0W;0UJME;1CPTV;KOG3594;0V755;09W6X;0DHG3	cadherin 3 [Source:MGI Symbol;Acc:MGI:88356]	12560	P10287;Q8BRE1
26.19062981	85.95855624	3.282034715	1.714590499	0.000893184	0.008652896	8	84872111	84888221	+	1968	Syce2	GO:0000795;GO:0000801;GO:0000801;GO:0000801;GO:0000801;GO:0000801;GO:0005515;GO:0005515;GO:0005515;GO:0005515;GO:0005634;GO:0005634;GO:0005654;GO:0005654;GO:0005694;GO:0007049;GO:0007130;GO:0007130;GO:0007130;GO:0051301;GO:0051321;GO:0000801;GO:0000801;GO:0005654;GO:0007130;GO:0007130;	K19535	-	Z;S;B	0VG66;193HC;0DSPQ;0A4T5;0J5YK;13YN6;1B4IQ;0UUSE;1D1ZX	synaptonemal complex central element protein 2 [Source:MGI Symbol;Acc:MGI:1919096]	71846	Q505B8
163.5906603	536.7492095	3.281050449	1.714157777	8.00711E-05	0.001251676	16	38773184	38800328	-	2089	Upk1b	GO:0005887;GO:0009617;GO:0016020;GO:0016021;GO:0016021;GO:0016021;GO:0016324;GO:0030855;GO:0030855;GO:0120001;	K17347	-	S;G	18S1Z;0A06Z;KOG3882;1AVBM;0DMT8;1CWNJ;0UR0I;13JSU;0VB2X	uroplakin 1B [Source:MGI Symbol;Acc:MGI:98912]	22268	Q9Z2C6
367.9486295	1206.520951	3.279047277	1.713276702	0.004752841	0.031391693	13	97241105	97253034	+	4737	Enc1	GO:0000790;GO:0000790;GO:0003779;GO:0003779;GO:0003779;GO:0005515;GO:0005634;GO:0005634;GO:0005634;GO:0005654;GO:0005654;GO:0005730;GO:0005730;GO:0005737;GO:0005737;GO:0005737;GO:0005737;GO:0005856;GO:0007275;GO:0007399;GO:0007399;GO:0010499;GO:0010499;GO:0010499;GO:0010499;GO:0010976;GO:0010976;GO:0016363;GO:0016363;GO:0016363;GO:0016567;GO:0016567;GO:0016567;GO:0017148;GO:0017148;GO:0017148;GO:…	K10462	-	T	09VH1;0DGRS;12PAX;1CRFT;1ATV8;18UVR;0V6GA;0UNVR;KOG4441	ectodermal-neural cortex 1 [Source:MGI Symbol;Acc:MGI:109610]	13803	O35709
234.9934885	770.5333426	3.278956142	1.713236605	3.49156E-06	8.802E-05	13	54071869	54108342	+	9841	Sfxn1	GO:0005739;GO:0005739;GO:0005739;GO:0005743;GO:0005743;GO:0006730;GO:0006730;GO:0006730;GO:0006811;GO:0006811;GO:0006826;GO:0006865;GO:0015075;GO:0015075;GO:0015194;GO:0015194;GO:0015194;GO:0015825;GO:0015825;GO:0015825;GO:0016020;GO:0016020;GO:0016020;GO:0016021;GO:0022857;GO:0022889;GO:0030218;GO:0031305;GO:0031305;GO:0031305;GO:0031305;GO:0042942;GO:0042942;GO:0042942;GO:0042945;GO:0042945;GO:…	K23500	-	T;P;U	09Y92;0UGNF;0DKPE;KOG3767;0V96J;18UCZ;1ASD8;1CVHZ;12N5E	sideroflexin 1 [Source:MGI Symbol;Acc:MGI:2137677]	14057	Q99JR1
33.56606551	110.0258908	3.277890604	1.712767707	0.002658037	0.020124977	5	100798627	100804471	+	1076	Mrps18c	GO:0003735;GO:0003735;GO:0003735;GO:0005739;GO:0005739;GO:0005763;GO:0005763;GO:0005763;GO:0005763;GO:0005840;GO:0005840;GO:0005840;GO:0006412;GO:0006412;GO:0070181;GO:0003735;GO:0003735;GO:0005739;GO:0005840;GO:0005840;GO:0005840;GO:0006412;GO:0006412;	K02963	-	J	1AYSM;1939C;0DTYJ;0UV7G;KOG3162;0VHUQ;0A70Q;1D3AP;13PQ1	mitochondrial ribosomal protein S18C [Source:MGI Symbol;Acc:MGI:1915985]	68735	Q8R2L5
74.65417985	244.6141867	3.276630822	1.712213134	0.002941861	0.021738305	5	33658128	33678995	+	3552	Tacc3	GO:0005737;GO:0005815;GO:0005856;GO:0007052;GO:0007052;GO:0005737;GO:0005815;GO:0005856;GO:0007052;GO:0007052;GO:0005737;GO:0005815;GO:0005856;GO:0007052;GO:0007052;GO:0005737;GO:0005815;GO:0005856;GO:0007052;GO:0007052;GO:0005737;GO:0005815;GO:0005856;GO:0007052;GO:0007052;	K14283	-	Z;S	1CQ9N;0VBEG;18SBX;1ASM9;13MIZ;0DFJX;0IIVK;09UA7;0UGXZ	transforming, acidic coiled-coil containing protein 3 [Source:MGI Symbol;Acc:MGI:1341163]	21335	Q6NV52
913.5114866	2992.321525	3.275625505	1.711770426	2.55768E-08	1.20917E-06	15	78597047	78622019	+	7552	Cyth4	GO:0005085;GO:0005086;GO:0005086;GO:0005086;GO:0005086;GO:0005086;GO:0005886;GO:0005886;GO:0005886;GO:0008289;GO:0016020;GO:0032012;GO:0032012;GO:0005086;GO:0032012;	K18441	-	U	0V90Y;1CU90;0UMIQ;12Q9Z;1AX11;09Y3K;0DJGH;194SR;KOG0930	cytohesin 4 [Source:MGI Symbol;Acc:MGI:2441702]	72318	Q80YW0;Q3U0C0;Q3U8A6;Q3U6Y6
297.595603	974.2710472	3.273808609	1.710969983	0.008366475	0.047843235	8	121796313	121829569	-	3708	Klhdc4	GO:0005515;GO:0005515;GO:0005515;	-	-	S;O	0V55X;0UGT5;09U6V;KOG1230;13IWU;18WF6;1AYU2;0DFGJ;1CQ69	kelch domain containing 4 [Source:MGI Symbol;Acc:MGI:2384569]	234825	G3X961
72.05927	235.2759954	3.2650344	1.707098192	0.000691917	0.00704992	10	67535475	67542188	+	3398	Egr2	GO:0003677;GO:0005634;GO:0046872;GO:0003677;GO:0005634;GO:0046872;GO:0000976;GO:0000976;GO:0000978;GO:0000978;GO:0000981;GO:0000981;GO:0000981;GO:0000981;GO:0001102;GO:0001228;GO:0001228;GO:0003676;GO:0003677;GO:0003677;GO:0003682;GO:0003700;GO:0003700;GO:0003700;GO:0005515;GO:0005515;GO:0005634;GO:0005634;GO:0005634;GO:0005654;GO:0005654;GO:0005654;GO:0005737;GO:0006355;GO:0006611;GO:0007611;GO:…	K12496	-	K	12R9Q;0DFZI;KOG1721;0V9I1;1B0AG;18V3M;1CUUK;0UQJ6;09YKB	early growth response 2 [Source:MGI Symbol;Acc:MGI:95296]	13654	P08152;Q3U207
125.1390239	408.3944668	3.263526068	1.706431563	0.001292991	0.01149381	8	66473118	66486530	-	7641	Tma16	GO:0003674;GO:0005654;GO:0005654;GO:0005730;GO:0005730;GO:0008150;	K14860	-	S;J	0A481;0VCI7;0IWA7;1D1BK;0DQVF;18ZQ2;13PFR;1AXH7;0UN13	translation machinery associated 16 [Source:MGI Symbol;Acc:MGI:1913532]	66282	Q9CR02
401.4905252	1304.870397	3.250065231	1.700468674	0.004885129	0.032104594	7	126571207	126585817	-	5781	Cln3	GO:0000139;GO:0000139;GO:0001508;GO:0001934;GO:0005515;GO:0005515;GO:0005634;GO:0005634;GO:0005737;GO:0005737;GO:0005764;GO:0005764;GO:0005764;GO:0005765;GO:0005765;GO:0005768;GO:0005768;GO:0005768;GO:0005769;GO:0005769;GO:0005770;GO:0005770;GO:0005773;GO:0005776;GO:0005776;GO:0005783;GO:0005783;GO:0005794;GO:0005794;GO:0005794;GO:0005795;GO:0005795;GO:0005802;GO:0005802;GO:0005829;GO:0005886;GO:…	K12389	-	I;U	09U7V;1D11G;0VF3P;KOG3880;1AVBI;0UJUI;0DNVP;18YWS;12P8F	ceroid lipofuscinosis, neuronal 3, juvenile (Batten, Spielmeyer-Vogt disease) [Source:MGI Symbol;Acc:MGI:107537]	12752	Q61124
[truncated: 566 more rows]
