# Supplementary material for: Host Immune Response to Clinical Hypervirulent Klebsiella pneumoniae Pulmonary Infections via Transcriptome Analysis
Source: J Immunol Res. 2022 Sep 20;2022:5336931. doi: 10.1155/2022/5336931 (PMC9553456; doi:10.1155/2022/5336931)
Supplement: Supplementary Materials — Figure S1 Map of KEGG enrichment of IL-17 (A), TNF (B) signaling pathways in response to K. pneumoniae pneumonia. Red color, green color, and white color represents upregulated genes, downregulated genes, and unchanged genes, respectively. Table S1 Upregulated gene list of control vs. infection. Inf indicates zero quantitative values in the control group. Table S2 Downregulated gene list of control vs. infection. Inf indicates zero quantitative values in the control group. [file 5336931.f1.zip › TableS2 .txt]

id	baseMean	baseMean_control	baseMean_infection	foldChange(infection/control)(infection/control)	log2FoldChange	pval	padj	Chromosome	Start Site	End Site	Direction	Length	Name	GO	KEGG	EC	eggNOG Class	eggNOG	Description	Entrez_geneID	UniProtAC
ENSMUSG00000007279	876.2756016	1690.603803	61.94740052	0.036642175	-4.770351046	7.85495E-38	3.49997E-34	7	109798676	109865679	-	4153	Scube2	GO:0003413;GO:0005509;GO:0005509;GO:0005515;GO:0005576;GO:0005615;GO:0005615;GO:0007275;GO:0008289;GO:0009986;GO:0009986;GO:0019897;GO:0042802;GO:0045669;GO:0045778;GO:0045880;GO:0097108;GO:1902732;GO:0005509;GO:0005509;GO:0005509;GO:0005509;	K24468	-	T	18SPM;09TSP;1CPSU;KOG1217;0V4S0;1AYIX;0DF30;12SW5;0UHAU	signal peptide, CUB domain, EGF-like 2 [Source:MGI Symbol;Acc:MGI:1928765]	56788	D3YVM9
ENSMUSG00000032315	796.7284934	1578.352008	15.10497867	0.009570095	-6.707251037	4.3337E-30	9.65495E-27	9	57687928	57703824	+	2787	Cyp1a1	GO:0001666;GO:0001889;GO:0002933;GO:0002933;GO:0003824;GO:0003824;GO:0004497;GO:0004497;GO:0004497;GO:0004497;GO:0005506;GO:0005506;GO:0005737;GO:0005737;GO:0005737;GO:0005739;GO:0005739;GO:0005739;GO:0005743;GO:0005743;GO:0005743;GO:0005783;GO:0005789;GO:0006629;GO:0006631;GO:0006631;GO:0006631;GO:0006694;GO:0006778;GO:0006778;GO:0007568;GO:0008202;GO:0008202;GO:0008210;GO:0008210;GO:0008210;GO:…	K07408	EC:1.14.14.1	Q	0UMBF;12TUJ;1D0FC;1AW98;0V4F9;09TG8;KOG0156;18SIF;0DET4	cytochrome P450, family 1, subfamily a, polypeptide 1 [Source:MGI Symbol;Acc:MGI:88588]	13076	P00184;Q05A20
ENSMUSG00000044338	1334.82983	2458.446588	211.2130725	0.085913224	-3.540975977	2.59393E-26	3.85263E-23	2	85136225	85139923	+	3699	Aplnr	GO:0001525;GO:0001568;GO:0001570;GO:0004930;GO:0004930;GO:0004930;GO:0004930;GO:0005886;GO:0005886;GO:0005886;GO:0005886;GO:0005886;GO:0007165;GO:0007186;GO:0007186;GO:0007186;GO:0007186;GO:0007186;GO:0007186;GO:0007186;GO:0007275;GO:0007369;GO:0007507;GO:0007507;GO:0007512;GO:0016020;GO:0016020;GO:0016020;GO:0016021;GO:0016021;GO:0016021;GO:0043951;GO:0043951;GO:0043951;GO:0043951;GO:0043951;GO:…	K04174	-	T	KOG3656;0VBI1;1B3YU;18WE0;0UTNM;12T0Q;0DN97;1CSBT;0A0MS	apelin receptor [Source:MGI Symbol;Acc:MGI:1346086]	23796	Q9WV08
ENSMUSG00000057606	288.7849307	548.2076947	29.36216672	0.053560297	-4.22269224	7.00169E-26	9.59932E-23	14	31523082	31591343	-	3803	Colq	GO:0005201;GO:0005201;GO:0005515;GO:0005581;GO:0005615;GO:0005886;GO:0008201;GO:0008582;GO:0030054;GO:0030054;GO:0030198;GO:0031012;GO:0031594;GO:0042135;GO:0045202;GO:0062023;GO:0071340;GO:0090150;	-	-	W	0V3I3;1BB9N;0IS7G;0B5JE;0E8Z2;1DFVE;0WI6Z;197C6;13EUS	collagen-like tail subunit (single strand of homotrimer) of asymmetric acetylcholinesterase [Source:MGI Symbol;Acc:MGI:1338761]	382864	O35348
ENSMUSG00000026768	2742.817979	4980.759917	504.8760407	0.101365263	-3.302364752	7.7339E-24	8.10831E-21	2	12106632	12301922	-	7368	Itga8	GO:0001656;GO:0001822;GO:0001822;GO:0005783;GO:0005783;GO:0005886;GO:0005886;GO:0007155;GO:0007155;GO:0007155;GO:0007160;GO:0007160;GO:0007229;GO:0007275;GO:0007399;GO:0007420;GO:0007613;GO:0008305;GO:0008305;GO:0009986;GO:0009986;GO:0014069;GO:0014069;GO:0016020;GO:0016021;GO:0030030;GO:0030154;GO:0030198;GO:0030511;GO:0032591;GO:0032591;GO:0034446;GO:0034446;GO:0042472;GO:0043204;GO:0043204;GO:…	K06584	-	W	18UAE;09T5M;0V44B;1CS57;KOG3637;0UMSX;12N24;1AX9B;0DEGR	integrin alpha 8 [Source:MGI Symbol;Acc:MGI:109442]	241226	A2ARA8
ENSMUSG00000015354	2586.675841	4675.81562	497.5360616	0.106406262	-3.23234504	1.70468E-23	1.68791E-20	9	95637601	95698096	+	4625	Pcolce2	GO:0005201;GO:0005515;GO:0005518;GO:0005518;GO:0005576;GO:0008201;GO:0008201;GO:0008201;GO:0010952;GO:0016504;GO:0016504;GO:0062023;GO:1990830;	K24361	-	O	0DI6V;0V7UK;1AUFA;09WWE;1CSX8;0IEMJ;18UKE;12Q5Y;0UIY8	procollagen C-endopeptidase enhancer 2 [Source:MGI Symbol;Acc:MGI:1923727]	76477	Q8R4W6
ENSMUSG00000057182	369.3303577	688.1063063	50.55440915	0.073468894	-3.766722637	7.00577E-23	6.2432E-20	2	65457118	65567627	-	12717	Scn3a	GO:0001518;GO:0001518;GO:0001518;GO:0001518;GO:0005216;GO:0005216;GO:0005244;GO:0005248;GO:0005248;GO:0005248;GO:0005248;GO:0005261;GO:0005261;GO:0005261;GO:0005272;GO:0005516;GO:0005737;GO:0005886;GO:0005886;GO:0005886;GO:0005886;GO:0006811;GO:0006811;GO:0006811;GO:0006814;GO:0006814;GO:0006814;GO:0009925;GO:0016020;GO:0016020;GO:0016020;GO:0016020;GO:0016021;GO:0019228;GO:0019228;GO:0019233;GO:…	K04836	-	P	12NIT;195ZM;0V4YY;KOG2301;09U04;0DF9X;1AU26;0UIT4;1CPZK	sodium channel, voltage-gated, type III, alpha [Source:MGI Symbol;Acc:MGI:98249]	20269	A2ASI5;Q3UF73
ENSMUSG00000022206	2553.883016	4578.642009	529.1240224	0.115563528	-3.113241946	1.53117E-22	1.24045E-19	15	11839896	11907287	-	9389	Npr3	GO:0001501;GO:0001501;GO:0002158;GO:0007193;GO:0007193;GO:0007194;GO:0007194;GO:0007200;GO:0007200;GO:0008217;GO:0008217;GO:0008217;GO:0008528;GO:0008528;GO:0016020;GO:0016020;GO:0016020;GO:0016021;GO:0016021;GO:0016021;GO:0016941;GO:0016941;GO:0016941;GO:0016941;GO:0017046;GO:0017046;GO:0017046;GO:0030157;GO:0030157;GO:0031404;GO:0031404;GO:0032991;GO:0032991;GO:0033688;GO:0035810;GO:0042277;GO:…	K12325	-	T	1CT5K;0UPKM;13JUB;0A0ZH;18ZMW;KOG1023;0DNKV;0VBVX;1B1ZK	natriuretic peptide receptor 3 [Source:MGI Symbol;Acc:MGI:97373]	18162	P70180
ENSMUSG00000030495	682.2459603	1234.10178	130.3901404	0.105655905	-3.242554695	6.03787E-21	4.21652E-18	7	35186385	35201114	+	2111	Slc7a10	GO:0006865;GO:0016020;GO:0016020;GO:0016020;GO:0016021;GO:0022857;GO:0022857;GO:0055085;GO:0055085;GO:0005515;GO:0005887;GO:0006865;GO:0015175;GO:0015175;GO:0015175;GO:0015175;GO:0015179;GO:0015804;GO:0015804;GO:0015804;GO:0015804;GO:0016020;GO:0016020;GO:0016020;GO:0016021;GO:0022857;GO:0022857;GO:0042941;GO:0042941;GO:0042942;GO:0042942;GO:0043025;GO:0055085;GO:0055085;GO:0097440;GO:1902475;GO:…	K13782	-	E	12P2T;09V1W;1CWAQ;0DJGF;0V61J;1AW9C;18S0U;0UKI7;KOG1287	solute carrier family 7 (cationic amino acid transporter, y+ system), member 10 [Source:MGI Symbol;Acc:MGI:1858261]	53896	P63115
ENSMUSG00000022996	227.612864	421.4730941	33.75263395	0.080082535	-3.642368541	8.90545E-20	5.36231E-17	15	98770712	98778150	-	3401	Wnt10b	GO:0005102;GO:0005102;GO:0005576;GO:0005576;GO:0005576;GO:0007275;GO:0007275;GO:0007275;GO:0016055;GO:0016055;GO:0016055;GO:0000086;GO:0000122;GO:0002062;GO:0005102;GO:0005102;GO:0005102;GO:0005109;GO:0005125;GO:0005576;GO:0005576;GO:0005576;GO:0005615;GO:0006357;GO:0006629;GO:0007050;GO:0007165;GO:0007224;GO:0007267;GO:0007275;GO:0007275;GO:0007275;GO:0008284;GO:0009887;GO:0010971;GO:0014835;GO:…	K01357	-	T	1ASK9;191YK;KOG3913;0V6Y0;09VZK;0DFIZ;0UGWX;1CQ8Q;12S99	wingless-type MMTV integration site family, member 10B [Source:MGI Symbol;Acc:MGI:108061]	22410	P48614;Q1RME7
ENSMUSG00000030554	1246.611874	2215.703916	277.5198329	0.125251317	-2.997102325	1.12226E-19	6.45229E-17	7	67730160	67759742	-	7933	Synm	GO:0005200;GO:0005200;GO:0005200;GO:0005200;GO:0005200;GO:0005200;GO:0005515;GO:0005515;GO:0005737;GO:0005856;GO:0005882;GO:0005882;GO:0005882;GO:0005882;GO:0005882;GO:0005882;GO:0005912;GO:0008307;GO:0008307;GO:0008307;GO:0008307;GO:0008307;GO:0008307;GO:0016020;GO:0017166;GO:0017166;GO:0017166;GO:0017166;GO:0019215;GO:0019215;GO:0030018;GO:0030054;GO:0030674;GO:0031443;GO:0031443;GO:0042383;GO:…	K10376	-	Z	13M8P;0IH92;0A06J;1CSS8;0VB2I;0UHNH;0DMSQ;1AYFB;18X30	synemin, intermediate filament protein [Source:MGI Symbol;Acc:MGI:2661187]	233335	Q70IV5
ENSMUSG00000035258	975.3119416	1729.57917	221.0447136	0.127802599	-2.968010916	2.48965E-18	1.19927E-15	16	56477878	56690135	+	7416	Abi3bp	GO:0005515;GO:0005518;GO:0005539;GO:0005614;GO:0008201;GO:0010811;GO:0030198;GO:0031012;GO:0005515;GO:0005518;GO:0005539;GO:0005614;GO:0008201;GO:0010811;GO:0030198;GO:0031012;GO:0005201;GO:0005515;GO:0005518;GO:0005539;GO:0005614;GO:0008201;GO:0010811;GO:0030198;GO:0031012;GO:0062023;GO:0005515;GO:0005518;GO:0005539;GO:0005614;GO:0008201;GO:0010811;GO:0030198;GO:0031012;GO:0005515;GO:0005518;GO:…	K24477	-	U	09YD7;0UHX3;18XJK;0IIJU;0DG7V;1ATGP;0V9AT;12REA;1CQXB	ABI gene family, member 3 (NESH) binding protein [Source:MGI Symbol;Acc:MGI:2444583]	320712	E9Q8E3;Q59IW8
ENSMUSG00000033207	940.5295609	1664.759694	216.2994275	0.129928318	-2.94421219	2.58461E-18	1.21225E-15	19	23302609	23448442	-	3458	Mamdc2	GO:0005783;GO:0016020;GO:0016020;GO:0016020;	-	-	O	1AW4B;12REM;0UKND;0IF4R;09WXJ;18X27;0DI87;0V7VU;1CSYJ	MAM domain containing 2 [Source:MGI Symbol;Acc:MGI:1918988]	71738	Q8CG85;A0A0R4J0J7
ENSMUSG00000021390	3801.528612	6635.51311	967.5441146	0.145813006	-2.777808684	2.98831E-18	1.36566E-15	13	49608046	49624501	+	2566	Ogn	GO:0005515;GO:0005576;GO:0005615;GO:0007165;GO:0008083;GO:0030021;GO:0062023;	K08126	-	T	KOG0619;18TRA;135B8;1B0HJ;0DJ5X;0UNVI;1CTXU;0V8RG;09XTV	osteoglycin [Source:MGI Symbol;Acc:MGI:109278]	18295	Q62000;Q543C5
ENSMUSG00000041828	920.2935353	1628.520905	212.0661653	0.130220106	-2.940975874	4.97733E-18	2.21778E-15	11	110025634	110095978	-	6272	Abca8a	GO:0000166;GO:0005319;GO:0005524;GO:0005524;GO:0005524;GO:0005886;GO:0006869;GO:0016020;GO:0016021;GO:0016021;GO:0016021;GO:0016887;GO:0016887;GO:0042626;GO:0042626;GO:0042626;GO:0043231;GO:0055085;GO:0055085;GO:0000166;GO:0005524;GO:0005524;GO:0005524;GO:0016020;GO:0016021;GO:0016021;GO:0016021;GO:0016887;GO:0016887;GO:0042626;GO:0042626;GO:0055085;GO:0055085;GO:0000166;GO:0005319;GO:0005524;GO:…	K05650	-	Q	0V4GH;12P2M;KOG0059;0DG5X;09THI;1CQVH	ATP-binding cassette, sub-family A (ABC1), member 8a [Source:MGI Symbol;Acc:MGI:2386846]	217258	Q8K442;A4PBQ7;F8WGE3
ENSMUSG00000026874	5911.510939	10217.19316	1605.828715	0.157169263	-2.669608996	6.84214E-18	2.97433E-15	2	34983331	35061438	-	6265	Hc	GO:0001701;GO:0002376;GO:0004866;GO:0004866;GO:0005515;GO:0005576;GO:0005576;GO:0005576;GO:0005579;GO:0005579;GO:0005579;GO:0005615;GO:0005615;GO:0006954;GO:0006957;GO:0006958;GO:0010575;GO:0010575;GO:0010760;GO:0010760;GO:0010951;GO:0019835;GO:0045087;GO:0045766;GO:0090197;GO:0090197;GO:0005515;GO:0005576;	K03994	-	O	18TVY;0V9VN;13MNB;1CV6X;0UM5U;KOG1366;1AWS4;09YXX;0DKCZ	hemolytic complement [Source:MGI Symbol;Acc:MGI:96031]	15139	P06684
ENSMUSG00000034810	4725.979675	8217.775125	1234.184224	0.150184716	-2.735190094	8.25924E-18	3.50487E-15	2	66673425	66784914	-	7338	Scn7a	GO:0001518;GO:0001518;GO:0001518;GO:0001518;GO:0005216;GO:0005216;GO:0005244;GO:0005248;GO:0005248;GO:0005248;GO:0005261;GO:0005261;GO:0005261;GO:0005272;GO:0005272;GO:0005515;GO:0005886;GO:0005886;GO:0005886;GO:0005886;GO:0005886;GO:0006811;GO:0006811;GO:0006811;GO:0006814;GO:0006814;GO:0006814;GO:0006936;GO:0006936;GO:0009617;GO:0016020;GO:0016020;GO:0016020;GO:0016021;GO:0019228;GO:0030424;GO:…	K04839	-	P	18XPH;0VESE;13NPQ;0DS75;0A426;0UM2Z;1B33N;0INF4;1D1GA	sodium channel, voltage-gated, type VII, alpha [Source:MGI Symbol;Acc:MGI:102965]	20272	Q62467;B1AYL1
ENSMUSG00000064294	1307.732716	2286.740639	328.7247924	0.143752548	-2.798340572	1.28616E-17	5.33099E-15	1	58113130	58200698	+	7033	Aox3	GO:0004031;GO:0004031;GO:0004854;GO:0005506;GO:0005506;GO:0005506;GO:0005737;GO:0005829;GO:0005829;GO:0009055;GO:0009055;GO:0009055;GO:0009115;GO:0016491;GO:0016491;GO:0016491;GO:0017144;GO:0022900;GO:0030151;GO:0042803;GO:0043546;GO:0046872;GO:0046872;GO:0046872;GO:0050250;GO:0050660;GO:0050660;GO:0050660;GO:0050660;GO:0051287;GO:0051287;GO:0051536;GO:0051536;GO:0051536;GO:0051537;GO:0051537;GO:…	K00157	EC:1.2.3.1	F	0UXNX;0AE2Z;0VRA9;0IV7B;141NY;KOG0430;0DY47;1D71C	aldehyde oxidase 3 [Source:MGI Symbol;Acc:MGI:1918974]	71724	G3X982;Q8C6Q4;Q9CW59
ENSMUSG00000024440	631.8714132	1113.079358	150.6634682	0.135357346	-2.885154905	3.43914E-17	1.33252E-14	18	38267089	38284402	-	6058	Pcdh12	GO:0005509;GO:0005509;GO:0005576;GO:0005886;GO:0005886;GO:0005886;GO:0005887;GO:0005887;GO:0005911;GO:0005911;GO:0005911;GO:0005977;GO:0007155;GO:0007155;GO:0007155;GO:0007155;GO:0007156;GO:0007156;GO:0007156;GO:0016020;GO:0016020;GO:0016020;GO:0016021;GO:0016339;GO:0030054;GO:0060711;GO:0005911;GO:0005911;GO:0007155;GO:0007155;GO:0007156;GO:0007156;	K16499	-	Z;U	1B2V9;0A3TW;0DKD2;KOG3594;18TTX;0VENA;13HW2;1CV71;0USPU	protocadherin 12 [Source:MGI Symbol;Acc:MGI:1855700]	53601	O55134;Q8C883
ENSMUSG00000004892	95.94834297	183.2866865	8.609999465	0.046975586	-4.411945038	5.20873E-17	1.94699E-14	3	87987531	88000230	-	4064	Bcan	GO:0001501;GO:0005509;GO:0005509;GO:0005540;GO:0005540;GO:0005540;GO:0005576;GO:0005615;GO:0007155;GO:0007155;GO:0007160;GO:0007417;GO:0009986;GO:0021766;GO:0030246;GO:0030424;GO:0030425;GO:0031012;GO:0031012;GO:0031225;GO:0033268;GO:0043194;GO:0045202;GO:0060074;GO:0072534;GO:0098966;GO:0098978;GO:0098978;GO:0098982;GO:1990138;	K06795	-	W;T	0UGN7;0IG1W;09YH0;0V9EQ;0DJX9;18SIT;1CUQR;1AU9V;12S9P	brevican [Source:MGI Symbol;Acc:MGI:1096385]	12032	Q61361
ENSMUSG00000068263	178.9036941	329.8567106	27.9506776	0.084735816	-3.560884292	5.24354E-17	1.94699E-14	6	87730869	87755908	+	4053	Efcc1	GO:0003674;GO:0005509;GO:0005509;GO:0005829;GO:0008150;GO:0005509;GO:0005509;	-	-	S	0A27A;1933S;0VD35;1CYUR;0DPVB;0UFCB;1B3H4;0IH78;13HRF	EF hand and coiled-coil domain containing 1 [Source:MGI Symbol;Acc:MGI:3611451]	58229	Q9JJF6
ENSMUSG00000090877	1054.189575	1889.622079	218.7570701	0.11576763	-3.110696177	6.98436E-17	2.54045E-14	17	34956436	34959238	-	2803	Hspa1b	GO:0000166;GO:0002199;GO:0005515;GO:0005515;GO:0005524;GO:0005524;GO:0005634;GO:0005737;GO:0005737;GO:0005739;GO:0005759;GO:0005813;GO:0005815;GO:0005829;GO:0005856;GO:0005886;GO:0006457;GO:0006986;GO:0007339;GO:0008180;GO:0009408;GO:0016192;GO:0016887;GO:0031072;GO:0031625;GO:0032436;GO:0034620;GO:0042026;GO:0042026;GO:0043066;GO:0043154;GO:0044183;GO:0044183;GO:0044297;GO:0051082;GO:0051085;GO:…	K03283	-	-	-	heat shock protein 1B [Source:MGI Symbol;Acc:MGI:99517]	15511	P17879
ENSMUSG00000039323	1322.273701	2262.949146	381.5982572	0.168628737	-2.568077676	8.73641E-17	3.11418E-14	1	72824503	72852474	+	1847	Igfbp2	GO:0005520;GO:0005520;GO:0005520;GO:0005576;GO:0005576;GO:0005576;GO:0005576;GO:0005576;GO:0005615;GO:0005615;GO:0005615;GO:0005615;GO:0005615;GO:0007165;GO:0007565;GO:0007568;GO:0007584;GO:0009612;GO:0010226;GO:0016324;GO:0016324;GO:0019838;GO:0031410;GO:0031410;GO:0031994;GO:0031994;GO:0031994;GO:0031994;GO:0031994;GO:0031995;GO:0031995;GO:0031995;GO:0031995;GO:0032355;GO:0032526;GO:0032870;GO:…	K23575	-	W;T	0IHUR;0UPKH;13KGI;09Z4Z;191X4;0VA24;1B441;0DKKN;1CVF3	insulin-like growth factor binding protein 2 [Source:MGI Symbol;Acc:MGI:96437]	16008	P47877
ENSMUSG00000020811	423.4121813	748.3474226	98.47693989	0.131592542	-2.925850364	1.77352E-16	6.07873E-14	11	71749920	71789647	+	4287	Wscd1	GO:0003674;GO:0005575;GO:0008146;GO:0008146;GO:0008150;GO:0016020;GO:0016021;GO:0003674;GO:0005575;GO:0008146;GO:0008146;GO:0008150;GO:0016020;GO:0016021;GO:0003674;GO:0005575;GO:0008146;GO:0008146;GO:0008150;GO:0016020;GO:0016021;	-	-	O;G	12R44;18WUP;09VEE;1AVFH;KOG4157;0UJYM;0DGP8;1CRD2;0V6DK	WSC domain containing 1 [Source:MGI Symbol;Acc:MGI:2448493]	216881	Q80XH4
ENSMUSG00000033763	1365.566712	2355.781596	375.3518274	0.159332184	-2.649890381	2.53262E-16	8.51675E-14	8	110721476	110741400	+	5311	Mtss2	GO:0001726;GO:0001726;GO:0003779;GO:0003779;GO:0003779;GO:0003785;GO:0005096;GO:0005096;GO:0005546;GO:0005737;GO:0005886;GO:0007009;GO:0007009;GO:0030027;GO:0030864;GO:0032587;GO:0032587;GO:0036120;GO:0036120;GO:0042995;GO:0048365;GO:0048365;GO:0061024;GO:0090630;GO:0090630;GO:0097178;GO:0097178;GO:0097581;GO:0003779;GO:0003779;GO:0007009;GO:0007009;GO:0097178;GO:0097178;GO:0003779;GO:0003779;GO:…	K20128	-	Z;S;T	18UTZ;1B4DD;09TS1;1CPS7;0IGVU;0DF2F;0UQ70;0V4RB;12T1B	MTSS I-BAR domain containing 2 [Source:MGI Symbol;Acc:MGI:3039591]	244654	Q6P9S0
ENSMUSG00000043631	372.2260255	661.3702162	83.08183479	0.125620768	-2.992853095	4.17895E-16	1.33002E-13	13	49504810	49532789	+	5677	Ecm2	GO:0005515;GO:0005515;GO:0005518;GO:0005576;GO:0005614;GO:0008201;GO:0008201;GO:0010811;GO:0010811;GO:0030198;GO:0030198;GO:0031012;GO:0031012;GO:0070052;GO:0070052;	K08119	-	T	KOG0619;13MGS;09VZJ;18SG5;1CRYG;0DH8B;0UJAM;0V6XZ;1AVPP	extracellular matrix protein 2, female organ and adipocyte specific [Source:MGI Symbol;Acc:MGI:3039578]	407800	Q5FW85
ENSMUSG00000024027	414.294084	729.9495811	98.63858693	0.135130685	-2.887572781	1.07786E-15	3.09849E-13	17	30901817	30940791	+	5811	Glp1r	GO:0001653;GO:0004888;GO:0004888;GO:0004930;GO:0004930;GO:0004930;GO:0004967;GO:0004967;GO:0005886;GO:0005886;GO:0005886;GO:0005887;GO:0005887;GO:0005887;GO:0007165;GO:0007166;GO:0007166;GO:0007186;GO:0007186;GO:0007186;GO:0007188;GO:0007189;GO:0007189;GO:0007189;GO:0007204;GO:0007204;GO:0007218;GO:0007611;GO:0007611;GO:0007613;GO:0007631;GO:0008016;GO:0008284;GO:0008306;GO:0008528;GO:0008528;GO:…	K04581	-	T	09UJY;12NT5;18TDJ;1AZCQ;0DFVK;0UHBW;KOG4564;0V4SW;1CQIZ	glucagon-like peptide 1 receptor [Source:MGI Symbol;Acc:MGI:99571]	14652	O35659
ENSMUSG00000032649	296.205494	526.2283104	66.1826775	0.125767991	-2.991163302	1.47062E-15	4.12875E-13	1	152399830	152510695	+	4245	Colgalt2	GO:0005575;GO:0005783;GO:0005788;GO:0008150;GO:0016740;GO:0016757;GO:0050211;GO:0050211;	K11703	EC:2.4.1.50	O	0UHDB;KOG4179;1AT0I;09UKS;0V5K6;18TXN;1CQJT;0DFWG;12P9N	collagen beta(1-O)galactosyltransferase 2 [Source:MGI Symbol;Acc:MGI:2138232]	269132	Q6NVG7
ENSMUSG00000066842	1314.284205	2260.761744	367.8066668	0.162691477	-2.619789423	1.48258E-15	4.12875E-13	1	150562524	150993435	-	21191	Hmcn1	GO:0005201;GO:0005509;GO:0005509;GO:0005576;GO:0005576;GO:0005604;GO:0005604;GO:0005737;GO:0005912;GO:0005938;GO:0007049;GO:0007156;GO:0007157;GO:0009617;GO:0030054;GO:0030054;GO:0032154;GO:0051301;GO:0062023;GO:0062023;GO:0005201;GO:0005509;GO:0005509;GO:0005576;GO:0005576;GO:0005604;GO:0005604;GO:0005737;GO:0005912;GO:0005938;GO:0007049;GO:0007156;GO:0007157;GO:0009617;GO:0030054;GO:0030054;GO:…	K17341	-	T	1B097;0UGYK;18TEZ;KOG4475;13JB2;0APEV;0DFN3;1CQBN;0W1RR	hemicentin 1 [Source:MGI Symbol;Acc:MGI:2685047]	545370	D3YXG0
ENSMUSG00000062960	5802.911037	9801.679156	1804.142918	0.184064678	-2.441715295	2.19437E-15	5.92581E-13	5	75932827	75978458	-	9030	Kdr	GO:0001525;GO:0001569;GO:0001934;GO:0001938;GO:0004672;GO:0004672;GO:0004713;GO:0004713;GO:0004713;GO:0004713;GO:0004714;GO:0004714;GO:0004714;GO:0005021;GO:0005021;GO:0005021;GO:0005178;GO:0005524;GO:0005524;GO:0005768;GO:0005768;GO:0005769;GO:0005783;GO:0005783;GO:0005794;GO:0005886;GO:0005886;GO:0005887;GO:0006468;GO:0006468;GO:0007169;GO:0007169;GO:0008284;GO:0008360;GO:0010595;GO:0010629;GO:…	K05098	EC:2.7.10.1	T	0V51R;1CQ26;09U2S;KOG0200;1AYVK;0UQ3R;18TC6;0DFCG;12TBY	kinase insert domain protein receptor [Source:MGI Symbol;Acc:MGI:96683]	16542	-
ENSMUSG00000031283	259.5063823	463.9199964	55.09276822	0.11875489	-3.073941172	2.53562E-15	6.64594E-13	X	143285674	143394262	-	6758	Chrdl1	GO:0001503;GO:0001654;GO:0001654;GO:0001709;GO:0005515;GO:0005576;GO:0007275;GO:0007399;GO:0030154;GO:0030182;GO:0030514;GO:0001503;GO:0001654;GO:0001654;GO:0001654;GO:0001709;GO:0005515;GO:0005576;GO:0007275;GO:0007399;GO:0030154;GO:0030182;GO:0030514;GO:0001503;GO:0001654;GO:0001654;GO:0001709;GO:0005515;GO:0005576;GO:0007275;GO:0007399;GO:0030154;GO:0030182;GO:0030514;GO:0001503;GO:0001654;GO:…	K24520	-	O;W	0IF8R;0UM7H;0DINB;18WPY;09XAW;12QF2;0V899;1CTD7;1B13F	chordin-like 1 [Source:MGI Symbol;Acc:MGI:1933172]	83453	Q920C1
ENSMUSG00000046618	534.4062956	932.11131	136.7012812	0.146657679	-2.769475483	2.8038E-15	7.24234E-13	2	38931978	38963753	+	5579	Olfml2a	GO:0005576;GO:0030198;GO:0031012;GO:0042802;GO:0050840;	-	-	W	0V58X;12NMM;1ASBN;18T6G;0UGK7;1CQ97;09U9S;KOG3545;0DFJG	olfactomedin-like 2A [Source:MGI Symbol;Acc:MGI:2444741]	241327	Q8BHP7;B2RQD8
ENSMUSG00000054619	6914.902914	11685.29018	2144.51565	0.18352267	-2.445969811	4.17531E-15	1.06309E-12	15	100304140	100328662	+	2595	Mettl7a1	GO:0005811;GO:0008168;GO:0008168;GO:0008168;GO:0005811;GO:0008168;GO:0005811;GO:0008168;GO:0008168;GO:0008168;GO:0005811;GO:0008168;GO:0008168;GO:0008168;GO:0005811;GO:0008168;GO:0005811;GO:0008168;GO:0008168;GO:0008168;GO:0008168;GO:0016020;GO:0016021;GO:0016740;GO:0032259;GO:0005811;GO:0008168;GO:0008168;GO:0008168;GO:0016020;GO:0016021;GO:0005811;GO:0008168;GO:0008168;	-	-	S	0V37C;13DB0;1BB1W;0WH4J;1978A;0IQG5;1DFC9;0E8DW;0B4KH	methyltransferase like 7A1 [Source:MGI Symbol;Acc:MGI:1916523]	70152	Q8C6B0
ENSMUSG00000021573	416.5112654	728.4563123	104.5662184	0.143544941	-2.800425608	4.55694E-15	1.10208E-12	13	74009407	74035753	+	5102	Tppp	GO:0000287;GO:0000287;GO:0000287;GO:0001578;GO:0001578;GO:0001578;GO:0001578;GO:0001578;GO:0001578;GO:0003924;GO:0003924;GO:0003924;GO:0005634;GO:0005634;GO:0005634;GO:0005737;GO:0005737;GO:0005737;GO:0005739;GO:0005739;GO:0005794;GO:0005819;GO:0005829;GO:0005829;GO:0005856;GO:0005874;GO:0005874;GO:0005874;GO:0005874;GO:0007049;GO:0008017;GO:0014003;GO:0015631;GO:0015631;GO:0015631;GO:0015631;GO:…	-	-	Z;T	18Y65;1AVQ4;0V9ZN;1CVBP;09Z27;0DKHM;0UMUY;KOG4070;13KW2	tubulin polymerization promoting protein [Source:MGI Symbol;Acc:MGI:1920198]	72948	Q7TQD2;Q3URG1
ENSMUSG00000045441	193.0316752	347.9574279	38.10592244	0.109513174	-3.190823661	4.57578E-15	1.10208E-12	6	59347226	59426294	-	8339	Gprin3	GO:0003674;GO:0005575;GO:0008150;	-	-	S	0IVMU;1AVDJ;0UJWH;1CSDA;13IM1;18UGB;09WDP;0DHNV;0V7C1	GPRIN family member 3 [Source:MGI Symbol;Acc:MGI:1924785]	243385	Q8BWS5;B2RQZ6
ENSMUSG00000060548	567.8199464	981.1403746	154.4995182	0.157469331	-2.666857223	4.89855E-15	1.16409E-12	14	60963875	61046490	-	4738	Tnfrsf19	GO:0001942;GO:0005515;GO:0005515;GO:0005576;GO:0005886;GO:0005886;GO:0016020;GO:0016021;GO:0038023;GO:0043123;GO:0043123;GO:0046330;GO:0001942;GO:0005515;GO:0005515;GO:0005576;GO:0005886;GO:0005886;GO:0016020;GO:0016021;GO:0038023;GO:0043123;GO:0043123;GO:0046330;GO:0001942;GO:0005515;GO:0005515;GO:0005576;GO:0005886;GO:0005886;GO:0016020;GO:0016021;GO:0038023;GO:0043123;GO:0043123;GO:0046330;GO:…	K05155	-	T	0IFRK;1B1P0;0V4SS;137G2;1CPTM;0DF3T;18TWX;09TTF;0UG94	tumor necrosis factor receptor superfamily, member 19 [Source:MGI Symbol;Acc:MGI:1352474]	29820	Q9JLL3;Q8BUM7
ENSMUSG00000027796	191.0076711	344.892574	37.1227681	0.107635742	-3.21577087	5.20527E-15	1.2207E-12	3	54755582	54801257	+	5368	Smad9	GO:0001657;GO:0001880;GO:0003677;GO:0003700;GO:0003700;GO:0005515;GO:0005515;GO:0005634;GO:0005634;GO:0005634;GO:0005654;GO:0005667;GO:0005667;GO:0005737;GO:0005737;GO:0005737;GO:0005829;GO:0006355;GO:0006355;GO:0006468;GO:0007179;GO:0007179;GO:0030509;GO:0030509;GO:0030901;GO:0030902;GO:0045597;GO:0045893;GO:0046872;GO:0051216;GO:0060348;GO:0060395;GO:0071407;	K16791	-	K	1AW44;KOG3701;09TDQ;0DHAU;191D3;1CS0Y;0V4CT;0UJE1;12PNA	SMAD family member 9 [Source:MGI Symbol;Acc:MGI:1859993]	55994	Q9JIW5;Q3UVC6
ENSMUSG00000043496	208.6962075	374.7966183	42.59579667	0.11365043	-3.137324958	6.14288E-15	1.40365E-12	6	53815468	53820830	-	5363	Tril	GO:0001530;GO:0001530;GO:0001530;GO:0002376;GO:0002718;GO:0002718;GO:0002718;GO:0005515;GO:0005615;GO:0006954;GO:0016020;GO:0016021;GO:0031012;GO:0034142;GO:0034142;GO:0034142;GO:0045087;GO:0046696;GO:0046696;GO:0046696;	-	-	T;W;V	0VDRY;KOG0619;0A2WR;0UQVX;0DI64;137ZK;1AZD0;1CSWG;18ZH3	TLR4 interactor with leucine-rich repeats [Source:MGI Symbol;Acc:MGI:1914123]	66873	Q9DBY4
ENSMUSG00000068323	571.6641367	986.6498926	156.6783809	0.158798356	-2.654732118	6.42009E-15	1.43503E-12	6	83219828	83304945	+	5804	Slc4a5	GO:0002064;GO:0003014;GO:0003014;GO:0003073;GO:0005452;GO:0005452;GO:0006811;GO:0006811;GO:0006820;GO:0006820;GO:0008509;GO:0008509;GO:0008510;GO:0010468;GO:0015698;GO:0015701;GO:0016020;GO:0016020;GO:0016020;GO:0016021;GO:0016021;GO:0016021;GO:0016324;GO:0033326;GO:0035725;GO:0048311;GO:0051453;GO:0060041;GO:0098656;GO:0002064;GO:0003014;GO:0003014;GO:0003073;GO:0005452;GO:0005452;GO:0006811;GO:…	K13857	-	P	KOG1172;09VZ2;1AZFP;0UHJM;0DHY5;0V6NE;194ZV;12Q16;1CUNV	solute carrier family 4, sodium bicarbonate cotransporter, member 5 [Source:MGI Symbol;Acc:MGI:2443220]	232156	D3YVG0
ENSMUSG00000031494	66.44233626	127.1522176	5.732454937	0.045083405	-4.471259704	1.00683E-14	2.16201E-12	8	3743397	3748984	-	1583	Cd209a	GO:0001618;GO:0005537;GO:0005537;GO:0006897;GO:0009986;GO:0016020;GO:0016021;GO:0016021;GO:0030246;GO:0030246;GO:0042129;GO:0046718;GO:0046872;GO:0048306;GO:0097367;GO:0030246;GO:0001618;GO:0005537;GO:0005537;GO:0006897;GO:0009986;GO:0016020;GO:0016021;GO:0016021;GO:0030246;GO:0030246;GO:0042129;GO:0046718;GO:0046872;GO:0048306;GO:0097367;	K06563	-	T;V	13U29;0VI3D;0A72D;0UV87;KOG4297;1D323;194SP;0DSZ6;1B5QY	CD209a antigen [Source:MGI Symbol;Acc:MGI:2157942]	170786	Q91ZX1
ENSMUSG00000024421	1792.145798	3036.092367	548.199228	0.180560787	-2.469443481	1.51167E-14	3.1697E-12	18	12333819	12583013	+	10745	Lama3	GO:0001738;GO:0005102;GO:0005102;GO:0005178;GO:0005201;GO:0005201;GO:0005576;GO:0005576;GO:0005604;GO:0005604;GO:0005608;GO:0005610;GO:0005610;GO:0005783;GO:0005783;GO:0005912;GO:0007155;GO:0007155;GO:0007155;GO:0007229;GO:0007411;GO:0009887;GO:0009888;GO:0016477;GO:0030056;GO:0030155;GO:0030155;GO:0030334;GO:0030334;GO:0031581;GO:0035987;GO:0045995;GO:0045995;GO:0062023;GO:0098609;GO:0098609;GO:…	K06240	-	W	12R2U;09V1Y;1AW06;18WXW;0V61M;0DJ6H;0UKHA;KOG1836;1CTYD	laminin, alpha 3 [Source:MGI Symbol;Acc:MGI:99909]	16774	Q61789
ENSMUSG00000023336	537.5637543	924.8936022	150.2339064	0.162433718	-2.622076958	1.80394E-14	3.73855E-12	8	119666365	119688222	+	1539	Wfdc1	GO:0005576;GO:0005576;GO:0010466;GO:0030414;GO:0030414;GO:0001558;GO:0001558;GO:0001558;GO:0003674;GO:0004867;GO:0005576;GO:0005576;GO:0005576;GO:0005615;GO:0005615;GO:0005615;GO:0010466;GO:0010466;GO:0010951;GO:0030414;GO:0030414;GO:0030414;GO:0032355;GO:0042493;GO:0050680;GO:0050680;GO:0050728;GO:0061045;	K23635	-	W	0IH18;0DSN6;0A58A;1CZMM;0VE4F;195FT;0USJ0;13MEK;1B4AE	WAP four-disulfide core domain 1 [Source:MGI Symbol;Acc:MGI:1915116]	67866	Q9ESH5;Q3UQ76
ENSMUSG00000048960	2562.182461	4322.061421	802.3035005	0.185629824	-2.429499578	1.83215E-14	3.75338E-12	1	10993465	11303681	+	16609	Prex2	GO:0005085;GO:0005085;GO:0005085;GO:0005096;GO:0005096;GO:0005515;GO:0005886;GO:0005886;GO:0007186;GO:0007186;GO:0007186;GO:0008344;GO:0014065;GO:0030676;GO:0030676;GO:0030676;GO:0030676;GO:0030676;GO:0035556;GO:0035556;GO:0043547;GO:0048813;GO:0016020;GO:0016021;	K17588	-	T	0V3XB;1DGEY;KOG4428;KOG3519;0WJ7C;1BBJP;0E9JZ;0B6GV;13G71	phosphatidylinositol-3,4,5-trisphosphate-dependent Rac exchange factor 2 [Source:MGI Symbol;Acc:MGI:1923385]	109294	Q3LAC4
ENSMUSG00000027217	2264.501359	3793.396335	735.6063836	0.193917619	-2.366484208	5.41639E-14	1.01072E-11	2	93201760	93334505	-	8175	Tspan18	GO:0003674;GO:0005887;GO:0016020;GO:0016021;GO:0016021;GO:0016021;GO:0003674;GO:0005887;GO:0016020;GO:0016021;GO:0016021;GO:0016021;	K17353	-	S;G	0VD3J;1AUQ6;0DPVU;KOG3882;12UZN;0UJ7B;1CUQF;18VS5;09YKJ	tetraspanin 18 [Source:MGI Symbol;Acc:MGI:1917186]	241556	Q80WR1
ENSMUSG00000049690	1278.868371	2157.269353	400.4673892	0.185636248	-2.429449649	5.50073E-14	1.01072E-11	1	125913620	126830799	-	12100	Nckap5	GO:0001578;GO:0003674;GO:0007019;GO:0035371;GO:0001578;GO:0003674;GO:0007019;GO:0035371;GO:0001578;GO:0003674;GO:0007019;GO:0035371;GO:0001578;GO:0003674;GO:0007019;GO:0035371;GO:0001578;GO:0003674;GO:0007019;GO:0035371;GO:0001578;GO:0003674;GO:0007019;GO:0035371;GO:0001578;GO:0003674;GO:0007019;GO:0035371;GO:0001578;GO:0003674;GO:0007019;GO:0035371;	-	-	S	0VE9P;18TZ6;0IK14;0A3U1;1B3MJ;1D0JR;0UUBU;12ZRT;0DRDZ	NCK-associated protein 5 [Source:MGI Symbol;Acc:MGI:2686394]	210356	Q8C6S8;Q6NZK2;E9QAE1
ENSMUSG00000035407	376.7352321	651.2225337	102.2479304	0.157009202	-2.671078979	6.61448E-14	1.20296E-11	4	98754898	98817537	-	4795	Kank4	GO:0003674;GO:0005515;GO:0005737;GO:0005737;GO:0005737;GO:0005737;GO:0005829;GO:0005829;GO:0005856;GO:0015630;GO:0015630;GO:0030837;GO:0051497;	K22808	-	S;L	0DPQ6;0UN69;1AXP0;0A226;195RH;0VCXG;12TGS;1CV72;KOG0514	KN motif and ankyrin repeat domains 4 [Source:MGI Symbol;Acc:MGI:3043381]	242553	Q6P9J5
ENSMUSG00000025784	1246.523315	2103.429923	389.6167077	0.185229231	-2.432616305	1.01166E-13	1.76773E-11	9	123150946	123157432	+	992	Clec3b	GO:0001503;GO:0001503;GO:0001652;GO:0005509;GO:0005615;GO:0005737;GO:0008201;GO:0030246;GO:0030282;GO:0036143;GO:0071310;GO:0071560;	K17520	-	W;T;V	13PCW;0A322;0VD84;192NM;0UGSN;KOG4297;1AY39;0DQIE;1CZKS	C-type lectin domain family 3, member b [Source:MGI Symbol;Acc:MGI:104540]	21922	Q8CFZ6
ENSMUSG00000028047	836.0083008	1412.801349	259.2152528	0.18347608	-2.446336108	1.13065E-13	1.95646E-11	3	89215180	89226837	+	4823	Thbs3	GO:0003417;GO:0005509;GO:0005509;GO:0005576;GO:0005576;GO:0007155;GO:0007155;GO:0007155;GO:0008201;GO:0008201;GO:0008201;GO:0008201;GO:0043931;GO:0048471;GO:0048471;GO:0060346;GO:0062023;GO:0005576;GO:0005576;GO:0008201;GO:0008201;GO:0005509;GO:0005509;GO:0005509;GO:0005576;GO:0005576;GO:0007155;GO:0007155;GO:0008201;GO:0008201;GO:0005509;GO:0005576;GO:0007155;GO:0008201;	K04659	-	W	12R26;0UISS;18XVY;0IFQQ;0V6VV;0A0RB;1CX9W;0DNCQ;1AT8X	thrombospondin 3 [Source:MGI Symbol;Acc:MGI:98739]	21827	Q05895
ENSMUSG00000091971	393.1071617	672.7144495	113.4998739	0.168719245	-2.567303552	1.27754E-13	2.16853E-11	17	34969190	34972156	-	2967	Hspa1a	GO:0000166;GO:0000723;GO:0001664;GO:0002020;GO:0003714;GO:0003714;GO:0005102;GO:0005515;GO:0005524;GO:0005524;GO:0005524;GO:0005634;GO:0005634;GO:0005634;GO:0005737;GO:0005737;GO:0005737;GO:0005739;GO:0005813;GO:0005813;GO:0005814;GO:0005815;GO:0005829;GO:0005829;GO:0005856;GO:0005886;GO:0006281;GO:0006402;GO:0006457;GO:0006986;GO:0006986;GO:0007041;GO:0008180;GO:0008180;GO:0008285;GO:0009408;GO:…	K03283	-	O;L	1ATY5;09YID;0USSJ;0V9G5;KOG0101;12PIY;1CUSF;191DD;0DH5C	heat shock protein 1A [Source:MGI Symbol;Acc:MGI:96244]	193740	Q61696;Q3TU85
ENSMUSG00000046280	1073.202937	1799.385367	347.0205071	0.192855023	-2.37441137	2.06552E-13	3.473E-11	3	89831370	89858834	+	7222	She	GO:0001784;GO:0005575;	K23697	-	S;T	0A033;0DG9N;18WT0;1CQ1C;1AU6Z;12SZD;0UT1X;0V5CC;0IGWI	src homology 2 domain-containing transforming protein E [Source:MGI Symbol;Acc:MGI:1099462]	214547	Q8BSD5
ENSMUSG00000037846	1918.796242	3188.639328	648.9531567	0.203520402	-2.296754672	2.16645E-13	3.60866E-11	10	67979570	68059740	+	5547	Rtkn2	GO:0003674;GO:0005634;GO:0005634;GO:0005634;GO:0005737;GO:0005737;GO:0005737;GO:0005886;GO:0007165;GO:0007165;GO:0008284;GO:0008284;GO:0030097;GO:0030097;GO:0030097;GO:0030097;GO:0051092;GO:0051092;GO:0051092;GO:1901224;GO:1901224;GO:1901224;GO:2001243;GO:2001243;GO:2001243;GO:0007165;GO:0007165;GO:0030097;GO:0030097;GO:0003674;GO:0005634;GO:0005634;GO:0005737;GO:0005737;GO:0005886;GO:0007165;GO:…	K24024	-	Z;T	0DF0V;1AWBJ;18WHW;09TQP;0UK4Y;1CPQN;0V4PX;12PWC;0IIHF	rhotekin 2 [Source:MGI Symbol;Acc:MGI:2158417]	170799	-
ENSMUSG00000053965	2551.631814	4243.927783	859.3358447	0.202485973	-2.304106128	2.21466E-13	3.65481E-11	3	122728947	122859374	+	9831	Pde5a	GO:0000166;GO:0002026;GO:0002678;GO:0003824;GO:0004112;GO:0004114;GO:0004114;GO:0004114;GO:0005515;GO:0005829;GO:0007165;GO:0007165;GO:0007614;GO:0008081;GO:0008081;GO:0008152;GO:0010613;GO:0010749;GO:0016787;GO:0030553;GO:0030553;GO:0042130;GO:0043065;GO:0043406;GO:0045745;GO:0045907;GO:0046068;GO:0046069;GO:0046069;GO:0046872;GO:0047555;GO:0047555;GO:0047555;GO:0047555;GO:0055118;GO:0055119;GO:…	K13762	EC:3.1.4.35	F;T	131SD;194NS;0UH8S;09UEN;1AYD3;KOG3689;1CQGR;0V5DZ;0DFTA	phosphodiesterase 5A, cGMP-specific [Source:MGI Symbol;Acc:MGI:2651499]	242202	Q8CG03
ENSMUSG00000034488	258.9106895	449.8619105	67.95946856	0.151067399	-2.726735744	2.98829E-13	4.84184E-11	13	88821472	89323223	+	13677	Edil3	GO:0005178;GO:0005178;GO:0005509;GO:0005509;GO:0007155;GO:0005178;GO:0005178;GO:0005509;GO:0005509;GO:0005576;GO:0007155;GO:0007275;GO:0010811;GO:0046872;GO:0005178;GO:0005178;GO:0005509;GO:0005509;GO:0007155;	K24464	-	T	1CUAV;0DH22;0IFBC;0UQHN;18XUG;0V92H;13JKY;1AU5K;09URB	EGF-like repeats and discoidin I-like domains 3 [Source:MGI Symbol;Acc:MGI:1329025]	13612	O35474;Q8C8K0
ENSMUSG00000079355	81.13181479	151.8489533	10.41467626	0.068585763	-3.865947065	3.34866E-13	5.37686E-11	9	104084157	104126933	-	5380	Ackr4	GO:0004930;GO:0004930;GO:0004930;GO:0004950;GO:0004950;GO:0004950;GO:0004950;GO:0004950;GO:0005044;GO:0005044;GO:0005768;GO:0005769;GO:0005886;GO:0006897;GO:0006935;GO:0006935;GO:0006935;GO:0006955;GO:0007165;GO:0007186;GO:0007186;GO:0007186;GO:0007204;GO:0009897;GO:0016020;GO:0016021;GO:0016021;GO:0016021;GO:0016493;GO:0019722;GO:0019956;GO:0019956;GO:0019956;GO:0019957;GO:0055037;GO:0060326;GO:…	K04186	-	T	18V6P;1CV0V;1AUJQ;0VB4V;0DPN0;0IFS2;0A202;0UH75;13MCQ	atypical chemokine receptor 4 [Source:MGI Symbol;Acc:MGI:2181676]	252837	Q924I3;B2RU75
ENSMUSG00000046093	66.36655025	126.0380954	6.69500511	0.053118901	-4.234630892	3.66474E-13	5.83185E-11	4	123183227	123194701	+	5339	Hpcal4	GO:0005246;GO:0005246;GO:0005246;GO:0005246;GO:0005509;GO:0005509;GO:0007165;GO:0007165;GO:0008022;GO:0008022;GO:0008150;GO:0019904;GO:0019904;GO:0046872;GO:0005246;GO:0005246;GO:0005246;GO:0005509;GO:0005509;GO:0007165;GO:0007165;GO:0008022;GO:0008150;GO:0019904;GO:0046872;GO:0005246;GO:0005246;GO:0005509;GO:0005509;GO:0007165;GO:0007165;GO:0046872;	K23848	-	T	1CTDW;13KKT;1AWQH;KOG0044;0V89W;0DIP0;0UHIC;09XBJ;18U9S	hippocalcin-like 4 [Source:MGI Symbol;Acc:MGI:2157521]	170638	Q8BGZ1;B2RRY8
ENSMUSG00000005320	849.9874964	1419.356591	280.6184014	0.197708175	-2.338555569	4.99039E-13	7.66756E-11	13	55152640	55168759	+	3542	Fgfr4	GO:0000166;GO:0004672;GO:0004672;GO:0004713;GO:0004713;GO:0004713;GO:0004714;GO:0005007;GO:0005007;GO:0005007;GO:0005007;GO:0005524;GO:0005524;GO:0005524;GO:0005783;GO:0005794;GO:0005886;GO:0005886;GO:0005887;GO:0005911;GO:0006468;GO:0006468;GO:0008201;GO:0008284;GO:0008284;GO:0008284;GO:0008543;GO:0008543;GO:0008543;GO:0008543;GO:0010628;GO:0010715;GO:0016020;GO:0016021;GO:0016021;GO:0016021;GO:…	K05095	EC:2.7.10.1	T	19199;1B1TS;0DFEA;09U4P;12P10;KOG0200;0V53S;0UI4U;1CQY0	fibroblast growth factor receptor 4 [Source:MGI Symbol;Acc:MGI:95525]	14186	Q03142;A0A0R4IZY3
ENSMUSG00000023092	9157.12348	15074.4481	3239.798856	0.214919898	-2.218129034	7.70925E-13	1.17438E-10	X	56731787	56793346	+	3714	Fhl1	GO:0003254;GO:0005634;GO:0005634;GO:0005737;GO:0005737;GO:0005829;GO:0005886;GO:0007275;GO:0007517;GO:0007517;GO:0010972;GO:0030154;GO:0030308;GO:0043268;GO:0044325;GO:0044325;GO:0046872;GO:1901016;GO:2000134;GO:0003254;GO:0005634;GO:0005737;GO:0005829;GO:0005886;GO:0007517;GO:0007517;GO:0010972;GO:0030308;GO:0043268;GO:0044325;GO:1901016;GO:2000134;GO:0003254;GO:0005634;GO:0005634;GO:0005737;GO:…	K14365	-	Z;T	0B3J1;13BKR;0INGD;1BARI;0WFYI;0V2T4;1DEQW;0E7QV	four and a half LIM domains 1 [Source:MGI Symbol;Acc:MGI:1298387]	14199	P97447
ENSMUSG00000023011	247.5173348	430.3010774	64.7335922	0.150437904	-2.732759983	7.92984E-13	1.19774E-10	15	99497012	99528165	-	12520	Faim2	GO:0002931;GO:0005515;GO:0005783;GO:0005794;GO:0005886;GO:0006915;GO:0007417;GO:0016020;GO:0016020;GO:0016021;GO:0021549;GO:0021680;GO:0021681;GO:0021702;GO:0030054;GO:0043523;GO:0043523;GO:0043523;GO:0043524;GO:0045121;GO:0045121;GO:0045121;GO:0045202;GO:0045211;GO:1902042;GO:1902042;GO:2001234;GO:0002931;GO:0005515;GO:0005783;GO:0005794;GO:0005886;GO:0006915;GO:0016020;GO:0016020;GO:0016021;GO:…	K24205	-	T	0DEM1;09X65;0V84N;1CT7U;1B2FP;18SGP;0UTH2;13M28;KOG2322	Fas apoptotic inhibitory molecule 2 [Source:MGI Symbol;Acc:MGI:1919643]	72393	Q8K097
ENSMUSG00000040998	7916.523919	12991.68202	2841.365822	0.21870654	-2.192931733	9.60505E-13	1.42659E-10	3	132881745	132950291	-	5026	Npnt	GO:0001657;GO:0001658;GO:0005178;GO:0005178;GO:0005509;GO:0005509;GO:0005576;GO:0005576;GO:0005604;GO:0005604;GO:0007155;GO:0007160;GO:0007275;GO:0010694;GO:0010811;GO:0016020;GO:0016020;GO:0030154;GO:0030198;GO:0030485;GO:0030511;GO:0031012;GO:0033631;GO:0034678;GO:0045184;GO:0045669;GO:0045987;GO:0062023;GO:0070374;GO:0071356;GO:0097195;GO:2000721;GO:0005509;GO:0005509;GO:0007155;GO:0016020;GO:…	K06824	-	W;T	0E8KS;1DFIK;1979Y;1BB4S;13DWI;0B4Z9;0IR6Z;0WHIW;0V3BE	nephronectin [Source:MGI Symbol;Acc:MGI:2148811]	114249	Q91V88
ENSMUSG00000027188	367.6075226	623.7449202	111.470125	0.178711075	-2.484299054	1.01589E-12	1.49638E-10	2	102550012	102643041	+	6046	Pamr1	GO:0004252;GO:0005509;GO:0005509;GO:0005576;GO:0006508;	K24362	-	O	18WCG;KOG3627;0UKPE;09WYA;0V7WG;0DI8U;1AW5F;1CSZA;12TBP	peptidase domain containing associated with muscle regeneration 1 [Source:MGI Symbol;Acc:MGI:2445082]	210622	Q8BU25
ENSMUSG00000001300	3021.608552	4941.716693	1101.500411	0.222898333	-2.16554227	1.18857E-12	1.73638E-10	8	8617434	8661242	-	6855	Efnb2	GO:0001525;GO:0001945;GO:0002042;GO:0002042;GO:0002042;GO:0005102;GO:0005515;GO:0005886;GO:0005886;GO:0005886;GO:0005886;GO:0005886;GO:0005912;GO:0007155;GO:0007155;GO:0007155;GO:0007275;GO:0007399;GO:0007411;GO:0008284;GO:0008284;GO:0009887;GO:0010839;GO:0010977;GO:0010977;GO:0016020;GO:0016020;GO:0016020;GO:0016021;GO:0030054;GO:0030154;GO:0031295;GO:0034332;GO:0046875;GO:0046875;GO:0046875;GO:…	K05463	-	T	12N8C;0DQMF;1AUQI;0A2ZS;0USTP;1CZQ1;KOG3858;0V9AG;1921T	ephrin B2 [Source:MGI Symbol;Acc:MGI:105097]	13642	P52800;Q4FJM3
ENSMUSG00000029335	761.824919	1274.88524	248.7645979	0.195127051	-2.357514295	1.23551E-12	1.75659E-10	5	98854415	98884396	+	7398	Bmp3	GO:0005576;GO:0007165;GO:0008083;GO:0008083;GO:0008083;GO:0001503;GO:0001649;GO:0001649;GO:0005125;GO:0005125;GO:0005576;GO:0005615;GO:0005615;GO:0005615;GO:0007165;GO:0007275;GO:0008083;GO:0008083;GO:0008083;GO:0008083;GO:0010862;GO:0030154;GO:0031982;GO:0045944;GO:0051216;GO:0060395;GO:0070700;GO:0005576;GO:0007165;GO:0008083;GO:0008083;GO:0008083;GO:0070700;	K05496	-	T	12TFW;18VCT;0UTSX;KOG3900;0A16E;0DNU1;1CXRE;1AVJZ;0VAPW	bone morphogenetic protein 3 [Source:MGI Symbol;Acc:MGI:88179]	110075	Q8BHE5;Q149J9
ENSMUSG00000040543	655.6804383	1096.650354	214.710523	0.195787584	-2.352638818	1.27398E-12	1.78789E-10	11	72047528	72135778	-	9815	Pitpnm3	GO:0004620;GO:0005509;GO:0005509;GO:0005737;GO:0008289;GO:0012505;GO:0016020;GO:0030134;GO:0030971;GO:0030971;GO:0042995;GO:0042995;GO:0044297;GO:0044297;GO:0046872;GO:0046872;GO:0046872;GO:0004620;GO:0005509;GO:0005737;GO:0008289;GO:0012505;GO:0016020;GO:0030134;GO:0030971;GO:0042995;GO:0044297;GO:0046872;GO:0046872;GO:0046872;	K24069	-	T;I	1B1B0;12NIU;0UQK6;KOG3668;0V544;09U50;1CS31;0DHCT;18Z51	PITPNM family member 3 [Source:MGI Symbol;Acc:MGI:2685726]	327958	Q3UHE1
ENSMUSG00000020154	9341.978699	15275.08255	3408.874852	0.223165724	-2.163812636	1.477E-12	2.0566E-10	10	116275523	116389535	+	13333	Ptprb	GO:0004721;GO:0004725;GO:0004725;GO:0004725;GO:0005515;GO:0006470;GO:0006470;GO:0016311;GO:0016311;GO:0016787;GO:0016791;GO:0016791;GO:0030246;GO:0035335;GO:0001525;GO:0001525;GO:0004721;GO:0004725;GO:0004725;GO:0004725;GO:0005515;GO:0005515;GO:0006470;GO:0006470;GO:0016020;GO:0016021;GO:0016311;GO:0016311;GO:0016311;GO:0016311;GO:0016311;GO:0016787;GO:0016791;GO:0016791;GO:0043235;GO:0043235;GO:…	K05694	EC:3.1.3.48	T	1AT4K;1CSI4;0DHTQ;12NH8;KOG0791;0UNYI;09U1T;0V50R;18WAF	protein tyrosine phosphatase, receptor type, B [Source:MGI Symbol;Acc:MGI:97809]	19263	B2RU80
ENSMUSG00000054580	418.5097225	709.8571839	127.1622611	0.17913781	-2.480858224	1.50019E-12	2.0727E-10	2	60417543	60553308	-	9618	Pla2r1	GO:0001816;GO:0001816;GO:0001816;GO:0005576;GO:0005886;GO:0005886;GO:0005886;GO:0005886;GO:0006897;GO:0006898;GO:0006898;GO:0009986;GO:0009986;GO:0016020;GO:0016021;GO:0030246;GO:0038023;GO:0038023;GO:0038023;GO:0043235;GO:0043235;GO:0043235;GO:0043274;GO:0043274;GO:0043517;GO:0043517;GO:0043517;GO:0072593;GO:0072593;GO:0072593;GO:0090238;GO:0090399;GO:0090399;GO:0090399;GO:0090403;GO:0090403;GO:…	K06560	-	-	-	phospholipase A2 receptor 1 [Source:MGI Symbol;Acc:MGI:102468]	18779	Q62028;Q8CB47
ENSMUSG00000036334	297.9921051	514.8145351	81.16967496	0.1576678	-2.665040045	1.58434E-12	2.17213E-10	3	59316735	59344394	-	10150	Igsf10	GO:0001503;GO:0003674;GO:0005515;GO:0005576;GO:0005576;GO:0005576;GO:0005576;GO:0042246;GO:2001222;GO:0001503;GO:0003674;GO:0005515;GO:0005576;GO:0005576;GO:0005576;GO:0042246;GO:2001222;GO:0001503;GO:0003674;GO:0005515;GO:0005576;GO:0005576;GO:0005576;GO:0042246;GO:2001222;	-	-	T	0B6T5;KOG0619;13GRZ;0E9RM;1DGJW;0V40H;1BBN2;0WJJ9	immunoglobulin superfamily, member 10 [Source:MGI Symbol;Acc:MGI:1923481]	242050	Q3V1M1
ENSMUSG00000071042	1026.64895	1700.623329	352.6745716	0.207379592	-2.26965417	1.77157E-12	2.39464E-10	17	75435896	75529054	+	5840	Rasgrp3	GO:0005085;GO:0005085;GO:0005085;GO:0005088;GO:0005096;GO:0005096;GO:0005096;GO:0005509;GO:0005509;GO:0005737;GO:0005829;GO:0005886;GO:0007264;GO:0007264;GO:0007265;GO:0007265;GO:0007265;GO:0017016;GO:0019900;GO:0032045;GO:0035556;GO:0035556;GO:0043087;GO:0043087;GO:0043087;GO:0043547;GO:0048471;GO:0005085;GO:0005085;GO:0005085;GO:0005088;GO:0005096;GO:0005096;GO:0005096;GO:0005096;GO:0005509;GO:…	K12362	-	T	0KD39;0WCKQ;0E5KQ;0V12G;0B045;14T9H;1DCKN	RAS, guanyl releasing protein 3 [Source:MGI Symbol;Acc:MGI:3028579]	240168	Q6NZH9
ENSMUSG00000041482	643.8465508	1080.648619	207.0444826	0.191592789	-2.383884833	1.83331E-12	2.43844E-10	18	63010213	63387183	-	17162	Piezo2	GO:0006811;GO:0008381;GO:0008381;GO:0016020;GO:0016021;GO:0016021;GO:0016021;GO:0034220;GO:0008381;GO:0016020;GO:0016021;GO:0016021;GO:0034220;GO:0006811;GO:0008381;GO:0008381;GO:0016020;GO:0016021;GO:0016021;GO:0016021;GO:0034220;GO:0006811;GO:0008381;GO:0008381;GO:0016020;GO:0016021;GO:0016021;GO:0016021;GO:0034220;GO:0006811;GO:0008381;GO:0008381;GO:0016020;GO:0016021;GO:0016021;GO:0016021;GO:…	K22128	-	S;P	194D3;1CY3J;0DP5I;0A1HN;1AW6I;0UI8Z;0VADW;12T15;KOG1893	piezo-type mechanosensitive ion channel component 2 [Source:MGI Symbol;Acc:MGI:1918781]	667742	Q8CD54;E9QNW4
ENSMUSG00000020642	2076.350703	3409.022495	743.6789107	0.218150192	-2.196606353	2.05957E-12	2.60338E-10	12	26300964	26415254	-	7340	Rnf144a	GO:0000151;GO:0000209;GO:0004842;GO:0004842;GO:0005737;GO:0005794;GO:0005794;GO:0005794;GO:0005886;GO:0006511;GO:0016020;GO:0016021;GO:0016567;GO:0016567;GO:0016567;GO:0016740;GO:0030659;GO:0031410;GO:0031624;GO:0032436;GO:0043231;GO:0043231;GO:0046872;GO:0061630;GO:0061630;GO:0000151;GO:0000209;GO:0004842;GO:0004842;GO:0005737;GO:0005794;GO:0005794;GO:0005886;GO:0006511;GO:0016020;GO:0016021;GO:…	K11975	EC:2.3.2.31	O	09X8A;12SXA;0DN6D;192JC;KOG1815;0URFZ;0V4D8;1CX31;1B1Z2	ring finger protein 144A [Source:MGI Symbol;Acc:MGI:1344401]	108089	Q925F3
ENSMUSG00000074743	9384.788996	15266.44496	3503.133035	0.229466195	-2.123646464	2.23043E-12	2.79951E-10	2	148404466	148408188	-	3723	Thbd	GO:0004888;GO:0004888;GO:0005509;GO:0005509;GO:0005615;GO:0005615;GO:0005774;GO:0005774;GO:0005886;GO:0005886;GO:0005887;GO:0005887;GO:0007565;GO:0007596;GO:0007596;GO:0007599;GO:0009986;GO:0009986;GO:0010165;GO:0016020;GO:0016021;GO:0016021;GO:0016021;GO:0016327;GO:0016327;GO:0030195;GO:0030195;GO:0032496;GO:0050819;GO:0051591;	K03907	-	T	0DNW9;0IF0T;0UPK3;0A2WI;13M04;0VCVK;1AUI1;191VB;1CXSF	thrombomodulin [Source:MGI Symbol;Acc:MGI:98736]	21824	P15306;Q543W3
ENSMUSG00000074505	171.9162049	302.8053023	41.02710755	0.135490057	-2.883741117	2.70083E-12	3.36621E-10	9	15910189	16501285	-	21478	Fat3	GO:0000904;GO:0001764;GO:0005509;GO:0005509;GO:0005886;GO:0005886;GO:0007155;GO:0007155;GO:0007155;GO:0007156;GO:0007156;GO:0007275;GO:0010842;GO:0016020;GO:0016020;GO:0016020;GO:0016021;GO:0030425;GO:0098609;GO:2000171;GO:0005509;GO:0005509;GO:0005886;GO:0005886;GO:0007155;GO:0007155;GO:0007156;GO:0007156;GO:0016020;GO:0016020;GO:0016020;	K16506	-	T	0DIWG;1CTMS;191XJ;KOG1219;09UGS;12N7V;1AUX6;0V5G3;0UG8M	FAT atypical cadherin 3 [Source:MGI Symbol;Acc:MGI:2444314]	270120	E9QK16
ENSMUSG00000040488	5759.85079	9398.447574	2121.254005	0.225702595	-2.14750509	3.02582E-12	3.70978E-10	7	27305136	27337692	-	6463	Ltbp4	GO:0005509;GO:0005509;GO:0005576;GO:0007179;GO:0019838;GO:0030162;GO:0030162;GO:0030162;GO:0031012;GO:0031012;GO:0031012;GO:0046879;GO:0050431;GO:0050431;GO:0050431;GO:0062023;GO:0062023;GO:0005509;GO:0005509;GO:0005576;GO:0007179;GO:0019838;GO:0030162;GO:0030162;GO:0031012;GO:0031012;GO:0046879;GO:0050431;GO:0050431;GO:0062023;GO:0005509;GO:0005509;GO:0005509;GO:0005509;	K08023	-	W;T	0E8K7;13DVS;1DFI2;0B4YN;KOG1217;1BB4E;0WHI7;0V3B0	latent transforming growth factor beta binding protein 4 [Source:MGI Symbol;Acc:MGI:1321395]	108075	Q8K4G1
ENSMUSG00000057719	337.3520247	572.6614016	102.0426479	0.178190197	-2.488510126	3.03893E-12	3.70978E-10	18	42053667	42158960	+	5634	Sh3rf2	GO:0004864;GO:0005515;GO:0005634;GO:0005634;GO:0005634;GO:0005654;GO:0005654;GO:0005654;GO:0008157;GO:0008157;GO:0008157;GO:0008157;GO:0010923;GO:0010923;GO:0010923;GO:0010923;GO:0016567;GO:0016740;GO:0019902;GO:0019902;GO:0019902;GO:0030335;GO:0030335;GO:0030335;GO:0031397;GO:0031397;GO:0032436;GO:0032436;GO:0032436;GO:0032436;GO:0032515;GO:0043066;GO:0043066;GO:0043066;GO:0043066;GO:0046328;GO:…	K12171	EC:2.3.2.27	O	0KDQA;0WD7K;0E63S;1BA8C;0V1GD;196W1;14TXD;0B0Q9;1DD31	SH3 domain containing ring finger 2 [Source:MGI Symbol;Acc:MGI:2444628]	269016	Q8BZT2
ENSMUSG00000021294	638.4546754	1065.073137	211.8362136	0.198893584	-2.329931356	3.72425E-12	4.45289E-10	12	112146208	112181747	+	6918	Kif26a	GO:0000166;GO:0001560;GO:0003777;GO:0005515;GO:0005515;GO:0005524;GO:0005524;GO:0005524;GO:0005737;GO:0005856;GO:0005871;GO:0005874;GO:0005874;GO:0007018;GO:0008017;GO:0008017;GO:0008017;GO:0008017;GO:0009968;GO:0048484;	K10404	-	Z	0UQ5C;18TEA;1CVJP;0DKR6;1AU64;12RT9;KOG4280;0V91R;09Y49	kinesin family member 26A [Source:MGI Symbol;Acc:MGI:2447072]	668303	Q52KG5
ENSMUSG00000021684	747.1291766	1238.860571	255.3977821	0.206155388	-2.278195925	4.21422E-12	4.94145E-10	13	95024454	95250336	-	5879	Pde8b	GO:0004114;GO:0004114;GO:0006198;GO:0007165;GO:0007165;GO:0008081;GO:0008081;GO:0016787;GO:0046872;GO:0004114;GO:0004114;GO:0007165;GO:0007165;GO:0008081;GO:0008081;GO:0016787;GO:0046872;GO:0004114;GO:0004114;GO:0007165;GO:0007165;GO:0008081;GO:0008081;GO:0016787;GO:0046676;GO:0046872;GO:0061179;GO:0004114;GO:0004114;GO:0006198;GO:0007165;GO:0007165;GO:0008081;GO:0008081;GO:0016787;GO:0046872;GO:…	K18437	EC:3.1.4.53	T	12Q21;0V7NC;0UMGD;09WPW;1AZPF;KOG1229;0DHZJ;1CUDX	phosphodiesterase 8B [Source:MGI Symbol;Acc:MGI:2443999]	218461	E9PYP0
ENSMUSG00000019820	3044.905733	4963.575225	1126.236241	0.226900206	-2.139870177	7.63466E-12	8.7226E-10	10	12382188	12869365	-	17108	Utrn	GO:0001954;GO:0001954;GO:0003779;GO:0003779;GO:0003779;GO:0005178;GO:0005178;GO:0005515;GO:0005515;GO:0005515;GO:0005654;GO:0005654;GO:0005737;GO:0005737;GO:0005737;GO:0005856;GO:0005886;GO:0005886;GO:0005886;GO:0007527;GO:0007528;GO:0007528;GO:0008270;GO:0008270;GO:0014894;GO:0016010;GO:0016020;GO:0017166;GO:0017166;GO:0019901;GO:0019901;GO:0030054;GO:0030175;GO:0030175;GO:0030426;GO:0030426;GO:…	-	-	Z	0URZ0;0VBQH;1CV2H;12PKW;1AWKS;1910Z;KOG4286;0A0TT;0DK8P	utrophin [Source:MGI Symbol;Acc:MGI:104631]	22288	Q61636;E9Q6R7;Q3UYS4;Q6P6L2
ENSMUSG00000047793	749.481299	1247.669114	251.2934841	0.201410359	-2.311790209	8.92956E-12	1.00729E-09	1	93235841	93301065	+	9491	Sned1	GO:0005509;GO:0005509;GO:0005515;GO:0007160;GO:0007160;GO:0005509;GO:0005509;GO:0005515;	K24470	-	T;W	0E8KI;1DFIC;1979T;KOG1217;1BB4J;13DW8;0B4Z1;KOG4291;0WHIN;0V3B6	sushi, nidogen and EGF-like domains 1 [Source:MGI Symbol;Acc:MGI:3045960]	208777	Q70E20;A0A0R4J0N0
ENSMUSG00000039004	2113.687196	3441.157048	786.2173436	0.228474706	-2.129893641	9.12521E-12	1.02191E-09	13	38345107	38500302	+	3900	Bmp6	GO:0000122;GO:0001503;GO:0001503;GO:0001503;GO:0001649;GO:0001649;GO:0001654;GO:0001822;GO:0001938;GO:0001958;GO:0003323;GO:0003323;GO:0005125;GO:0005125;GO:0005515;GO:0005576;GO:0005615;GO:0005615;GO:0005615;GO:0005615;GO:0005615;GO:0005737;GO:0005737;GO:0006879;GO:0006879;GO:0006954;GO:0006955;GO:0006955;GO:0007275;GO:0008083;GO:0008083;GO:0008083;GO:0008083;GO:0008083;GO:0010039;GO:0010628;GO:…	K16620	-	T	13HHG;0V4EJ;0UIVC;KOG3900;0DESH;1AYN5;09TFG;18T36;1CRM7	bone morphogenetic protein 6 [Source:MGI Symbol;Acc:MGI:88182]	12161	P20722;Q3UXB2;Q8BRW3
ENSMUSG00000018411	2136.962564	3484.19952	789.7256086	0.226659123	-2.141403862	9.17389E-12	1.02191E-09	11	104231390	104332090	+	7531	Mapt	GO:0000226;GO:0000226;GO:0000226;GO:0001764;GO:0003677;GO:0005515;GO:0005515;GO:0005634;GO:0005634;GO:0005737;GO:0005737;GO:0005829;GO:0005829;GO:0005829;GO:0005856;GO:0005874;GO:0005874;GO:0005886;GO:0005886;GO:0005930;GO:0006915;GO:0007409;GO:0007416;GO:0007584;GO:0007611;GO:0007613;GO:0007628;GO:0008017;GO:0008017;GO:0008017;GO:0008017;GO:0008017;GO:0008088;GO:0008631;GO:0009898;GO:0010033;GO:…	K04380	-	Z	KOG2418;0DF4I;13KP9;1AS32;0VD4K;0A43C;194KK;1CPUD;0UGA0	microtubule-associated protein tau [Source:MGI Symbol;Acc:MGI:97180]	17762	P10637;Q3UH19
ENSMUSG00000039116	1224.888189	2008.136379	441.6400001	0.219925302	-2.1849145	1.06223E-11	1.15439E-09	10	14402583	14545659	-	12228	Adgrg6	GO:0004888;GO:0004888;GO:0004930;GO:0004930;GO:0004930;GO:0004930;GO:0004930;GO:0004930;GO:0005515;GO:0005518;GO:0005737;GO:0005737;GO:0005886;GO:0005886;GO:0005886;GO:0005887;GO:0007005;GO:0007165;GO:0007166;GO:0007166;GO:0007166;GO:0007186;GO:0007186;GO:0007186;GO:0007189;GO:0007189;GO:0009986;GO:0009986;GO:0014037;GO:0014037;GO:0016020;GO:0016020;GO:0016020;GO:0016021;GO:0016021;GO:0016021;GO:…	K08463	-	O;T	0URCV;1CRRY;KOG3714;12R5K;1B35H;09VTE;0V6S6;0DH1R;KOG4193;1928V	adhesion G protein-coupled receptor G6 [Source:MGI Symbol;Acc:MGI:1916151]	215798	Q6F3F9
ENSMUSG00000032076	1545.221744	2511.389024	579.054464	0.230571392	-2.11671457	1.13099E-11	1.22168E-09	9	47530173	47858115	+	11798	Cadm1	GO:0001889;GO:0002376;GO:0005102;GO:0005102;GO:0005515;GO:0005515;GO:0005886;GO:0005886;GO:0005911;GO:0005911;GO:0006915;GO:0007155;GO:0007155;GO:0007156;GO:0007157;GO:0007275;GO:0007283;GO:0007416;GO:0008021;GO:0008037;GO:0008037;GO:0009826;GO:0014069;GO:0016020;GO:0016021;GO:0016323;GO:0016338;GO:0030054;GO:0030154;GO:0030165;GO:0030424;GO:0030425;GO:0042271;GO:0042271;GO:0042271;GO:0042803;GO:…	K06781	-	T	13JTM;1B4PY;09V0C;1CWUU;0DMYV;0IH4H;194JQ;0UQD4;0VCKQ	cell adhesion molecule 1 [Source:MGI Symbol;Acc:MGI:1889272]	54725	Q8R5M8
ENSMUSG00000020467	1153.77357	1896.280365	411.2667748	0.216880785	-2.205025853	1.15311E-11	1.23807E-09	11	28853204	28926743	+	2037	Efemp1	GO:0005006;GO:0005006;GO:0005006;GO:0005006;GO:0005006;GO:0005154;GO:0005154;GO:0005154;GO:0005201;GO:0005509;GO:0005509;GO:0005576;GO:0005604;GO:0005615;GO:0005615;GO:0005615;GO:0005615;GO:0005737;GO:0006355;GO:0006355;GO:0006355;GO:0007173;GO:0007173;GO:0007173;GO:0007173;GO:0007173;GO:0008083;GO:0008284;GO:0010977;GO:0018108;GO:0018108;GO:0018108;GO:0031346;GO:0032331;GO:0032331;GO:0032331;GO:…	K18262	-	W	14TG4;0E5S0;0V2FP;0WCT3;0B0AE;1DCRS;0KD9V;1BA25;196TC	epidermal growth factor-containing fibulin-like extracellular matrix protein 1 [Source:MGI Symbol;Acc:MGI:1339998]	216616	Q8BPB5
ENSMUSG00000041577	3829.107599	6205.720054	1452.495144	0.234057471	-2.095065276	1.16933E-11	1.24796E-09	1	133910304	133921414	-	3615	Prelp	GO:0005201;GO:0005201;GO:0005515;GO:0005576;GO:0005615;GO:0007569;GO:0008201;GO:0008201;GO:0008201;GO:0030021;GO:0062023;GO:0062023;GO:0062023;	K08125	-	T	KOG0619;0DHH6;09W85;0V76H;18VHA;13IK7;0UJP9;1CS7H;1AURU	proline arginine-rich end leucine-rich repeat [Source:MGI Symbol;Acc:MGI:2151110]	116847	Q9JK53;Q8CAZ9;Q543S0
ENSMUSG00000046743	319.2000088	540.2487686	98.15124893	0.181677876	-2.460545348	1.3659E-11	1.44907E-09	3	38886940	39011985	+	17165	Fat4	GO:0001658;GO:0001736;GO:0001822;GO:0003007;GO:0005509;GO:0005509;GO:0005515;GO:0005886;GO:0005886;GO:0007009;GO:0007155;GO:0007155;GO:0007155;GO:0007156;GO:0007156;GO:0007157;GO:0007219;GO:0008543;GO:0016020;GO:0016020;GO:0016020;GO:0016021;GO:0021987;GO:0022008;GO:0035329;GO:0043931;GO:0045177;GO:0048565;GO:0060122;GO:0072006;GO:0072137;GO:0072307;GO:0098609;	K16669	-	Z;T	0DJYF;191PH;09UGS;1CUS3;12N7V;0UPVP;KOG3594;0V5G3;1B1ZR	FAT atypical cadherin 4 [Source:MGI Symbol;Acc:MGI:3045256]	329628	Q2PZL6
ENSMUSG00000079465	2481.650905	4017.493311	945.8084987	0.235422545	-2.086675611	1.93313E-11	2.01487E-09	1	82586921	82722059	+	9967	Col4a3	GO:0005178;GO:0005178;GO:0005178;GO:0005201;GO:0005201;GO:0005201;GO:0005576;GO:0005581;GO:0005581;GO:0005581;GO:0005587;GO:0005587;GO:0005604;GO:0005604;GO:0005604;GO:0005615;GO:0005783;GO:0005783;GO:0006919;GO:0006919;GO:0006919;GO:0007155;GO:0007166;GO:0009749;GO:0016525;GO:0016525;GO:0016525;GO:0030020;GO:0030198;GO:0031012;GO:0032836;GO:0038063;GO:0043231;GO:0043231;GO:0062023;GO:0072577;GO:…	K06237	-	W	0UGVV;18SQ1;0DNA7;1ASJF;09U8F;1CXRR;0V57J;KOG3544;12N1R	collagen, type IV, alpha 3 [Source:MGI Symbol;Acc:MGI:104688]	12828	Q9QZS0
ENSMUSG00000043230	106.7304492	192.5054634	20.95543502	0.108856313	-3.199503014	2.04401E-11	2.11538E-09	1	80198706	80218473	-	3357	Fam124b	GO:0003674;GO:0005634;GO:0005654;GO:0005654;GO:0005654;GO:0005739;GO:0005739;GO:0008150;	-	-	S	1AW0F;0VC2I;0A16N;1CXRP;0UJQZ;0IIF9;18VT9;0DNUC;13JD7	family with sequence similarity 124, member B [Source:MGI Symbol;Acc:MGI:3026880]	241128	Q8BLQ0
ENSMUSG00000027931	1462.208634	2381.529865	542.8874038	0.22795742	-2.133163725	2.12273E-11	2.13363E-09	3	90450591	90465866	-	4783	Npr1	GO:0000166;GO:0001653;GO:0004383;GO:0004383;GO:0004383;GO:0004383;GO:0004383;GO:0004672;GO:0004672;GO:0005524;GO:0005524;GO:0005525;GO:0005886;GO:0005886;GO:0005886;GO:0006182;GO:0006182;GO:0006182;GO:0006182;GO:0006468;GO:0006468;GO:0007165;GO:0007166;GO:0007166;GO:0007168;GO:0007168;GO:0007168;GO:0009190;GO:0009190;GO:0010753;GO:0010753;GO:0016020;GO:0016021;GO:0016021;GO:0016021;GO:0016829;GO:…	K12323	EC:4.6.1.2	T	09WU4;12S31;190R9;0UNZY;1CTFQ;0DIQK;0V8B6;KOG1023;1B026	natriuretic peptide receptor 1 [Source:MGI Symbol;Acc:MGI:97371]	18160	P18293;Q3UY30;Q2TAY4
ENSMUSG00000076431	1077.368378	1740.445355	414.2914016	0.238037581	-2.070738735	2.12937E-11	2.13363E-09	13	28948919	28953713	-	4795	Sox4	GO:0000976;GO:0000978;GO:0000978;GO:0000978;GO:0000981;GO:0000981;GO:0001228;GO:0001228;GO:0001228;GO:0001501;GO:0001666;GO:0001841;GO:0002328;GO:0003183;GO:0003211;GO:0003215;GO:0003289;GO:0003357;GO:0003677;GO:0003700;GO:0003700;GO:0003700;GO:0005515;GO:0005515;GO:0005634;GO:0005634;GO:0005634;GO:0005634;GO:0005654;GO:0005654;GO:0005667;GO:0005667;GO:0005737;GO:0005737;GO:0005737;GO:0005739;GO:…	K23581	-	K	0B4C2;0E87S;13CWX;0WGUR;KOG0527;1DF6K	SRY (sex determining region Y)-box 4 [Source:MGI Symbol;Acc:MGI:98366]	20677	Q06831
ENSMUSG00000035000	1547.500195	2509.465916	585.5344744	0.233330316	-2.099554332	2.13088E-11	2.13363E-09	2	62330073	62412231	-	6319	Dpp4	GO:0001618;GO:0001618;GO:0001662;GO:0001666;GO:0001666;GO:0002020;GO:0002020;GO:0002020;GO:0002709;GO:0004177;GO:0004252;GO:0004252;GO:0004252;GO:0005102;GO:0005102;GO:0005102;GO:0005518;GO:0005576;GO:0005783;GO:0005794;GO:0005886;GO:0005886;GO:0005886;GO:0006508;GO:0006508;GO:0006508;GO:0006508;GO:0006508;GO:0007155;GO:0008233;GO:0008236;GO:0008236;GO:0008236;GO:0008236;GO:0008236;GO:0008239;GO:…	K01278	EC:3.4.14.5	O;W	0DG1A;1AZS2;0UHPT;KOG2100;09URM;0V52H;12P87;18VXM;1CQQX	dipeptidylpeptidase 4 [Source:MGI Symbol;Acc:MGI:94919]	13482	P28843;Q3TR43
ENSMUSG00000000416	161.3559492	281.0653142	41.64658425	0.148174044	-2.754635345	2.1794E-11	2.17002E-09	6	18366478	18514843	-	8829	Cttnbp2	GO:0005515;GO:0005737;GO:0005938;GO:0008021;GO:0017124;GO:0030054;GO:0042995;GO:0043197;GO:0045202;GO:0050807;GO:0098978;GO:1905274;GO:0005515;GO:0005737;GO:0005938;GO:0007420;GO:0008021;GO:0008021;GO:0017124;GO:0017124;GO:0030054;GO:0042995;GO:0043197;GO:0045202;GO:0050807;GO:0050807;GO:0098978;GO:0098978;GO:1905274;	-	-	Z;S	0UGJE;1ASBA;09U19;18T67;0V500;0DFAZ;0IGN3;1CQ0R;13KAW	cortactin binding protein 2 [Source:MGI Symbol;Acc:MGI:1353467]	30785	B9EJA2
ENSMUSG00000022197	6025.552302	9738.194079	2312.910526	0.237509184	-2.073944797	2.72392E-11	2.69418E-09	15	12359711	12739924	-	18419	Pdzd2	GO:0005515;GO:0005576;GO:0005634;GO:0005737;GO:0005737;GO:0005783;GO:0005911;GO:0014069;GO:0043005;GO:0045177;GO:0005515;GO:0005576;GO:0005634;GO:0005737;GO:0005783;GO:0005911;GO:0014069;GO:0043005;GO:0045177;GO:0005576;GO:0005634;GO:0005737;GO:0005783;GO:0005911;GO:0014069;GO:0043005;GO:0045177;GO:0005576;GO:0005634;GO:0005737;GO:0005783;GO:0005911;GO:0014069;GO:0043005;GO:0045177;	K24058	-	O;W;T	0DG9W;0UJC6;KOG3528;0VCM9;KOG0708;1398J;18ZA9;1CYBP;1AUVD;0A1RN	PDZ domain containing 2 [Source:MGI Symbol;Acc:MGI:1922394]	68070	E9Q1M1
ENSMUSG00000033705	1509.856845	2451.899834	567.813857	0.23158118	-2.11041008	2.73605E-11	2.69418E-09	2	120629121	120731895	+	22053	Stard9	GO:0000166;GO:0003777;GO:0003777;GO:0003777;GO:0003777;GO:0003777;GO:0005515;GO:0005524;GO:0005524;GO:0005524;GO:0005634;GO:0005634;GO:0005737;GO:0005737;GO:0005814;GO:0005814;GO:0005856;GO:0005871;GO:0005874;GO:0007018;GO:0007018;GO:0007018;GO:0008017;GO:0008017;GO:0008017;GO:0008017;GO:0008017;GO:0008289;GO:0008289;GO:0008574;GO:0016887;GO:0051225;GO:0051225;GO:0000166;GO:0003774;GO:0003777;GO:…	K16491	-	Z	1AXT5;0DF02;0V8TH;KOG0245;0UR98;1CPPU;09Y8U;12QSJ;18UHN	START domain containing 9 [Source:MGI Symbol;Acc:MGI:3045258]	668880	-
ENSMUSG00000031292	496.9597415	821.3723823	172.5471008	0.21007171	-2.251046206	3.07257E-11	3.00893E-09	X	160771923	160994704	-	14331	Cdkl5	GO:0000166;GO:0004672;GO:0005524;GO:0005524;GO:0006468;GO:0000166;GO:0004672;GO:0005524;GO:0005524;GO:0006468;GO:0000166;GO:0001764;GO:0001764;GO:0004672;GO:0004672;GO:0004672;GO:0004672;GO:0004674;GO:0004693;GO:0005524;GO:0005524;GO:0005524;GO:0005524;GO:0005524;GO:0005634;GO:0005634;GO:0005634;GO:0005634;GO:0005737;GO:0005813;GO:0005813;GO:0005813;GO:0005815;GO:0005856;GO:0006468;GO:0006468;GO:…	K08824	EC:2.7.11.22	T	0V5DN;0DFQ4;1CQDR;12NPY;18S38;KOG0593;1B314;0UH48;09UE9	cyclin-dependent kinase-like 5 [Source:MGI Symbol;Acc:MGI:1278336]	382253	Q3UTQ8
ENSMUSG00000040289	730.7247805	1194.531911	266.9176505	0.223449577	-2.161978779	3.18113E-11	3.09821E-09	3	8663359	8667256	-	3265	Hey1	GO:0000122;GO:0000981;GO:0001525;GO:0003677;GO:0003677;GO:0003700;GO:0006355;GO:0006355;GO:0007219;GO:0045746;GO:0045892;GO:0046983;GO:0046983;GO:1990837;GO:2000678;GO:2000820;	K09091	-	K	0UJ52;0DJ9Q;1912Z;0V8UD;1CU1Q;09XWV;KOG4304;13PVB;1AZU7	hairy/enhancer-of-split related with YRPW motif 1 [Source:MGI Symbol;Acc:MGI:1341800]	15213	Q9QUM5
ENSMUSG00000054986	10121.14344	16300.34767	3941.939212	0.241831603	-2.047925302	3.4921E-11	3.38259E-09	11	4064841	4077736	+	2784	Sec14l3	GO:0003674;GO:0008150;	-	-	I;U	18ZV4;0DJ7Y;1CTZW;KOG1471;0V8T2;13JFG;0UHWX;1B2DM;09XVF	SEC14-like lipid binding 3 [Source:MGI Symbol;Acc:MGI:3617848]	380683	Q5SQ27;Q3UWW2
ENSMUSG00000020900	3213.300646	5193.582388	1233.018904	0.237412024	-2.074535093	3.70725E-11	3.53339E-09	11	68691559	68816632	+	10458	Myh10	GO:0000146;GO:0000146;GO:0000166;GO:0000281;GO:0000281;GO:0001701;GO:0001725;GO:0001725;GO:0001764;GO:0001778;GO:0003279;GO:0003774;GO:0003774;GO:0003779;GO:0005515;GO:0005515;GO:0005515;GO:0005515;GO:0005516;GO:0005524;GO:0005524;GO:0005524;GO:0005524;GO:0005524;GO:0005737;GO:0005737;GO:0005819;GO:0005829;GO:0005829;GO:0005829;GO:0005844;GO:0005844;GO:0005886;GO:0005903;GO:0005938;GO:0005938;GO:…	K10352	-	Z	1ARQQ;12P08;09T3R;194F0;0V42H;1CVD6;KOG0161;KOG0160;0UHE4;0DKJ2	myosin, heavy polypeptide 10, non-muscle [Source:MGI Symbol;Acc:MGI:1930780]	77579	Q61879;Q3UH59
ENSMUSG00000020682	392.4184565	664.2185183	120.6183947	0.181594447	-2.461208005	4.87143E-11	4.59383E-09	11	83440768	83463071	-	3874	Mmp28	GO:0004222;GO:0004222;GO:0004222;GO:0004222;GO:0005615;GO:0005737;GO:0006508;GO:0006508;GO:0006508;GO:0008233;GO:0008237;GO:0008237;GO:0008237;GO:0008270;GO:0008270;GO:0010760;GO:0016787;GO:0030198;GO:0030574;GO:0031012;GO:0031012;GO:0046872;GO:0004222;GO:0004222;GO:0004222;GO:0004222;GO:0005615;GO:0005737;GO:0006508;GO:0006508;GO:0006508;GO:0008233;GO:0008237;GO:0008237;GO:0008237;GO:0008270;GO:…	K08006	EC:3.4.24.-	O;W	KOG1565;0V8TM;13HB1;0UQE8;1CU0K;1924X;1AWGI;0DJ8P;09XW4	matrix metallopeptidase 28 (epilysin) [Source:MGI Symbol;Acc:MGI:2153062]	118453	Q8CGV8;Q8BG29
ENSMUSG00000058656	259.906038	439.1519878	80.66008828	0.183672374	-2.444793444	4.99806E-11	4.68844E-09	15	53453810	53902537	-	9283	Samd12	GO:0003674;GO:0005515;GO:0005575;GO:0008150;	-	-	S	0VB7Y;0IXJ2;1AW3M;13R7G;0A0BS;0DKDB;1CWUD;192H1;0UKMN	sterile alpha motif domain containing 12 [Source:MGI Symbol;Acc:MGI:2444518]	320679	Q0VE29
ENSMUSG00000022537	763.9893687	1250.051989	277.9267488	0.222332152	-2.169211499	6.24045E-11	5.7929E-09	16	30511855	30550842	-	8893	Tmem44	GO:0003674;GO:0008150;GO:0016020;GO:0016021;GO:0003674;GO:0008150;GO:0016020;GO:0016021;GO:0003674;GO:0008150;GO:0016020;GO:0016021;GO:0003674;GO:0008150;GO:0016020;GO:0016021;	-	-	S	1B04Q;0A32M;0VDXP;18XUW;1CZT7;0IJKG;0DQ78;0UQE0;13I63	transmembrane protein 44 [Source:MGI Symbol;Acc:MGI:1924489]	224090	-
ENSMUSG00000041559	165.1968741	285.7843531	44.60939513	0.156094603	-2.679507438	6.33585E-11	5.85097E-09	1	134037254	134048277	+	3306	Fmod	GO:0005515;GO:0005576;GO:0005576;GO:0005615;GO:0030199;GO:0062023;GO:0062023;GO:0062023;GO:0005576;GO:0062023;GO:0062023;	K08121	-	W;T	KOG0619;0A0WQ;1D129;0URFS;0VF4F;0DRTT;13K5A;1B25J;18U5B	fibromodulin [Source:MGI Symbol;Acc:MGI:1328364]	14264	P50608;Q543D2
ENSMUSG00000038065	451.1821765	744.334274	158.030079	0.212310631	-2.235751485	6.47692E-11	5.91991E-09	6	54681624	54703851	+	5695	Mturn	GO:0003674;GO:0005575;GO:0005737;GO:0007275;GO:0032088;GO:0045654;GO:0046330;GO:0048666;GO:0070374;GO:0005737;GO:0005737;GO:0032088;GO:0045654;GO:0046330;GO:0070374;	-	-	-	-	maturin, neural progenitor differentiation regulator homolog (Xenopus) [Source:MGI Symbol;Acc:MGI:1915485]	68235	Q8CGA4
ENSMUSG00000022836	3804.570268	6114.329864	1494.810672	0.244476616	-2.032231618	7.68852E-11	6.91177E-09	16	34745210	35002420	+	11263	Mylk	GO:0000166;GO:0001725;GO:0004672;GO:0004672;GO:0004687;GO:0004687;GO:0005515;GO:0005516;GO:0005524;GO:0005524;GO:0005524;GO:0005737;GO:0005886;GO:0006468;GO:0006468;GO:0015629;GO:0016301;GO:0016310;GO:0030027;GO:0030335;GO:0032060;GO:0032154;GO:0046872;GO:0051928;GO:0060414;GO:0071476;GO:0090303;GO:0000166;GO:0001725;GO:0001725;GO:0003779;GO:0004672;GO:0004672;GO:0004674;GO:0004687;GO:0004687;GO:…	K00907	EC:2.7.11.18	Z;T	KOG0613;12NP0;191MM;09UCG;0UQPK;1B2I6;1CY5S;0DP7V;0V474	myosin, light polypeptide kinase [Source:MGI Symbol;Acc:MGI:894806]	107589	B1B1A8
ENSMUSG00000028649	16037.611	25599.55224	6475.669752	0.252960274	-1.983017259	8.00533E-11	7.13395E-09	4	123349633	123684360	-	32385	Macf1	GO:0005509;GO:0005509;GO:0005856;GO:0005856;GO:0005856;GO:0007010;GO:0007010;GO:0008017;GO:0008017;GO:0008092;GO:0008092;GO:0045104;GO:0045104;GO:0003779;GO:0003779;GO:0005509;GO:0005509;GO:0005515;GO:0005737;GO:0005737;GO:0005794;GO:0005856;GO:0005856;GO:0005856;GO:0005874;GO:0005874;GO:0005886;GO:0005886;GO:0007010;GO:0007010;GO:0008017;GO:0008017;GO:0008092;GO:0008092;GO:0016020;GO:0030334;GO:…	K19827	-	Z	12PJV;09UFA;0DH7H;0UKX7;1CRXN;0V5EN;1AWDH;18XAV;KOG0516	microtubule-actin crosslinking factor 1 [Source:MGI Symbol;Acc:MGI:108559]	11426	E9PVY8
ENSMUSG00000064293	55.41428308	103.6304682	7.198097959	0.069459282	-3.847688683	8.06798E-11	7.15401E-09	6	105677660	106699310	+	8486	Cntn4	GO:0005515;GO:0005576;GO:0005886;GO:0007155;GO:0007155;GO:0007155;GO:0007399;GO:0007399;GO:0007399;GO:0007399;GO:0007411;GO:0007411;GO:0007420;GO:0016020;GO:0031175;GO:0031175;GO:0031225;GO:0043005;GO:0045665;GO:0045665;GO:0005515;GO:0005576;GO:0005886;GO:0007155;GO:0007155;GO:0007155;GO:0007399;GO:0007399;GO:0007399;GO:0007399;GO:0007399;GO:0007411;GO:0007411;GO:0007420;GO:0007420;GO:0016020;GO:…	K06762	-	T	0URRX;1B1K9;1CT2J;12P91;0DHM2;KOG3513;18WC7;09X1D;0V64Z	contactin 4 [Source:MGI Symbol;Acc:MGI:1095737]	269784	Q69Z26
ENSMUSG00000045954	4535.103865	7290.084812	1780.122918	0.244184116	-2.033958735	8.28028E-11	7.30591E-09	1	51289126	51302960	+	3055	Cavin2	GO:0001786;GO:0001786;GO:0001786;GO:0005080;GO:0005515;GO:0005654;GO:0005654;GO:0005737;GO:0005737;GO:0005737;GO:0005737;GO:0005829;GO:0005829;GO:0005829;GO:0005886;GO:0005886;GO:0005901;GO:0005901;GO:0005901;GO:0005901;GO:0005901;GO:0005901;GO:0008289;GO:0016020;GO:0045121;GO:0045121;GO:0045944;GO:0097320;GO:0097320;GO:0097320;	-	-	S;K	0DHXF;12Q0R;1ARZ1;0IEZA;0V71V;09WMY;1CSN5;0UG5X;18Y9M	caveolae associated 2 [Source:MGI Symbol;Acc:MGI:99513]	20324	Q63918
ENSMUSG00000015468	3497.682174	5580.893426	1414.470922	0.253448832	-1.980233578	9.09076E-11	7.94238E-09	17	34564268	34588503	+	8061	Notch4	GO:0000122;GO:0001569;GO:0001763;GO:0001837;GO:0001886;GO:0001944;GO:0005112;GO:0005112;GO:0005509;GO:0005509;GO:0005515;GO:0005515;GO:0005515;GO:0005634;GO:0005654;GO:0005783;GO:0005829;GO:0005886;GO:0005886;GO:0006355;GO:0006355;GO:0007219;GO:0007219;GO:0007219;GO:0007275;GO:0007275;GO:0007275;GO:0008593;GO:0009986;GO:0009986;GO:0016020;GO:0016021;GO:0016021;GO:0016021;GO:0030154;GO:0030154;GO:…	K20996	-	T	190VJ;09VTG;1CQKV;0V6S8;1AT25;13IPB;0UHF9;0IR7G;0DFXH	notch 4 [Source:MGI Symbol;Acc:MGI:107471]	18132	P31695
ENSMUSG00000020788	3312.066498	5302.103043	1322.029953	0.249340675	-2.003809844	9.26565E-11	8.0557E-09	11	72961169	72993044	+	5281	Atp2a3	GO:0000166;GO:0000166;GO:0000166;GO:0005388;GO:0005388;GO:0005388;GO:0005524;GO:0005524;GO:0005524;GO:0005783;GO:0005783;GO:0005783;GO:0005789;GO:0006811;GO:0006816;GO:0006816;GO:0006816;GO:0016020;GO:0016021;GO:0016021;GO:0016021;GO:0016529;GO:0033017;GO:0033017;GO:0033017;GO:0046872;GO:0070588;GO:0070588;GO:0000166;GO:0000166;GO:0000166;GO:0005388;GO:0005388;GO:0005388;GO:0005524;GO:0005524;GO:…	K05853	EC:7.2.2.10	P	09VH3;1B0HK;12N40;0DGRU;1CRFV;18ZII;0UKHF;KOG0202;0V6GC	ATPase, Ca++ transporting, ubiquitous [Source:MGI Symbol;Acc:MGI:1194503]	53313	Q64518;Q3U1K2;Q3U6T4;Q8C213
ENSMUSG00000036585	3094.166421	4948.559199	1239.773643	0.250532245	-1.996931799	9.79285E-11	8.47272E-09	18	38838673	38929472	-	5463	Fgf1	GO:0000187;GO:0000187;GO:0000187;GO:0001525;GO:0001759;GO:0001934;GO:0005104;GO:0005104;GO:0005104;GO:0005104;GO:0005104;GO:0005178;GO:0005178;GO:0005178;GO:0005515;GO:0005576;GO:0005576;GO:0005576;GO:0005576;GO:0005576;GO:0005615;GO:0005615;GO:0005634;GO:0005634;GO:0005634;GO:0005654;GO:0005654;GO:0005730;GO:0005730;GO:0005737;GO:0005737;GO:0005737;GO:0005829;GO:0005829;GO:0005829;GO:0005938;GO:…	K18496	-	T	1CU3W;09XYS;0UN19;KOG3885;12QU2;1918B;0DJBN;1AYNR;0V8WJ	fibroblast growth factor 1 [Source:MGI Symbol;Acc:MGI:95515]	14164	P61148;Q6ZWS1
ENSMUSG00000064325	488.2831889	805.6724195	170.8939583	0.212113452	-2.237091975	9.92142E-11	8.54249E-09	8	79965851	80058006	-	9076	Hhip	GO:0003824;GO:0003824;GO:0005515;GO:0005576;GO:0005634;GO:0005634;GO:0005737;GO:0005737;GO:0005886;GO:0005886;GO:0005886;GO:0005887;GO:0007165;GO:0007405;GO:0008270;GO:0008270;GO:0008270;GO:0009887;GO:0009953;GO:0009968;GO:0009968;GO:0009968;GO:0009986;GO:0016020;GO:0016525;GO:0040036;GO:0043066;GO:0043066;GO:0045879;GO:0045879;GO:0046872;GO:0048705;GO:0060441;GO:0097108;GO:0097108;	K06231	-	T	1AYAD;0IEIH;1CRCI;12P8Z;18UWF;0UIH7;09VE1;0DGNR;0V6D4	Hedgehog-interacting protein [Source:MGI Symbol;Acc:MGI:1341847]	15245	Q7TN16
ENSMUSG00000063450	2578.2426	4146.82803	1009.65717	0.243476981	-2.038142711	1.00427E-10	8.58332E-09	12	75818134	76110926	+	26726	Syne2	GO:0003779;GO:0005515;GO:0005635;GO:0005635;GO:0034993;GO:0034993;GO:0051015;GO:0051015;GO:0090286;GO:0003779;GO:0005515;GO:0005634;GO:0005635;GO:0005635;GO:0005640;GO:0016020;GO:0016021;GO:0016021;GO:0016021;GO:0034993;GO:0034993;GO:0051015;GO:0051015;GO:0090286;GO:0003779;GO:0005515;GO:0005634;GO:0005634;GO:0005634;GO:0005635;GO:0005635;GO:0005635;GO:0005635;GO:0005635;GO:0005635;GO:0005640;GO:…	K19346	-	Z	1CWVG;09UB4;0UR7S;0V5A9;191MY;1AXTW;12UBG;KOG0516;0DFKT	spectrin repeat containing, nuclear envelope 2 [Source:MGI Symbol;Acc:MGI:2449316]	319565	Q6ZWQ0
ENSMUSG00000063531	1085.065406	1752.970323	417.1604897	0.237973504	-2.071127144	1.02862E-10	8.73003E-09	5	14025276	14256689	+	9285	Sema3e	GO:0001525;GO:0001569;GO:0001755;GO:0001953;GO:0002040;GO:0005515;GO:0005515;GO:0005576;GO:0005615;GO:0005615;GO:0005887;GO:0007275;GO:0007399;GO:0007411;GO:0008360;GO:0016525;GO:0030154;GO:0030215;GO:0030215;GO:0030215;GO:0030215;GO:0030335;GO:0045499;GO:0048843;GO:0050808;GO:0050919;GO:0071526;GO:0071526;GO:2000249;	K06840	-	T	0DF4A;13I35;0V4TB;18V9M;1AS2K;09TU1;1CPU5;KOG3611;0UG9P	sema domain, immunoglobulin domain (Ig), short basic domain, secreted, (semaphorin) 3E [Source:MGI Symbol;Acc:MGI:1340034]	20349	P70275
ENSMUSG00000078607	809.3204348	1314.042011	304.5988587	0.231802984	-2.109028959	1.15028E-10	9.67048E-09	11	107025681	107030443	+	1685	1810010H24Rik	GO:0005515;GO:0005576;	-	-	-	-	RIKEN cDNA 1810010H24 gene [Source:MGI Symbol;Acc:MGI:1916316]	69066	Q08AU9;A0A1B0GT03
ENSMUSG00000040181	3755.242507	5986.023775	1524.461239	0.254670094	-1.97329854	1.44115E-10	1.2059E-08	1	162829561	162866610	-	6304	Fmo1	GO:0004497;GO:0004497;GO:0004497;GO:0004497;GO:0004497;GO:0004499;GO:0004499;GO:0004499;GO:0004499;GO:0004499;GO:0004499;GO:0005783;GO:0005789;GO:0006082;GO:0006082;GO:0006970;GO:0009404;GO:0009404;GO:0016020;GO:0016021;GO:0016491;GO:0017144;GO:0031090;GO:0032496;GO:0043231;GO:0043231;GO:0043231;GO:0050660;GO:0050660;GO:0050661;GO:0050661;GO:0055114;GO:0055114;GO:0055114;GO:0070995;GO:0070995;GO:…	K00485	EC:1.14.13.8	Q	09Y1K;12SFZ;1AXPG;KOG1399;1CWF5;0UKIT;0V6D1;18UD5;0DMJV	flavin containing monooxygenase 1 [Source:MGI Symbol;Acc:MGI:1310002]	14261	P50285;Q3UNX7
ENSMUSG00000045875	282.6245488	474.8665261	90.38257151	0.190332581	-2.393405553	1.47465E-10	1.22816E-08	14	66635251	66771168	+	8728	Adra1a	GO:0004930;GO:0004930;GO:0004930;GO:0004935;GO:0004935;GO:0004937;GO:0004937;GO:0005634;GO:0005737;GO:0005886;GO:0005901;GO:0006937;GO:0006937;GO:0007165;GO:0007186;GO:0007186;GO:0007186;GO:0016020;GO:0016021;GO:0016021;GO:0016021;GO:0019229;GO:0019229;GO:0031965;GO:0055117;GO:0055117;GO:0071875;GO:0001985;GO:0001994;GO:0001996;GO:0001996;GO:0001997;GO:0003084;GO:0004930;GO:0004930;GO:0004930;GO:…	K04135	-	T	KOG3656;0UN4Z;1AWQQ;0V9ZA;13H0Q;1CVBA;0DKHB;09Z1U;18SSP	adrenergic receptor, alpha 1a [Source:MGI Symbol;Acc:MGI:104773]	11549	P97718;Q8BUE5;Q8BZV1
ENSMUSG00000003477	18022.79824	29182.67475	6862.921727	0.2351711	-2.088217314	1.50776E-10	1.2499E-08	6	55170626	55175043	-	1600	Inmt	GO:0004790;GO:0004790;GO:0004790;GO:0005737;GO:0005737;GO:0005829;GO:0005829;GO:0005829;GO:0008168;GO:0008168;GO:0008168;GO:0008170;GO:0009308;GO:0009308;GO:0009636;GO:0016740;GO:0030748;GO:0030748;GO:0030748;GO:0032259;GO:0032259;GO:0098615;GO:0102707;	K00562	-	S;E	195T5;1CV0E;1B2K7;0DK6F;0IFTZ;09YS0;13VIK;0V9PT;0UFKF	indolethylamine N-methyltransferase [Source:MGI Symbol;Acc:MGI:102963]	21743	P40936
ENSMUSG00000020734	212.7563472	357.820336	67.69235834	0.189179741	-2.402170498	2.01164E-10	1.65224E-08	11	115249169	115267243	-	5037	Grin2c	GO:0004970;GO:0004970;GO:0004970;GO:0004972;GO:0004972;GO:0005216;GO:0005216;GO:0005261;GO:0005515;GO:0005886;GO:0005886;GO:0005887;GO:0006811;GO:0006811;GO:0006811;GO:0009611;GO:0015276;GO:0015276;GO:0015276;GO:0016020;GO:0016020;GO:0016020;GO:0016021;GO:0017146;GO:0017146;GO:0019722;GO:0022849;GO:0022849;GO:0030054;GO:0030165;GO:0033058;GO:0035235;GO:0038023;GO:0038023;GO:0038023;GO:0042177;GO:…	K05211	-	W;T	09UF6;1CTEA;0UM8R;1909M;0DGMH;0V5EG;KOG1053;1AZ2D;12NQJ	glutamate receptor, ionotropic, NMDA2C (epsilon 3) [Source:MGI Symbol;Acc:MGI:95822]	14813	Q01098;A2A6S2
ENSMUSG00000057969	970.670683	1560.524182	380.8171839	0.244031581	-2.034860228	2.22972E-10	1.79011E-08	9	107597674	107609229	-	4777	Sema3b	GO:0030215;GO:0005515;GO:0030215;GO:0030215;GO:0005515;GO:0030215;GO:0030215;GO:0005515;GO:0030215;GO:0030215;GO:0005515;GO:0030215;GO:0030215;GO:0005515;GO:0030215;GO:0030215;GO:0005515;GO:0030215;GO:0030215;GO:0005515;GO:0030215;GO:0030215;GO:0005515;GO:0030215;GO:0030215;	K06840	-	T	09YQF;0DFQ0;1CQDK;0V9N8;12RKU;1ASSR;0UH3Z;18XZJ;KOG3611	sema domain, immunoglobulin domain (Ig), short basic domain, secreted, (semaphorin) 3B [Source:MGI Symbol;Acc:MGI:107561]	20347	M9MMK0
ENSMUSG00000020599	293.3850225	482.5877363	104.1823086	0.215882628	-2.211680942	2.32769E-10	1.85447E-08	11	109225355	109298129	-	6390	Rgs9	GO:0001975;GO:0005096;GO:0005096;GO:0005515;GO:0005634;GO:0005634;GO:0005737;GO:0005737;GO:0007186;GO:0007186;GO:0007186;GO:0007212;GO:0007212;GO:0007399;GO:0007601;GO:0008277;GO:0008277;GO:0009968;GO:0016020;GO:0032355;GO:0035556;GO:0035556;GO:0043547;GO:0050896;GO:1904783;GO:1904783;GO:1905912;GO:1905912;GO:0007186;GO:0007186;GO:0005096;GO:0005515;GO:0005634;GO:0005737;GO:0007186;GO:0007186;GO:…	K13765	-	T	0UKJI;09WW3;0DI6C;1ASJ5;1CSWR;0V7U5;12RNH;18YDM;KOG3589	regulator of G-protein signaling 9 [Source:MGI Symbol;Acc:MGI:1338824]	19739	O54828
ENSMUSG00000055485	936.4039651	1511.31924	361.4886906	0.239187513	-2.063786019	2.3307E-10	1.85447E-08	2	157015799	157079254	-	7984	Soga1	GO:0005615;GO:0005615;GO:0005615;GO:0010506;GO:0010506;	-	-	S	KOG4787;13KG2;0VA5R;1CVJ2;0DK21;1AX5T;0UPQU;09Z8E;1907F	suppressor of glucose, autophagy associated 1 [Source:MGI Symbol;Acc:MGI:2444575]	320706	A2ACV6
ENSMUSG00000020315	19701.22962	31274.30347	8128.155766	0.259898858	-1.943977799	2.39634E-10	1.88982E-08	11	30099395	30268175	-	17492	Sptbn1	GO:0000281;GO:0000281;GO:0003779;GO:0003779;GO:0003779;GO:0005200;GO:0005200;GO:0005200;GO:0005200;GO:0005515;GO:0005515;GO:0005515;GO:0005516;GO:0005543;GO:0005543;GO:0005634;GO:0005730;GO:0005730;GO:0005737;GO:0005737;GO:0005737;GO:0005856;GO:0005886;GO:0005886;GO:0007009;GO:0007009;GO:0007010;GO:0007182;GO:0008091;GO:0008091;GO:0012505;GO:0014069;GO:0016020;GO:0016020;GO:0030506;GO:0030506;GO:…	K06115	-	Z	0V45E;0DNXY;1CWUJ;18UB1;0UST8;KOG0035;12N2S;09T6P;1AXNQ	spectrin beta, non-erythrocytic 1 [Source:MGI Symbol;Acc:MGI:98388]	20742	Q62261;Q8R1C2;Q8BQ35;Q3TZN6
ENSMUSG00000052302	393.8132337	644.6856122	142.9408552	0.221721801	-2.173177461	2.49111E-10	1.94733E-08	10	121263820	121351278	-	6733	Tbc1d30	GO:0005096;GO:0005096;GO:0005829;GO:0005886;GO:0005886;GO:0005929;GO:0006886;GO:0016020;GO:0017137;GO:0017137;GO:0036064;GO:0043547;GO:0090630;GO:1902018;	-	-	U	0V6Y2;KOG2058;1AVQS;09VZM;0DNUV;0URQK;1CXS9;12PKD;18SXH	TBC1 domain family, member 30 [Source:MGI Symbol;Acc:MGI:1921944]	74694	Q69ZT9
ENSMUSG00000035275	883.5714046	1429.90698	337.2358293	0.235844593	-2.084091571	2.52605E-10	1.96276E-08	4	101068983	101152370	+	6342	Raver2	GO:0000398;GO:0003676;GO:0003676;GO:0003676;GO:0003723;GO:0005515;GO:0005634;GO:0005634;GO:0005634;GO:0005737;GO:0003676;GO:0003676;GO:0003723;	-	-	A	1CWMT;0IJBP;0UR3N;0A064;13GQ6;1AY9S;18SD0;0VB26;0DMS7	ribonucleoprotein, PTB-binding 2 [Source:MGI Symbol;Acc:MGI:2443623]	242570	Q7TPD6
ENSMUSG00000102697	138.4275586	241.3285065	35.52661069	0.147212657	-2.764026377	2.57584E-10	1.98741E-08	18	37143503	37187657	+	5888	Pcdhac2	GO:0003674;GO:0005509;GO:0005509;GO:0005886;GO:0005886;GO:0005886;GO:0005887;GO:0007155;GO:0007155;GO:0007155;GO:0007155;GO:0007156;GO:0007156;GO:0007399;GO:0007399;GO:0016020;GO:0016020;GO:0016020;GO:0016021;GO:0046872;	K16493	-	Z;U	0V7YJ;0DEQG;18UM5;12Q85;KOG3594;1ATN6;09W6T;0UKRX;1CPAT	protocadherin alpha subfamily C, 2 [Source:MGI Symbol;Acc:MGI:1891443]	353237	Q91Y09
ENSMUSG00000006386	5065.927178	8055.801113	2076.053242	0.257709098	-1.956184622	2.65115E-10	2.0367E-08	4	94739289	94874976	+	4712	Tek	GO:0000166;GO:0004672;GO:0004672;GO:0004713;GO:0004713;GO:0004713;GO:0004714;GO:0004714;GO:0004714;GO:0005515;GO:0005524;GO:0005524;GO:0005524;GO:0005887;GO:0005887;GO:0006468;GO:0006468;GO:0007169;GO:0007169;GO:0016020;GO:0016021;GO:0016301;GO:0016310;GO:0016740;GO:0018108;GO:0000166;GO:0001666;GO:0001725;GO:0001934;GO:0001958;GO:0002040;GO:0004672;GO:0004672;GO:0004713;GO:0004713;GO:0004713;GO:…	K05121	EC:2.7.10.1	T	0VABM;09ZEH;18ZJ3;KOG0200;0DJWX;0UPEP;1AZ1G;12R30;1CUQC	TEK receptor tyrosine kinase [Source:MGI Symbol;Acc:MGI:98664]	21687	Q02858
ENSMUSG00000040717	404.9465116	665.0650391	144.827984	0.217765144	-2.199155043	2.83055E-10	2.1487E-08	14	27038941	27107286	+	10985	Il17rd	GO:0000139;GO:0003676;GO:0005654;GO:0005654;GO:0005794;GO:0005794;GO:0005794;GO:0005886;GO:0010719;GO:0016020;GO:0016021;GO:0019221;GO:0030368;GO:0030368;GO:0030368;GO:0030512;GO:0019221;GO:0030368;GO:0030368;GO:0000139;GO:0003676;GO:0005654;GO:0005794;GO:0005794;GO:0005886;GO:0010719;GO:0016020;GO:0016021;GO:0019221;GO:0030368;GO:0030368;GO:0030368;GO:0030512;GO:0003676;GO:0016020;GO:0016021;GO:…	K05167	-	T	0UTCM;0IEYK;18W0H;0A2F7;1AS6X;0DQ2B;13HD4;0VDAZ;1CZ3A	interleukin 17 receptor D [Source:MGI Symbol;Acc:MGI:2159727]	171463	Q8JZL1
ENSMUSG00000052974	11436.94351	19930.84688	2943.040145	0.147662574	-2.759623886	2.8331E-10	2.1487E-08	7	27119909	27133660	+	2025	Cyp2f2	GO:0004497;GO:0004497;GO:0004497;GO:0004497;GO:0004497;GO:0005506;GO:0005506;GO:0005737;GO:0005783;GO:0005789;GO:0006082;GO:0006805;GO:0008392;GO:0008395;GO:0009636;GO:0016020;GO:0016491;GO:0016705;GO:0016705;GO:0016712;GO:0016712;GO:0016712;GO:0018931;GO:0018931;GO:0018931;GO:0018931;GO:0018979;GO:0018979;GO:0019373;GO:0019825;GO:0019825;GO:0020037;GO:0020037;GO:0020037;GO:0031090;GO:0042738;GO:…	K07416	EC:1.14.14.1	Q	0UTVW;1CRXQ;12SZU;0DGDQ;KOG0156;194VE;1B59J;09TUB;0V59K	cytochrome P450, family 2, subfamily f, polypeptide 2 [Source:MGI Symbol;Acc:MGI:88608]	13107	P33267
ENSMUSG00000058420	93.59354381	167.0713621	20.11572549	0.120401996	-3.054068785	2.88183E-10	2.17639E-08	7	118380717	118448222	-	5205	Syt17	GO:0000149;GO:0001786;GO:0005509;GO:0005544;GO:0005802;GO:0005886;GO:0014059;GO:0016020;GO:0016020;GO:0016020;GO:0016192;GO:0017156;GO:0017158;GO:0019905;GO:0030154;GO:0030276;GO:0048791;GO:0070382;GO:0071277;GO:0098793;GO:1903861;GO:1903861;GO:0016020;GO:0016020;GO:0016020;GO:0016020;GO:0016020;GO:0016020;	K19915	-	T;U	0A11I;0DNPB;18ZF0;0VBY3;0UG3M;13J97;KOG1028;1CXKI;1ARWP	synaptotagmin XVII [Source:MGI Symbol;Acc:MGI:104966]	110058	Q920M7
ENSMUSG00000020486	2788.554903	4427.901896	1149.20791	0.259537798	-1.945983431	3.17038E-10	2.37419E-08	11	87566653	87590539	+	5432	Septin4	GO:0000166;GO:0005525;GO:0005525;GO:0005525;GO:0005856;GO:0003674;GO:0005575;GO:0008150;GO:0000166;GO:0000287;GO:0003924;GO:0003924;GO:0005515;GO:0005525;GO:0005525;GO:0005525;GO:0005525;GO:0005654;GO:0005737;GO:0005739;GO:0005739;GO:0005856;GO:0005929;GO:0005940;GO:0007049;GO:0007283;GO:0007286;GO:0007420;GO:0008021;GO:0015630;GO:0017157;GO:0030154;GO:0030382;GO:0031105;GO:0031105;GO:0031105;GO:…	K16943	-	Z;S;D;U	1CV8S;09W7F;1AWU9;12TMW;0II9Q;18VXE;0URET;0V7TM;0DMFX;12QMH;1AZXM;0UMYV;1CQCM;09T7M;KOG2655;0V46J;0DFP4;18Y91	septin 4 [Source:MGI Symbol;Acc:MGI:1270156]	18952	P28661
ENSMUSG00000034881	181.0421999	307.402604	54.68179575	0.17788332	-2.490996859	3.57691E-10	2.64528E-08	10	81328731	81335172	+	1919	Tbxa2r	GO:0001669;GO:0004930;GO:0004930;GO:0004930;GO:0004960;GO:0004960;GO:0004960;GO:0004961;GO:0005886;GO:0005886;GO:0005886;GO:0006954;GO:0006954;GO:0007165;GO:0007186;GO:0007186;GO:0007186;GO:0007189;GO:0007204;GO:0007204;GO:0016020;GO:0016021;GO:0016021;GO:0016021;GO:0016607;GO:0019229;GO:0019932;GO:0030194;GO:0032496;GO:0038193;GO:0045766;GO:0045777;GO:0045777;GO:0045907;GO:0045907;GO:0045987;GO:…	K04264	-	T	KOG3656;09TSI;18V9U;1ASJM;1CPSQ;0DF2W;139ZY;0UG7Z;0V4RV	thromboxane A2 receptor [Source:MGI Symbol;Acc:MGI:98496]	21390	P30987;Q5FW61
ENSMUSG00000025810	2893.928044	4595.298929	1192.55716	0.259516775	-1.946100296	4.52001E-10	3.28817E-08	8	128358604	128503363	+	9785	Nrp1	GO:0001525;GO:0001525;GO:0001525;GO:0001525;GO:0001525;GO:0001525;GO:0001569;GO:0001569;GO:0001764;GO:0002040;GO:0002042;GO:0003148;GO:0005021;GO:0005021;GO:0005021;GO:0005096;GO:0005096;GO:0005515;GO:0005515;GO:0005515;GO:0005515;GO:0005737;GO:0005739;GO:0005769;GO:0005829;GO:0005829;GO:0005883;GO:0005886;GO:0005886;GO:0005886;GO:0005886;GO:0005886;GO:0005925;GO:0005925;GO:0005925;GO:0006930;GO:…	K06724	-	T;W	1B17G;0IE8T;1CR6X;0URB4;0DGH8;13GBU;191JF;0V688;09V8T	neuropilin 1 [Source:MGI Symbol;Acc:MGI:106206]	18186	P97333
ENSMUSG00000033595	2509.56633	4002.378426	1016.754234	0.254037506	-1.976886583	4.58568E-10	3.32238E-08	14	70530685	70538324	+	3899	Lgi3	GO:0003824;GO:0003824;GO:0005515;GO:0005515;GO:0005576;GO:0006887;GO:0008021;GO:0017157;GO:0030054;GO:0031410;GO:0043005;GO:0045202;GO:0005515;	K19999	-	S;W	0DQ8S;1AXWY;18XFU;0VDH6;13MYZ;0IJD3;1CZAI;0UNDH;0A2M5	leucine-rich repeat LGI family, member 3 [Source:MGI Symbol;Acc:MGI:2182619]	213469	Q8K406;Q3V1R3
ENSMUSG00000058145	113.0864639	197.7058196	28.46710821	0.143987204	-2.795987487	4.8858E-10	3.52549E-08	7	66839735	67153171	+	7764	Adamts17	GO:0003676;GO:0004222;GO:0004222;GO:0004222;GO:0005576;GO:0006508;GO:0006508;GO:0006508;GO:0008233;GO:0008233;GO:0008237;GO:0008237;GO:0008237;GO:0016787;GO:0030198;GO:0031012;GO:0046872;GO:0003676;GO:0004222;GO:0004222;GO:0004222;GO:0005576;GO:0006508;GO:0006508;GO:0006508;GO:0008233;GO:0008233;GO:0008237;GO:0008237;GO:0008237;GO:0016787;GO:0030198;GO:0031012;GO:0046872;GO:0062023;GO:0004222;GO:…	K08631	EC:3.4.24.-	O	13BI2;1BAQU;0V2SB;0E7PP;1DEPT;0IND7;19720;0B3HB;0WFWK	a disintegrin-like and metallopeptidase (reprolysin type) with thrombospondin type 1 motif, 17 [Source:MGI Symbol;Acc:MGI:3588195]	233332	E9Q4D1;Q3V310
ENSMUSG00000020695	1873.134993	2986.851615	759.4183702	0.254253799	-1.975658764	4.91901E-10	3.53514E-08	11	105292643	105351139	+	6674	Mrc2	GO:0005518;GO:0005518;GO:0005886;GO:0006897;GO:0009986;GO:0016020;GO:0016021;GO:0030246;GO:0030246;GO:0030574;GO:0030574;GO:0038023;GO:0006897;GO:0016020;GO:0016021;GO:0030246;	K06560	-	W;T;V	0E5V8;1BA3V;1DCUT;0WCXS;0B0EM;14TM9;0KDF3;0V19K	mannose receptor, C type 2 [Source:MGI Symbol;Acc:MGI:107818]	17534	Q64449;Q14AX9
ENSMUSG00000021186	1295.596803	2064.730968	526.4626389	0.254978807	-1.971550755	4.99847E-10	3.57782E-08	12	101746565	101819055	-	6911	Fbln5	GO:0000122;GO:0001558;GO:0005178;GO:0005509;GO:0005509;GO:0005576;GO:0005576;GO:0005615;GO:0005615;GO:0005615;GO:0005615;GO:0005615;GO:0007155;GO:0008022;GO:0008022;GO:0016525;GO:0030023;GO:0030198;GO:0033690;GO:0034394;GO:0042803;GO:0042803;GO:0042803;GO:0045944;GO:0046903;GO:0046903;GO:0048251;GO:0048251;GO:0048251;GO:0048251;GO:0048251;GO:0048251;GO:0048251;GO:0062023;GO:0062023;GO:0062023;GO:…	K17340	-	W;T	1DFIT;1BB4Y;13DWS;197A2;0B4ZH;0WHJ4;0E8M0;0IR76;0V3BK	fibulin 5 [Source:MGI Symbol;Acc:MGI:1346091]	23876	Q9WVH9
ENSMUSG00000040447	1281.281231	2042.946359	519.6161029	0.254346425	-1.975133278	5.04216E-10	3.59466E-08	11	72451638	72489904	-	4083	Spns2	GO:0001782;GO:0002260;GO:0002920;GO:0003376;GO:0005768;GO:0005886;GO:0006665;GO:0006869;GO:0006869;GO:0006869;GO:0010008;GO:0016020;GO:0016021;GO:0022857;GO:0022857;GO:0043029;GO:0046624;GO:0046624;GO:0048073;GO:0048535;GO:0055085;GO:0055085;GO:0060348;GO:0072676;GO:0016020;GO:0016021;	K23677	-	G	1CQT1;0V5TK;0UHK8;KOG1330;12PQB;09UU4;0DG3G;18U49;1AT6Z	spinster homolog 2 [Source:MGI Symbol;Acc:MGI:2384936]	216892	Q91VM4
ENSMUSG00000037754	2131.74027	3371.120656	892.3598845	0.264707193	-1.917530699	5.10802E-10	3.6271E-08	2	158665398	158766334	+	8844	Ppp1r16b	GO:0001938;GO:0001938;GO:0005515;GO:0005634;GO:0005634;GO:0005634;GO:0005886;GO:0005886;GO:0005886;GO:0005886;GO:0008157;GO:0014066;GO:0014066;GO:0016020;GO:0016607;GO:0016607;GO:0017020;GO:0019888;GO:0019888;GO:0019888;GO:0019888;GO:0019888;GO:0035304;GO:0035304;GO:0035304;GO:0035307;GO:0035307;GO:0035308;GO:0035308;GO:0042995;GO:0042995;GO:0042995;GO:0043666;GO:0048471;GO:0048471;GO:0051489;GO:…	K17459	-	O;T	0DEUG;09THN;KOG0505;0V5WP;12S5D;18U88;0US8T;1CPI6;1B3FH	protein phosphatase 1, regulatory subunit 16B [Source:MGI Symbol;Acc:MGI:2151841]	228852	Q8VHQ3;Q544H9
ENSMUSG00000063060	1031.314213	1639.17461	423.453817	0.258333563	-1.952693004	5.1477E-10	3.64077E-08	14	63943673	63950732	+	3299	Sox7	GO:0000976;GO:0000976;GO:0000981;GO:0000981;GO:0001706;GO:0001706;GO:0003677;GO:0003700;GO:0003700;GO:0005634;GO:0005634;GO:0005634;GO:0005634;GO:0005667;GO:0005737;GO:0005737;GO:0005737;GO:0006355;GO:0006357;GO:0008285;GO:0008285;GO:0009653;GO:0030154;GO:0043280;GO:0043280;GO:0043565;GO:0045892;GO:0045892;GO:0045893;GO:0060828;GO:0060828;GO:1990837;GO:1990837;	K09270	-	K	0B4CG;0V33M;1BAYX;13CXF;0WGV4;0E883;1976H;0IPZD;1DF6W	SRY (sex determining region Y)-box 7 [Source:MGI Symbol;Acc:MGI:98369]	20680	P40646;Q3U1W5
ENSMUSG00000036867	4040.655534	6298.572192	1782.738875	0.283038571	-1.820929423	5.96342E-10	4.18449E-08	9	63953076	64022059	-	3205	Smad6	GO:0000976;GO:0000976;GO:0000976;GO:0000978;GO:0000978;GO:0001657;GO:0003148;GO:0003170;GO:0003180;GO:0003180;GO:0003183;GO:0003184;GO:0003281;GO:0003677;GO:0003682;GO:0003682;GO:0003682;GO:0003700;GO:0003700;GO:0005515;GO:0005515;GO:0005515;GO:0005634;GO:0005634;GO:0005634;GO:0005654;GO:0005654;GO:0005667;GO:0005667;GO:0005794;GO:0005794;GO:0005829;GO:0005829;GO:0006355;GO:0006355;GO:0006955;GO:…	K04677	-	T;K	0DH25;KOG3701;18X5I;1CRSC;12QX6;0V6SJ;1B4Y6;0UTWP;09VTT	SMAD family member 6 [Source:MGI Symbol;Acc:MGI:1336883]	17130	O35182
ENSMUSG00000021057	4255.468992	6713.919202	1797.018782	0.267655706	-1.901549688	6.42852E-10	4.49315E-08	12	76324891	76334153	+	6824	Akap5	GO:0005886;GO:0005886;GO:0006605;GO:0006605;GO:0007165;GO:0007165;GO:0008179;GO:0008179;GO:0016020;GO:0045762;GO:0045762;GO:0001664;GO:0001934;GO:0003779;GO:0005515;GO:0005515;GO:0005516;GO:0005737;GO:0005768;GO:0005856;GO:0005886;GO:0005886;GO:0005886;GO:0005886;GO:0005886;GO:0005886;GO:0006605;GO:0006605;GO:0007165;GO:0007165;GO:0007193;GO:0007194;GO:0007194;GO:0008179;GO:0008179;GO:0008179;GO:…	K16522	-	T;U	1D29U;1AT4P;0IIWH;0VES3;0A495;0UJF6;12T9B;192P5;0DSYQ	A kinase (PRKA) anchor protein 5 [Source:MGI Symbol;Acc:MGI:2685104]	238276	D3YVF0
ENSMUSG00000006362	1536.179088	2438.302279	634.0558962	0.260039906	-1.943195056	7.29522E-10	5.00087E-08	8	122625141	122699109	-	8373	Cbfa2t3	GO:0001666;GO:0003714;GO:0003714;GO:0005634;GO:0005654;GO:0006351;GO:0006355;GO:0008285;GO:0030851;GO:0032436;GO:0045820;GO:0045892;GO:0045892;GO:0045892;GO:0046872;GO:1903715;GO:0000122;GO:0000139;GO:0001666;GO:0001666;GO:0003682;GO:0003714;GO:0003714;GO:0003714;GO:0005515;GO:0005515;GO:0005634;GO:0005634;GO:0005654;GO:0005654;GO:0005730;GO:0005794;GO:0006351;GO:0006355;GO:0008285;GO:0008285;GO:…	K22752	-	K	0IG1Z;0V6G7;0UHTB;1CRFN;09VGY;1ATJ6;191Z1;12RR0;0DFKI	CBFA2/RUNX1 translocation partner 3 [Source:MGI Symbol;Acc:MGI:1338013]	12398	O54972;B7ZP57
ENSMUSG00000066438	380.9337393	619.9942294	141.8732492	0.228829951	-2.127652199	7.75682E-10	5.29692E-08	12	80692591	80724214	+	3939	Plekhd1	GO:0003674;GO:0005575;GO:0008150;	-	-	T	13KKS;0IE09;1CZ6U;0A3PG;18W4P;0UHB4;0VEI9;0DQ5J;1AWAJ	pleckstrin homology domain containing, family D (with coiled-coil domains) member 1 [Source:MGI Symbol;Acc:MGI:3036228]	217682	B2RPU2
ENSMUSG00000044461	124.0732153	214.5319899	33.61444076	0.156687312	-2.674039738	8.91103E-10	6.01596E-08	14	59625308	59631660	+	3672	Shisa2	GO:0005783;GO:0005783;GO:0005783;GO:0005789;GO:0007275;GO:0016020;GO:0016021;GO:0030178;GO:0030178;GO:0040037;GO:0040037;	-	-	U	0IE4F;0DNMG;0UGGD;1AW4K;0A0ZZ;12T9Z;1CU05;18TS1;0VBWF	shisa family member 2 [Source:MGI Symbol;Acc:MGI:2444716]	219134	Q8QZV2
ENSMUSG00000020577	2863.713488	4513.280196	1214.14678	0.269016486	-1.894233506	8.95118E-10	6.02026E-08	12	36014557	36042500	-	2474	Tspan13	GO:0005246;GO:0005515;GO:0005886;GO:0005887;GO:0016020;GO:0016021;GO:0016021;GO:0016021;GO:1903169;GO:0016020;GO:0016021;GO:0016021;GO:0016021;	K17356	-	S;G	09XJC;0V8HD;1B3KB;0DP03;KOG3882;0UJZ9;1CXXT;13JVA;18XSZ	tetraspanin 13 [Source:MGI Symbol;Acc:MGI:1913359]	66109	Q9D8C2
ENSMUSG00000068270	607.2673144	973.5572841	240.9773446	0.247522512	-2.014368351	1.04001E-09	6.96847E-08	X	6399854	6637448	+	8880	Shroom4	GO:0001725;GO:0003779;GO:0005515;GO:0005737;GO:0005737;GO:0005856;GO:0005884;GO:0005884;GO:0005912;GO:0005925;GO:0005925;GO:0007015;GO:0007015;GO:0007275;GO:0007420;GO:0007420;GO:0009898;GO:0009898;GO:0009898;GO:0009925;GO:0015629;GO:0016324;GO:0016324;GO:0030036;GO:0030864;GO:0043231;GO:0043231;GO:0043296;GO:0045159;GO:0050890;GO:0050890;GO:0051015;GO:0051015;GO:0051015;GO:0051015;GO:0005515;GO:…	K18625	-	Z	0UJD5;18TZS;12YE7;1D0AE;0IERS;0DRNQ;1AT2Q;0VEYJ;0A43P	shroom family member 4 [Source:MGI Symbol;Acc:MGI:2685570]	208431	Q1W617
ENSMUSG00000033209	700.0147804	1124.056173	275.9733874	0.245515655	-2.026113077	1.15041E-09	7.65065E-08	5	110879803	111289780	+	12315	Ttc28	GO:0000922;GO:0005515;GO:0005737;GO:0005813;GO:0005815;GO:0005819;GO:0005856;GO:0007049;GO:0007346;GO:0007346;GO:0019900;GO:0019900;GO:0030496;GO:0030496;GO:0030496;GO:0051301;GO:0072686;GO:0097431;GO:1990023;GO:0005515;	-	-	Z;O;T	0DMM6;0USSX;KOG0548;09VKZ;18ZEX;12SZ4;1CWGQ;0VAY5;1B0X2	tetratricopeptide repeat domain 28 [Source:MGI Symbol;Acc:MGI:2140873]	209683	Q80XJ3
ENSMUSG00000021823	1867.639264	2959.98365	775.2948784	0.261925392	-1.932772167	1.17019E-09	7.73547E-08	14	20929398	21033676	+	8191	Vcl	GO:0001725;GO:0002009;GO:0002009;GO:0002102;GO:0002162;GO:0002162;GO:0003779;GO:0003779;GO:0003779;GO:0003779;GO:0005198;GO:0005198;GO:0005515;GO:0005515;GO:0005515;GO:0005737;GO:0005856;GO:0005884;GO:0005886;GO:0005886;GO:0005903;GO:0005911;GO:0005911;GO:0005912;GO:0005912;GO:0005912;GO:0005915;GO:0005916;GO:0005925;GO:0005925;GO:0005925;GO:0007155;GO:0007155;GO:0007155;GO:0007155;GO:0014704;GO:…	K05700	-	Z;W	18TNR;0DKX6;0V5HX;12NSN;0UPZE;1CVSF;KOG3681;1AZNU;09UIR	vinculin [Source:MGI Symbol;Acc:MGI:98927]	22330	Q64727
ENSMUSG00000019278	1493.353331	2372.276691	614.4299712	0.259004345	-1.948951793	1.17184E-09	7.73547E-08	8	123186242	123201812	+	2486	Dpep1	GO:0005615;GO:0005654;GO:0005654;GO:0005886;GO:0005886;GO:0005886;GO:0005886;GO:0006508;GO:0006508;GO:0006508;GO:0006629;GO:0006691;GO:0006751;GO:0006915;GO:0006954;GO:0008233;GO:0008235;GO:0008235;GO:0008237;GO:0008239;GO:0008270;GO:0008270;GO:0008270;GO:0008800;GO:0008800;GO:0008800;GO:0016020;GO:0016324;GO:0016787;GO:0016805;GO:0016805;GO:0016805;GO:0016999;GO:0016999;GO:0016999;GO:0030054;GO:…	K01273	EC:3.4.13.19	O;W	0DMBQ;1CWU2;1B11P;18ZM6;0V4DC;0UNKS;09TE7;12PE5;KOG4127	dipeptidase 1 [Source:MGI Symbol;Acc:MGI:94917]	13479	P31428;Q3V175
ENSMUSG00000033327	1618.510155	2569.269055	667.7512556	0.25989931	-1.943975289	1.18978E-09	7.82492E-08	17	34660457	34719815	+	13488	Tnxb	GO:0005515;GO:0005518;GO:0005576;GO:0005615;GO:0006629;GO:0006631;GO:0006641;GO:0007160;GO:0008201;GO:0030198;GO:0030198;GO:0030198;GO:0030199;GO:0030199;GO:0030199;GO:0031012;GO:0032963;GO:0043506;GO:0048251;GO:0062023;GO:0062023;GO:0098609;GO:0098633;GO:0005515;GO:0005518;GO:0005576;GO:0005615;GO:0006629;GO:0006631;GO:0006641;GO:0007160;GO:0008201;GO:0030198;GO:0030198;GO:0030198;GO:0030199;GO:…	K06252	-	T;W;E	1DFE0;0E8FR;KOG1225;0B4R4;KOG2579;13DHH;0WH9K	tenascin XB [Source:MGI Symbol;Acc:MGI:1932137]	81877	E9Q2T3
ENSMUSG00000037736	9258.075406	14549.67858	3966.472232	0.272615798	-1.875058928	1.43244E-09	9.35176E-08	5	66745827	67057158	+	11703	Limch1	GO:0001725;GO:0001725;GO:0001725;GO:0001934;GO:0001934;GO:0003779;GO:0003779;GO:0005515;GO:0005737;GO:0005856;GO:0016460;GO:0016460;GO:0016460;GO:0030336;GO:0030336;GO:0031032;GO:0031032;GO:0032034;GO:0032034;GO:0032034;GO:0046872;GO:0051496;GO:0051496;GO:0051496;GO:0051893;GO:0051893;GO:0051893;GO:0060327;GO:0003779;GO:0003779;GO:0005515;GO:0031032;GO:0031032;GO:0046872;GO:0003779;GO:0003779;GO:…	K24422	-	Z;T	0E7R1;1DER2;0B3J7;13BKY;0WFYQ;0INGH;0V2T9	LIM and calponin homology domains 1 [Source:MGI Symbol;Acc:MGI:1924819]	77569	Q3UH68
ENSMUSG00000014846	3683.624944	5785.354982	1581.894906	0.273430915	-1.870751727	1.44014E-09	9.36775E-08	8	105467493	105471526	-	1848	Tppp3	GO:0001578;GO:0001578;GO:0001578;GO:0001578;GO:0005737;GO:0005856;GO:0005874;GO:0005874;GO:0007566;GO:0015631;GO:0015631;GO:0015631;GO:0015631;GO:0032273;GO:0046697;GO:0046697;GO:0046785;GO:0046785;GO:0048471;GO:0097427;GO:0001578;GO:0001578;GO:0001578;GO:0001578;GO:0001578;GO:0005737;GO:0005856;GO:0005874;GO:0005874;GO:0007566;GO:0015631;GO:0015631;GO:0015631;GO:0015631;GO:0015631;GO:0032273;GO:…	-	-	Z;T	1CUAT;13QIN;0DJIA;09Y50;1B10R;0UN9C;0V92F;KOG4070;1918E	tubulin polymerization-promoting protein family member 3 [Source:MGI Symbol;Acc:MGI:1915221]	67971	Q9CRB6
ENSMUSG00000020032	457.8148088	739.519221	176.1103967	0.238141744	-2.070107563	1.45288E-09	9.41625E-08	10	84370905	84440597	-	5625	Nuak1	GO:0000166;GO:0001650;GO:0001650;GO:0002039;GO:0002039;GO:0004672;GO:0004672;GO:0004674;GO:0004674;GO:0004674;GO:0004674;GO:0005524;GO:0005524;GO:0005524;GO:0005634;GO:0005634;GO:0005634;GO:0005634;GO:0005654;GO:0005654;GO:0005737;GO:0005737;GO:0005737;GO:0005737;GO:0006468;GO:0006468;GO:0006468;GO:0006468;GO:0006468;GO:0006468;GO:0006974;GO:0007155;GO:0015630;GO:0015630;GO:0016301;GO:0016310;GO:…	K08800	EC:2.7.11.1	T	0DQQ9;KOG0611;1CZTF;0VDF9;0A2JD;1AUD4;190G1;1311I;0UTT6	NUAK family, SNF1-like kinase, 1 [Source:MGI Symbol;Acc:MGI:1925226]	77976	Q641K5
ENSMUSG00000052516	333.0967646	544.8364664	121.3570629	0.222740346	-2.166565193	1.48767E-09	9.59725E-08	16	73891839	74411825	-	16983	Robo2	GO:0001657;GO:0005515;GO:0007156;GO:0007411;GO:0007420;GO:0007420;GO:0008046;GO:0009986;GO:0016020;GO:0016021;GO:0021510;GO:0032870;GO:0042802;GO:0050772;GO:0050925;GO:0061364;GO:0005515;GO:0016020;GO:0016021;GO:0005515;GO:0016020;GO:0016021;GO:0005515;GO:0016020;GO:0016021;GO:0005515;GO:0016020;GO:0016021;	K06754	-	T	18TZH;12QAY;KOG4222;0DHE9;1AT2D;0UHFE;0V82Z;1CRQK;09X4G	roundabout guidance receptor 2 [Source:MGI Symbol;Acc:MGI:1890110]	268902	-
ENSMUSG00000024921	2773.35961	4362.168821	1184.550399	0.271550792	-1.880706022	1.58592E-09	1.0095E-07	19	26605050	26778322	+	14269	Smarca2	GO:0000166;GO:0004386;GO:0005515;GO:0005524;GO:0005524;GO:0005524;GO:0005634;GO:0005634;GO:0005634;GO:0006338;GO:0006338;GO:0006355;GO:0006355;GO:0016514;GO:0016514;GO:0016787;GO:0016817;GO:0016817;GO:0016887;GO:0016887;GO:0042393;GO:0042393;GO:0006338;GO:0006338;GO:0016514;GO:0016514;GO:0016887;GO:0016887;GO:0000166;GO:0000790;GO:0000976;GO:0003682;GO:0003713;GO:0004386;GO:0005515;GO:0005524;GO:…	K11647	EC:3.6.4.-	K;B	0V513;0UGB6;12NHG;1CQ1P;KOG0386;0DFBX;1AT1F;09U26;18YPR	SWI/SNF related, matrix associated, actin dependent regulator of chromatin, subfamily a, member 2 [Source:MGI Symbol;Acc:MGI:99603]	67155	Q6DIC0;F2Z4A9
ENSMUSG00000040950	171.695257	287.923575	55.46693899	0.192644659	-2.375985905	1.60009E-09	1.01489E-07	11	70130329	70137550	+	2094	Mgl2	GO:0016020;GO:0016021;GO:0030246;GO:0030246;GO:0016020;GO:0016021;GO:0030246;GO:0030246;GO:0016020;GO:0016021;GO:0030246;GO:0030246;	K06721	-	T;V	0VDNS;1CQWT;13HQ6;09UXQ;KOG4297;0DG79;0UHVT;1AWUT;18TJI	macrophage galactose N-acetyl-galactosamine specific lectin 2 [Source:MGI Symbol;Acc:MGI:2385729]	216864	Q8JZN1
ENSMUSG00000033910	2780.152849	4367.626655	1192.679043	0.273072572	-1.872643683	1.95858E-09	1.23786E-07	3	82092427	82145789	-	6968	Gucy1a1	GO:0000166;GO:0004016;GO:0004383;GO:0004383;GO:0004383;GO:0004383;GO:0004383;GO:0005525;GO:0005737;GO:0006182;GO:0006182;GO:0006182;GO:0006182;GO:0006182;GO:0008074;GO:0008074;GO:0008217;GO:0009190;GO:0009190;GO:0010750;GO:0016829;GO:0016849;GO:0016849;GO:0020037;GO:0020037;GO:0032991;GO:0035556;GO:0035556;GO:0043167;GO:0044877;GO:0047805;GO:0060087;GO:0000166;GO:0004016;GO:0004383;GO:0004383;GO:…	K12318	EC:4.6.1.2	F	1CRZY;12NXE;KOG4171;1AWMH;0UJCG;0DEMR;0A1DS;18ZD8;0V5S9	guanylate cyclase 1, soluble, alpha 1 [Source:MGI Symbol;Acc:MGI:1926562]	60596	Q9ERL9
ENSMUSG00000057751	1042.566774	1644.566814	440.5667335	0.267892268	-1.900275153	1.98363E-09	1.24927E-07	4	154170730	154275713	+	7877	Megf6	GO:0005509;GO:0005509;GO:0005515;GO:0005509;GO:0005509;	K24333	-	T	0V6YV;09W0F;12SYR;KOG1218;0DIEM;18X9D;1B1MI;1CVHB;0UPPB	multiple EGF-like-domains 6 [Source:MGI Symbol;Acc:MGI:1919351]	230971	A0A0A0MQ83
ENSMUSG00000042961	1036.660176	1644.967305	428.3530461	0.260402164	-1.941186657	1.99391E-09	1.25132E-07	15	7206120	7398395	-	6121	Egflam	GO:0005509;GO:0005509;GO:0005515;GO:0005515;GO:0005539;GO:0005576;GO:0005604;GO:0005604;GO:0005614;GO:0009887;GO:0009888;GO:0010811;GO:0019800;GO:0030054;GO:0030198;GO:0031012;GO:0042995;GO:0043083;GO:0045202;GO:0048786;GO:0005509;GO:0005509;GO:0005515;GO:0005515;GO:0005539;GO:0005576;GO:0005604;GO:0005604;GO:0005614;GO:0009887;GO:0009888;GO:0010811;GO:0019800;GO:0030054;GO:0030198;GO:0031012;GO:…	K24341	-	W;T	KOG0613;0E9K7;1DGF5;0WJ7W;0V3XH;KOG3509;1BBJV;0B6HB;13G7N	EGF-like, fibronectin type III and laminin G domains [Source:MGI Symbol;Acc:MGI:2146149]	268780	Q4VBE4
ENSMUSG00000000325	539.2017393	865.9825449	212.4209337	0.245294706	-2.027411998	2.1116E-09	1.31591E-07	16	18348182	18407076	+	6715	Arvcf	GO:0005515;GO:0005515;GO:0005634;GO:0005634;GO:0005634;GO:0005634;GO:0005737;GO:0005737;GO:0005737;GO:0005737;GO:0005886;GO:0005886;GO:0005886;GO:0005886;GO:0005911;GO:0005912;GO:0007043;GO:0007155;GO:0007275;GO:0007275;GO:0016339;GO:0016339;GO:0016339;GO:0045296;GO:0098609;GO:0098609;GO:0098609;GO:0005515;GO:0005515;GO:0005634;GO:0005634;GO:0005634;GO:0005634;GO:0005737;GO:0005737;GO:0005737;GO:…	-	-	W;T	0DFQ2;135V5;0V6M9;0UMPC;1CRKW;18WMN;09VN6;KOG1048;1B3RB	armadillo repeat gene deleted in velocardiofacial syndrome [Source:MGI Symbol;Acc:MGI:109620]	11877	P98203
ENSMUSG00000020524	288.3268053	473.1869355	103.4666752	0.218659197	-2.193244066	2.34303E-09	1.43999E-07	11	57011387	57330244	+	6043	Gria1	GO:0001540;GO:0001919;GO:0001965;GO:0004970;GO:0004970;GO:0004970;GO:0004971;GO:0004971;GO:0004971;GO:0004971;GO:0005216;GO:0005216;GO:0005515;GO:0005515;GO:0005515;GO:0005515;GO:0005515;GO:0005768;GO:0005769;GO:0005783;GO:0005783;GO:0005789;GO:0005789;GO:0005829;GO:0005886;GO:0005886;GO:0005886;GO:0005886;GO:0005911;GO:0006811;GO:0006811;GO:0006811;GO:0007268;GO:0007616;GO:0007616;GO:0008021;GO:…	K05197	-	T;W	1AYWG;12SMD;KOG1054;09UD2;0UPAU;0DFNU;0V5CD;1CV79;191NE	glutamate receptor, ionotropic, AMPA1 (alpha 1) [Source:MGI Symbol;Acc:MGI:95808]	14799	P23818;Q7TNB5
ENSMUSG00000027500	679.7309696	1086.321268	273.1406718	0.251436366	-1.991734769	2.49388E-09	1.52221E-07	3	8509360	8561606	+	5602	Stmn2	GO:0005515;GO:0005737;GO:0005737;GO:0005737;GO:0005737;GO:0005768;GO:0005794;GO:0005794;GO:0005794;GO:0007019;GO:0007026;GO:0007026;GO:0010976;GO:0010976;GO:0010976;GO:0010977;GO:0010977;GO:0015631;GO:0016020;GO:0030027;GO:0030027;GO:0030027;GO:0030424;GO:0030426;GO:0030426;GO:0030426;GO:0030426;GO:0030426;GO:0031110;GO:0031110;GO:0031110;GO:0031115;GO:0031115;GO:0031115;GO:0031117;GO:0031117;GO:…	-	-	Z	1D1KS;192RT;0VFQF;0A3U6;0DSB8;0UTHR;13M1J;0IJ9S;1B1N1	stathmin-like 2 [Source:MGI Symbol;Acc:MGI:98241]	20257	P55821;Q545S4
ENSMUSG00000031274	1125.363342	1784.778446	465.948239	0.261067832	-1.937503392	2.61641E-09	1.5908E-07	X	141475385	141689234	+	6718	Col4a5	GO:0005201;GO:0005201;GO:0005201;GO:0005581;GO:0005581;GO:0005581;GO:0005587;GO:0005604;GO:0005604;GO:0005615;GO:0007528;GO:0016020;GO:0030020;GO:0030198;GO:0031012;GO:0031594;GO:0038063;GO:0062023;GO:0005201;GO:0005201;GO:0005201;GO:0005581;GO:0005581;GO:0005581;GO:0005587;GO:0005604;GO:0005604;GO:0005615;GO:0007528;GO:0016020;GO:0030020;GO:0030198;GO:0031012;GO:0031594;GO:0038063;GO:0062023;GO:…	K06237	-	W	0UIZ3;09U8F;0V57J;1CQ81;KOG3544;0DFDX;12N1R;1B7MG	collagen, type IV, alpha 5 [Source:MGI Symbol;Acc:MGI:88456]	12830	Q63ZW6
ENSMUSG00000035283	681.459341	1085.755668	277.1630143	0.255271994	-1.969892827	2.62412E-09	1.5908E-07	19	56722199	56733113	+	3382	Adrb1	GO:0001996;GO:0001996;GO:0001997;GO:0002024;GO:0002025;GO:0002025;GO:0003061;GO:0003084;GO:0004930;GO:0004930;GO:0004930;GO:0004930;GO:0004935;GO:0004935;GO:0004940;GO:0004940;GO:0004940;GO:0004940;GO:0005088;GO:0005088;GO:0005088;GO:0005515;GO:0005634;GO:0005737;GO:0005768;GO:0005769;GO:0005769;GO:0005769;GO:0005886;GO:0005886;GO:0005886;GO:0005887;GO:0005980;GO:0006915;GO:0007165;GO:0007186;GO:…	K04141	-	T	KOG3656;1AXT8;0DMKF;0UP5Y;18YRV;0A00Q;1CWFU;0VAXE;12V73	adrenergic receptor, beta 1 [Source:MGI Symbol;Acc:MGI:87937]	11554	P34971
ENSMUSG00000043384	699.9053377	1108.642614	291.168061	0.262634737	-1.928870352	2.86681E-09	1.73204E-07	X	135742733	135803474	+	8119	Gprasp1	GO:0005515;GO:0005634;GO:0005737;GO:0005737;GO:0005829;GO:0005829;GO:0008333;GO:0008333;GO:0008333;GO:1990172;GO:1990172;GO:1990172;GO:0005515;GO:0005634;GO:0005737;GO:0005737;GO:0005829;GO:0008333;GO:0008333;GO:1990172;GO:1990172;GO:0005515;GO:0005634;GO:0005737;GO:0005737;GO:0005829;GO:0008333;GO:0008333;GO:1990172;GO:1990172;GO:0005515;GO:0005634;GO:0005737;GO:0005737;GO:0005829;GO:0008333;GO:…	-	-	Z;T	1CZAY;12TH1;0UTIX;1B15P;194R9;0IIBK;0A2MJ;0DQ93;0VDHG	G protein-coupled receptor associated sorting protein 1 [Source:MGI Symbol;Acc:MGI:1917418]	67298	Q5U4C1
ENSMUSG00000020023	1608.994537	2510.47881	707.5102633	0.281822838	-1.827139567	2.96397E-09	1.78469E-07	10	94311949	94590956	+	7153	Tmcc3	GO:0005783;GO:0005783;GO:0005783;GO:0005789;GO:0008150;GO:0012505;GO:0016020;GO:0016021;GO:0042802;GO:0042802;GO:0071889;GO:0071889;GO:0005783;GO:0005783;GO:0005789;GO:0008150;GO:0012505;GO:0016020;GO:0016021;GO:0042802;GO:0071889;GO:0005783;GO:0005783;GO:0005789;GO:0008150;GO:0012505;GO:0016020;GO:0016021;GO:0042802;GO:0071889;GO:0005783;GO:0005783;GO:0005789;GO:0008150;GO:0012505;GO:0016020;GO:…	-	-	S;B	1CSA1;0DF1T;0V4QT;09TRG;12P0G;KOG3850;18WZQ;0UNMI;1AXA5	transmembrane and coiled coil domains 3 [Source:MGI Symbol;Acc:MGI:2442900]	319880	Q8R310
ENSMUSG00000031523	3226.099994	5026.512666	1425.687322	0.283633489	-1.817900214	3.10701E-09	1.85205E-07	8	36567751	36953143	-	14694	Dlc1	GO:0005096;GO:0005096;GO:0005096;GO:0005515;GO:0005737;GO:0005925;GO:0007165;GO:0007165;GO:0008289;GO:0008289;GO:0016020;GO:0030054;GO:0035023;GO:0035023;GO:0043547;GO:0005096;GO:0005096;GO:0005096;GO:0005515;GO:0005737;GO:0005925;GO:0007165;GO:0007165;GO:0008289;GO:0008289;GO:0016020;GO:0030054;GO:0035023;GO:0035023;GO:0043547;GO:0005096;GO:0005096;GO:0005096;GO:0005096;GO:0005515;GO:0005634;GO:…	K20632	-	T	19055;1CUXH;0DK3Q;0V7TE;KOG2200;12NR9;0URDA;09WVF;1B4H6	deleted in liver cancer 1 [Source:MGI Symbol;Acc:MGI:1354949]	50768	Q9R0Z9;E9QKB1
ENSMUSG00000052105	1212.16368	1904.224731	520.1026279	0.273130907	-1.872335519	3.14587E-09	1.86896E-07	17	66336982	66449750	-	9226	Mtcl1	GO:0000922;GO:0000922;GO:0000922;GO:0000922;GO:0001578;GO:0005615;GO:0005615;GO:0005737;GO:0005856;GO:0005856;GO:0005856;GO:0005886;GO:0008017;GO:0008017;GO:0008017;GO:0010506;GO:0010506;GO:0016020;GO:0016324;GO:0016327;GO:0016328;GO:0016328;GO:0030496;GO:0030496;GO:0030496;GO:0030496;GO:0042803;GO:0045197;GO:0097427;GO:0000922;GO:0000922;GO:0000922;GO:0001578;GO:0005615;GO:0005615;GO:0005737;GO:…	-	-	S	KOG4787;0A1JP;1AV7D;18SBR;0UKT6;0VCFA;13HRH;1CY5N;0DP7P	microtubule crosslinking factor 1 [Source:MGI Symbol;Acc:MGI:1915867]	68617	Q3UHU5
ENSMUSG00000022941	953.1928175	1503.650895	402.7347399	0.267837928	-1.900567823	3.23653E-09	1.91643E-07	16	94328420	94336935	+	1531	Ripply3	GO:0000122;GO:0000122;GO:0005515;GO:0005634;GO:0005634;GO:0007275;GO:0007507;GO:0008285;GO:0009880;GO:0060037;	-	-	K	0UVTY;196IH;0VJ4K;0J40K;1D45Y;0A88W;0DUV1;1B6FS;13X48	ripply transcriptional repressor 3 [Source:MGI Symbol;Acc:MGI:2181192]	170765	Q924S9
ENSMUSG00000031881	179.8267446	300.5909149	59.06257443	0.196488222	-2.347485258	3.33489E-09	1.95519E-07	8	104601911	104624396	-	3792	Cdh16	GO:0005509;GO:0005509;GO:0005886;GO:0005886;GO:0007156;GO:0007156;GO:0016020;GO:0016020;GO:0016339;GO:0016339;GO:0005509;GO:0005509;GO:0005886;GO:0005886;GO:0005886;GO:0005886;GO:0005887;GO:0007155;GO:0007155;GO:0007156;GO:0007156;GO:0016020;GO:0016020;GO:0016020;GO:0016021;GO:0016323;GO:0016339;GO:0016339;GO:0016339;GO:0046872;GO:0005509;GO:0005509;GO:0005886;GO:0005886;GO:0016020;GO:0016020;GO:…	K06810	-	Z;U	13NNR;0V8DN;18Y2R;KOG3594;0USYU;1AX5F;1CR9R;09XFF;0DGJW	cadherin 16 [Source:MGI Symbol;Acc:MGI:106671]	12556	O88338;Q3TPA4;Q546A8
ENSMUSG00000033444	2720.31073	4230.743744	1209.877716	0.285972819	-1.806050065	3.63402E-09	2.10289E-07	10	75212073	75312743	+	13265	Specc1l	GO:0005515;GO:0005737;GO:0005737;GO:0005815;GO:0005815;GO:0005819;GO:0005829;GO:0005856;GO:0005911;GO:0005921;GO:0007026;GO:0007049;GO:0007155;GO:0008013;GO:0015629;GO:0015630;GO:0016477;GO:0030036;GO:0030036;GO:0030054;GO:0030835;GO:0031941;GO:0031941;GO:0034332;GO:0036032;GO:0051301;GO:0051897;GO:0060325;GO:0061713;GO:0005515;GO:0005737;GO:0005819;GO:0005856;GO:0005921;GO:0007049;GO:0030054;GO:…	K23028	-	Z	18ZQJ;0UP7K;KOG4678;1307W;1CY3Z;1ARZT;0V5KD;0DFWP;09UM0	sperm antigen with calponin homology and coiled- coil domains 1-like [Source:MGI Symbol;Acc:MGI:1921642]	74392	Q2KN98;Q8C9Q9;Q6GQV8
ENSMUSG00000028024	2127.877808	3317.713014	938.0426019	0.282737717	-1.822463746	4.23773E-09	2.42859E-07	3	129269175	129332720	-	4706	Enpep	GO:0001525;GO:0003081;GO:0003081;GO:0003081;GO:0004177;GO:0004177;GO:0004177;GO:0005737;GO:0005886;GO:0005886;GO:0005886;GO:0005886;GO:0005903;GO:0006508;GO:0006508;GO:0006508;GO:0006508;GO:0006508;GO:0008233;GO:0008233;GO:0008237;GO:0008237;GO:0008237;GO:0008270;GO:0008270;GO:0008270;GO:0008270;GO:0008283;GO:0008283;GO:0008283;GO:0009897;GO:0016020;GO:0016021;GO:0016324;GO:0016477;GO:0016477;GO:…	K11141	EC:3.4.11.7	O;E	KOG1046;1CVUG;09U40;0V532;0DKZP;12P0W;1AWWR;18UWC;0UI5T	glutamyl aminopeptidase [Source:MGI Symbol;Acc:MGI:106645]	13809	P16406;Q52JJ6;Q8CD51;Q6P3C1
ENSMUSG00000025789	152.4368074	257.4561817	47.4174332	0.184176713	-2.440837436	4.54692E-09	2.58913E-07	7	73939119	74013690	-	5384	St8sia2	GO:0000139;GO:0001574;GO:0001574;GO:0003828;GO:0003828;GO:0003828;GO:0005515;GO:0005769;GO:0005794;GO:0005886;GO:0006486;GO:0006486;GO:0006486;GO:0006486;GO:0006486;GO:0006486;GO:0006491;GO:0006491;GO:0006491;GO:0008373;GO:0008373;GO:0008373;GO:0009311;GO:0009311;GO:0009311;GO:0016020;GO:0016021;GO:0016740;GO:0016757;GO:0048471;GO:0051965;GO:0055037;GO:0097503;GO:1901216;GO:1990138;GO:0005794;GO:…	K06612	EC:2.4.99.-	G	1AS0Z;0DMVP;0UKNY;0VCR2;0A1PR;13I34;18UVH;KOG2692;1CWRB	ST8 alpha-N-acetyl-neuraminide alpha-2,8- sialyltransferase 2 [Source:MGI Symbol;Acc:MGI:106020]	20450	O35696
ENSMUSG00000000627	282.6395086	459.1069359	106.1720813	0.231257846	-2.112425779	4.7644E-09	2.68721E-07	6	82911885	82939769	-	5290	Sema4f	GO:0001755;GO:0005515;GO:0005515;GO:0005615;GO:0005783;GO:0005783;GO:0005886;GO:0005886;GO:0005886;GO:0005887;GO:0007275;GO:0007399;GO:0007411;GO:0007411;GO:0007411;GO:0007411;GO:0007411;GO:0014069;GO:0016020;GO:0016021;GO:0016021;GO:0016021;GO:0016021;GO:0016021;GO:0030054;GO:0030154;GO:0030215;GO:0030215;GO:0030215;GO:0030335;GO:0030425;GO:0030517;GO:0030517;GO:0031290;GO:0031290;GO:0042995;GO:…	K06521	-	T	0UIHE;1CR2S;13JFE;18V3E;09UAH;1AU1I;0DR3H;KOG3611;0V6D7	sema domain, immunoglobulin domain (Ig), TM domain, and short cytoplasmic domain [Source:MGI Symbol;Acc:MGI:1340055]	20355	Q9Z123
ENSMUSG00000034584	216.7228028	360.2515031	73.19410247	0.203175009	-2.299205135	4.90314E-09	2.75674E-07	9	53301670	53377514	+	10519	Exph5	GO:0003334;GO:0003334;GO:0003334;GO:0005515;GO:0005768;GO:0005768;GO:0005768;GO:0005768;GO:0006886;GO:0006886;GO:0017137;GO:0017137;GO:0017137;GO:0017137;GO:0017137;GO:0017137;GO:0045921;GO:0045921;GO:0045921;GO:0045921;GO:0050714;GO:0050714;GO:0050714;GO:0050714;GO:0071985;GO:0071985;GO:0071985;GO:0071985;	K22236	-	U	0DKFX;13KRE;1CV9X;1AZ18;18YDK;0V9Y7;0UI9N;09V29;0IEGS	exophilin 5 [Source:MGI Symbol;Acc:MGI:2443248]	320051	Q0VAV2
ENSMUSG00000001865	87.79701446	154.4308942	21.16313468	0.137039514	-2.867336156	5.54726E-09	3.08965E-07	3	20215620	20242181	-	1517	Cpa3	GO:0002002;GO:0004180;GO:0004180;GO:0004181;GO:0004181;GO:0004181;GO:0005615;GO:0006508;GO:0006508;GO:0006508;GO:0006508;GO:0008233;GO:0008233;GO:0008237;GO:0008270;GO:0008270;GO:0016787;GO:0030133;GO:0031410;GO:0046872;	K08780	EC:3.4.17.1	T;E	1CW84;0V50S;12NHA;192FW;0UTRQ;09U1U;1B481;KOG2650;0DJPE	carboxypeptidase A3, mast cell [Source:MGI Symbol;Acc:MGI:88479]	12873	P15089;Q542E3
ENSMUSG00000021904	3821.001328	5915.147708	1726.854948	0.291937756	-1.77626729	5.66147E-09	3.14344E-07	14	31217860	31230352	+	4540	Sema3g	GO:0001755;GO:0005102;GO:0005515;GO:0005576;GO:0005615;GO:0005887;GO:0007411;GO:0030215;GO:0030215;GO:0030215;GO:0030335;GO:0030517;GO:0045499;GO:0048843;GO:0050919;GO:0071526;	K06840	-	T	0DF4A;13I35;0V4TB;1B3JG;18YDZ;09TU1;1CPU5;KOG3611;0UG9P	sema domain, immunoglobulin domain (Ig), short basic domain, secreted, (semaphorin) 3G [Source:MGI Symbol;Acc:MGI:3041242]	218877	Q4LFA9
ENSMUSG00000027820	1832.819885	2850.990849	814.648921	0.285742384	-1.807213051	5.7184E-09	3.16519E-07	3	63241537	63386030	+	11542	Mme	GO:0004222;GO:0004222;GO:0006508;GO:0006508;GO:0008237;GO:0008237;GO:0016020;GO:0016021;GO:0004222;GO:0004222;GO:0006508;GO:0006508;GO:0016020;GO:0016021;GO:0004222;GO:0004222;GO:0006508;GO:0006508;GO:0016020;GO:0016021;GO:0001786;GO:0001822;GO:0004175;GO:0004222;GO:0004222;GO:0004222;GO:0004222;GO:0005737;GO:0005737;GO:0005769;GO:0005802;GO:0005886;GO:0005886;GO:0005903;GO:0005903;GO:0006508;GO:…	K01389	EC:3.4.24.11	E	1CQP3;KOG3624;09UPT;0DFZJ;0V5PD;18WHM;0UHIX;12PKS;1AZUB	membrane metallo endopeptidase [Source:MGI Symbol;Acc:MGI:97004]	17380	Q61391
ENSMUSG00000040852	441.7061937	705.9612081	177.4511793	0.251361091	-1.992166749	5.74633E-09	3.1708E-07	17	84511895	84622138	+	8013	Plekhh2	GO:0003779;GO:0005515;GO:0005654;GO:0005654;GO:0005737;GO:0005737;GO:0005737;GO:0005829;GO:0005829;GO:0005856;GO:0005856;GO:0005856;GO:0005886;GO:0005886;GO:0005886;GO:0016020;GO:0016604;GO:0016604;GO:0030027;GO:0030027;GO:0030027;GO:0030835;GO:0030864;GO:0042802;GO:0042995;	K24020	-	Z	1AVH2;0DHRQ;0V7EV;0UK0M;1CRBX;09WG9;KOG0248;18V7U;12RS6	pleckstrin homology domain containing, family H (with MyTH4 domain) member 2 [Source:MGI Symbol;Acc:MGI:2146813]	213556	Q8C115
ENSMUSG00000026725	545.18639	862.5304831	227.8422969	0.264155646	-1.920539849	5.934E-09	3.26425E-07	1	160085029	160153580	-	5817	Tnn	GO:0002076;GO:0005178;GO:0005178;GO:0005515;GO:0005576;GO:0005615;GO:0007160;GO:0007160;GO:0007409;GO:0009986;GO:0031012;GO:0033689;GO:0042802;GO:0043005;GO:0043025;GO:0045668;GO:0062023;GO:0097442;GO:1905240;GO:1990026;GO:1990138;GO:0005515;	K06252	-	T;W;E	1CUI5;12U12;0V4DZ;KOG1225;KOG3544;KOG2579;0UJYC;0DERY;18SXE;1AURD;09TEW	tenascin N [Source:MGI Symbol;Acc:MGI:2665790]	329278	Q80Z71
ENSMUSG00000067158	2381.10404	3694.83726	1067.370819	0.288881686	-1.791449347	6.43461E-09	3.50716E-07	1	82448423	82586849	-	10612	Col4a4	GO:0005201;GO:0005201;GO:0005201;GO:0005201;GO:0005201;GO:0005201;GO:0005576;GO:0005581;GO:0005581;GO:0005581;GO:0005587;GO:0005587;GO:0005587;GO:0005587;GO:0005604;GO:0005604;GO:0005604;GO:0005615;GO:0030020;GO:0030198;GO:0031012;GO:0032836;GO:0032836;GO:0032836;GO:0062023;	K06237	-	W	1CVYB;0UFCW;09U8F;0V57J;18WAX;KOG3544;1AV1A;0DFDX;12N1R	collagen, type IV, alpha 4 [Source:MGI Symbol;Acc:MGI:104687]	12829	Q9QZR9
ENSMUSG00000040855	673.6491364	1057.055203	290.2430699	0.274577022	-1.864717195	6.47254E-09	3.51708E-07	X	162411954	162643649	-	8296	Reps2	GO:0005509;GO:0005509;GO:0005515;GO:0005509;GO:0005509;GO:0005515;	K20068	-	U	1DFPZ;0E8T0;KOG1955;1BB7M;0WHWJ;0B59X;0V3F0;13EFC	RALBP1 associated Eps domain containing protein 2 [Source:MGI Symbol;Acc:MGI:2663511]	194590	Q80XA6;B9EI38;A2AFI8;Q3UHE9
ENSMUSG00000007097	1194.075145	1880.780177	507.370113	0.26976577	-1.890220795	6.82093E-09	3.69512E-07	1	172271709	172298064	-	7038	Atp1a2	GO:0000166;GO:0000166;GO:0000166;GO:0001504;GO:0001504;GO:0001662;GO:0002026;GO:0002087;GO:0005391;GO:0005391;GO:0005391;GO:0005391;GO:0005391;GO:0005515;GO:0005515;GO:0005515;GO:0005524;GO:0005524;GO:0005524;GO:0005524;GO:0005524;GO:0005524;GO:0005737;GO:0005737;GO:0005737;GO:0005768;GO:0005768;GO:0005886;GO:0005886;GO:0005886;GO:0005890;GO:0005890;GO:0005890;GO:0005901;GO:0005901;GO:0006811;GO:…	K01539	EC:7.2.2.13	P	0UTC5;0DGSY;0V6HG;18YC1;12SUH;1CRH1;KOG0203;1B02V;09VI8	ATPase, Na+/K+ transporting, alpha 2 polypeptide [Source:MGI Symbol;Acc:MGI:88106]	98660	Q6PIE5;Q3UHK5
ENSMUSG00000020019	1040.096526	1627.027937	453.165115	0.278523254	-1.844130313	7.52306E-09	4.02653E-07	10	93640681	93747207	+	3741	Ntn4	GO:0005515;GO:0005515;GO:0005576;GO:0005604;GO:0005604;GO:0005886;GO:0009887;GO:0009888;GO:0016322;GO:0016477;GO:0034446;GO:0043237;GO:0043256;GO:0060668;GO:0070831;	K06845	-	T;W	12QD3;0A23D;KOG0994;0DPRD;0UTQU;1CYQP;18S9S;1AXAS;0VBWY	netrin 4 [Source:MGI Symbol;Acc:MGI:1888978]	57764	Q9JI33;Q0VEM1
ENSMUSG00000032473	6443.314324	9866.557241	3020.071407	0.306091713	-1.707964109	8.17926E-09	4.36464E-07	9	99689461	99717267	-	4456	Cldn18	GO:0005198;GO:0005198;GO:0005515;GO:0005886;GO:0005886;GO:0005923;GO:0005923;GO:0005923;GO:0005923;GO:0007155;GO:0016020;GO:0016021;GO:0016021;GO:0016021;GO:0016338;GO:0030054;GO:0042802;GO:0045471;GO:0045779;GO:0048565;GO:0070830;GO:0071847;GO:1900181;GO:2001205;GO:0005198;GO:0005198;GO:0005515;GO:0005886;GO:0005886;GO:0005923;GO:0005923;GO:0005923;GO:0005923;GO:0007155;GO:0016020;GO:0016021;GO:…	K06087	-	W;U	1CRE3;12RRG;0V6EK;0DGQ8;0IG28;09VFE;0UIJ3;1B0DK;191UM	claudin 18 [Source:MGI Symbol;Acc:MGI:1929209]	56492	P56857;Q8BZS5
ENSMUSG00000034911	2165.525487	3362.978727	968.0722469	0.287861543	-1.796553029	9.38588E-09	4.94925E-07	8	71384272	71395802	-	6461	Ushbp1	GO:0005575;GO:0008150;GO:0030165;GO:0030165;	K21881	-	S	0A1XA;0VCSU;1CYI6;0IGFX;0DPJD;0UP63;18X4V;1AYRI;13N6M	USH1 protein network component harmonin binding protein 1 [Source:MGI Symbol;Acc:MGI:1922920]	234395	Q8R370
ENSMUSG00000046916	677.2222773	1060.910182	293.5343726	0.276681643	-1.853701164	9.54638E-09	5.01903E-07	10	5593775	5606904	+	2845	Myct1	GO:0003674;GO:0005634;GO:0005654;GO:0005654;GO:0005654;GO:0008150;GO:0016020;GO:0016021;GO:0031965;GO:0043231;GO:0043231;	-	-	U	0IE0H;09TJU;0UFYU;1CPK4;1AVN3;0V4IU;0DEWK;13QEJ;192TF	myc target 1 [Source:MGI Symbol;Acc:MGI:1915882]	68632	Q8R411
ENSMUSG00000033278	2463.861865	3805.331256	1122.392475	0.294952633	-1.761444805	1.03421E-08	5.41798E-07	17	66666947	67354457	-	8828	Ptprm	GO:0004721;GO:0004725;GO:0004725;GO:0004725;GO:0005515;GO:0006470;GO:0006470;GO:0016020;GO:0016020;GO:0016020;GO:0016021;GO:0016311;GO:0016311;GO:0016787;GO:0016791;GO:0016791;GO:0035335;GO:0001937;GO:0001937;GO:0001937;GO:0004721;GO:0004725;GO:0004725;GO:0004725;GO:0004725;GO:0004725;GO:0004725;GO:0005001;GO:0005001;GO:0005001;GO:0005515;GO:0005515;GO:0005737;GO:0005737;GO:0005886;GO:0005886;GO:…	K05693	EC:3.1.3.48	T	1CU3F;0UKKH;KOG4228;1AY4W;0DJB7;195RK;13DXY;0V8W3;09V8F	protein tyrosine phosphatase, receptor type, M [Source:MGI Symbol;Acc:MGI:102694]	19274	P28828;Q68FM4
ENSMUSG00000054252	2540.927509	3937.702148	1144.15287	0.290563589	-1.783074166	1.0366E-08	5.41798E-07	5	33721674	33737068	+	7158	Fgfr3	GO:0000166;GO:0004672;GO:0004672;GO:0004713;GO:0004713;GO:0004713;GO:0004714;GO:0005007;GO:0005007;GO:0005524;GO:0005524;GO:0005524;GO:0005886;GO:0006468;GO:0006468;GO:0008284;GO:0008284;GO:0008543;GO:0008543;GO:0016020;GO:0016021;GO:0016021;GO:0016021;GO:0016301;GO:0016310;GO:0016740;GO:0018108;GO:0000166;GO:0004672;GO:0004672;GO:0004713;GO:0004713;GO:0004713;GO:0004714;GO:0005007;GO:0005007;GO:…	K05094	EC:2.7.10.1	T	1AZK7;0UHXX;0DFEA;09U4P;12P10;KOG0200;0V53S;1CQY0;18WNR	fibroblast growth factor receptor 3 [Source:MGI Symbol;Acc:MGI:95524]	14184	Q7TSI8
ENSMUSG00000039452	160.0643611	267.1534014	52.97532078	0.198295513	-2.334276062	1.03984E-08	5.41903E-07	9	66065176	66069719	-	2891	Snx22	GO:0003674;GO:0005575;GO:0008150;GO:0035091;GO:0035091;	K17941	-	U	0IMHS;1BAMG;13ATH;0WFEF;1970B;1DEGE;0B32W;0E7FG;0V2MR	sorting nexin 22 [Source:MGI Symbol;Acc:MGI:2685966]	382083	Q8C084
ENSMUSG00000032735	1097.698441	1704.513372	490.8835105	0.287990413	-1.795907307	1.17546E-08	6.09018E-07	18	61799392	61911824	-	4535	Ablim3	GO:0001725;GO:0001725;GO:0003779;GO:0003779;GO:0005737;GO:0006351;GO:0006351;GO:0007010;GO:0007010;GO:0015629;GO:0030027;GO:0030032;GO:0030032;GO:0030036;GO:0030036;GO:0045944;GO:0046872;GO:0051015;GO:0060271;GO:0060271;GO:0001725;GO:0001725;GO:0001725;GO:0003779;GO:0003779;GO:0005737;GO:0006351;GO:0006351;GO:0007010;GO:0007010;GO:0015629;GO:0030027;GO:0030027;GO:0030032;GO:0030032;GO:0030032;GO:…	K07520	-	Z;T	1CSTS;KOG1044;0DHTS;0UTN0;09WDG;18X8M;12R3S;1B3J9;0V7BU	actin binding LIM protein family, member 3 [Source:MGI Symbol;Acc:MGI:2442582]	319713	Q69ZX8
ENSMUSG00000045629	389.7928491	622.0910465	157.4946517	0.253169777	-1.981822905	1.25154E-08	6.44103E-07	18	61953075	62024402	+	5795	Sh3tc2	GO:0005515;GO:0005515;GO:0005515;GO:0005886;GO:0022011;GO:0031410;GO:0032287;GO:0033157;GO:1901184;GO:0005515;GO:0005886;GO:0022011;GO:0031410;GO:0032287;GO:0033157;GO:1901184;GO:0005515;	K24313	-	T	1CRVV;09Y29;1AXC0;0DJF7;0IFSQ;0V8ZS;18W1Y;0UTGT;12QWK	SH3 domain and tetratricopeptide repeats 2 [Source:MGI Symbol;Acc:MGI:2444417]	225608	Q80VA5;Q3UPD8;Q6DFU9
ENSMUSG00000011171	343.2488421	551.2297386	135.2679457	0.245393048	-2.026833717	1.25402E-08	6.44103E-07	12	116077726	116146261	+	4463	Vipr2	GO:0004888;GO:0004888;GO:0004930;GO:0004930;GO:0004930;GO:0004999;GO:0004999;GO:0004999;GO:0004999;GO:0004999;GO:0005886;GO:0005886;GO:0005929;GO:0007165;GO:0007166;GO:0007166;GO:0007186;GO:0007186;GO:0007186;GO:0007188;GO:0007190;GO:0007190;GO:0008528;GO:0016020;GO:0016020;GO:0016020;GO:0016021;GO:0016021;GO:0016021;GO:0017046;GO:0048662;GO:0048662;GO:0004888;GO:0004888;GO:0004930;GO:0004930;GO:…	K04590	-	T	1CVQ8;1B53S;0DKV8;194N2;0UU8R;KOG4564;09ZCX;0VA9Z;13KZH	vasoactive intestinal peptide receptor 2 [Source:MGI Symbol;Acc:MGI:107166]	22355	P41588;Q546Q8
ENSMUSG00000041479	212.0857198	349.464024	74.70741566	0.213777129	-2.225820582	1.26998E-08	6.50427E-07	14	34219595	34230420	+	5164	Syt15	GO:0000149;GO:0001786;GO:0005509;GO:0005544;GO:0005886;GO:0014059;GO:0016020;GO:0016021;GO:0016192;GO:0017156;GO:0017158;GO:0019898;GO:0030276;GO:0070382;GO:0071277;GO:0000149;GO:0001786;GO:0005509;GO:0005544;GO:0005886;GO:0014059;GO:0016020;GO:0016021;GO:0016192;GO:0017156;GO:0017158;GO:0019898;GO:0030276;GO:0070382;GO:0071277;	K19914	-	T;U	13J7R;0A2DX;1AYDH;1CZ1V;0UTBK;0VD9K;KOG1028;0DQ18;18ZD9	synaptotagmin XV [Source:MGI Symbol;Acc:MGI:2442166]	319508	Q8C6N3
ENSMUSG00000021466	983.5676116	1527.132617	440.0026058	0.288123376	-1.79524138	1.49442E-08	7.56677E-07	13	63508328	63573598	-	14185	Ptch1	GO:0000122;GO:0000122;GO:0001658;GO:0001701;GO:0001709;GO:0001841;GO:0001843;GO:0003007;GO:0005113;GO:0005119;GO:0005119;GO:0005119;GO:0005515;GO:0005515;GO:0005515;GO:0005576;GO:0005634;GO:0005634;GO:0005794;GO:0005794;GO:0005886;GO:0005886;GO:0005886;GO:0005886;GO:0005886;GO:0005886;GO:0005887;GO:0005901;GO:0005901;GO:0005929;GO:0007165;GO:0007224;GO:0007224;GO:0007346;GO:0007389;GO:0007420;GO:…	K06225	-	T	KOG1935;1CR60;12QN4;0V677;09V7N;1B3AN;0DGGD;19183;0UMP2	patched 1 [Source:MGI Symbol;Acc:MGI:105373]	19206	Q61115;Q3TQB0;Q5R252;Q3UUD4
ENSMUSG00000005580	285.6799285	463.1341606	108.2256963	0.233681092	-2.097387091	1.56322E-08	7.89269E-07	16	4287529	4420498	-	5197	Adcy9	GO:0000166;GO:0004016;GO:0004016;GO:0004016;GO:0004016;GO:0005524;GO:0005886;GO:0005887;GO:0005887;GO:0005887;GO:0005887;GO:0006171;GO:0006171;GO:0006171;GO:0006171;GO:0007189;GO:0007189;GO:0007189;GO:0007189;GO:0009190;GO:0009190;GO:0016020;GO:0016020;GO:0016021;GO:0016021;GO:0016021;GO:0016829;GO:0016849;GO:0016849;GO:0030424;GO:0030424;GO:0030425;GO:0030425;GO:0035556;GO:0035556;GO:0046872;GO:…	K08049	EC:4.6.1.1	T	12RI5;1CS2P;0UJGK;1AVRT;0V71T;0DHCH;18ZU9;KOG3618;09W3D	adenylate cyclase 9 [Source:MGI Symbol;Acc:MGI:108450]	11515	P51830
ENSMUSG00000024299	2969.395328	4569.593061	1369.197594	0.299632282	-1.738735031	1.66041E-08	8.35974E-07	17	33524204	33553782	+	8254	Adamts10	GO:0006508;GO:0008237;GO:0001527;GO:0001527;GO:0004222;GO:0004222;GO:0004222;GO:0005576;GO:0006508;GO:0006508;GO:0006508;GO:0008233;GO:0008233;GO:0008237;GO:0008237;GO:0008237;GO:0016787;GO:0030198;GO:0031012;GO:0046872;GO:0062023;GO:0062023;GO:0006508;GO:0008237;GO:0001527;GO:0001527;GO:0004222;GO:0004222;GO:0005576;GO:0006508;GO:0006508;GO:0008233;GO:0008237;GO:0008237;GO:0016787;GO:0030198;GO:…	K08625	EC:3.4.24.-	O	1CRVY;0V69U;1ARRP;0UJ7F;0DH5R;12PII;18VS8;09U5N;KOG3538	a disintegrin-like and metallopeptidase (reprolysin type) with thrombospondin type 1 motif, 10 [Source:MGI Symbol;Acc:MGI:2449112]	224697	P58459
ENSMUSG00000021708	422.0172149	672.1476016	171.8868282	0.255727801	-1.967319085	1.72981E-08	8.66022E-07	13	91880400	92131656	-	9237	Rasgrf2	GO:0005085;GO:0005085;GO:0005085;GO:0007264;GO:0007264;GO:0035023;GO:0035023;GO:0046578;GO:0046578;GO:0005085;GO:0005085;GO:0005085;GO:0005088;GO:0005515;GO:0005783;GO:0007264;GO:0007264;GO:0034976;GO:0035023;GO:0035023;GO:0046578;GO:0046578;GO:0005085;GO:0005085;GO:0005085;GO:0007264;GO:0007264;GO:0035023;GO:0035023;GO:0046578;GO:0046578;GO:0005085;GO:0005085;GO:0005515;GO:0007264;GO:0007264;GO:…	K12326	-	T	0KD3D;0WCKU;0E5KU;0V12K;0B049;1B9Z4;14T9M;1DCKT;196SD	RAS protein-specific guanine nucleotide-releasing factor 2 [Source:MGI Symbol;Acc:MGI:109137]	19418	P70392
ENSMUSG00000034324	222.0892253	363.7102919	80.46815862	0.221242457	-2.176299826	1.75215E-08	8.72305E-07	5	127241808	127565793	+	5850	Tmem132c	GO:0016020;GO:0016021;	K17599	-	S	KOG4789;12SAS;18WUW;0UKTE;1CSR8;0DI0I;09WQT;0V7K0;1B0D7	transmembrane protein 132C [Source:MGI Symbol;Acc:MGI:2443061]	208213	Q8CEF9;E9QP73
ENSMUSG00000035954	1169.646883	1807.434456	531.8593104	0.294262018	-1.764826757	1.77887E-08	8.83142E-07	12	40445952	40846874	+	22923	Dock4	GO:0005085;GO:0005085;GO:0005085;GO:0005096;GO:0005096;GO:0005515;GO:0005730;GO:0005730;GO:0005737;GO:0005794;GO:0005794;GO:0005829;GO:0005829;GO:0005829;GO:0005886;GO:0005886;GO:0005886;GO:0007264;GO:0007264;GO:0016020;GO:0016020;GO:0016020;GO:0017124;GO:0030165;GO:0030165;GO:0030676;GO:0030676;GO:0030676;GO:0030971;GO:0030971;GO:0032420;GO:0032421;GO:0043547;GO:0048365;GO:0048365;GO:0060326;GO:…	K17697	-	T	09T86;12N3M;0UM1X;18XJ5;KOG1998;0DIHT;1CT88;0V476;1B4HR	dedicator of cytokinesis 4 [Source:MGI Symbol;Acc:MGI:1918006]	238130	P59764
ENSMUSG00000022123	545.8338181	851.5696103	240.0980258	0.281947621	-1.826500925	1.84462E-08	9.10711E-07	14	103513342	103612797	+	2503	Scel	GO:0046872;GO:0005737;GO:0005737;GO:0005737;GO:0005737;GO:0008544;GO:0008544;GO:0009612;GO:0009792;GO:0016020;GO:0030216;GO:0030216;GO:0030216;GO:0046872;GO:0048471;GO:0048471;GO:0090263;GO:0090263;	K24424	-	Z;T	0UPC8;09Z1J;1AZ3Q;0VF8P;18VMM;1D0QH;13MEB;0DF7H;0INGG	sciellin [Source:MGI Symbol;Acc:MGI:1891228]	64929	Q9EQG3;Q14DU0
ENSMUSG00000039706	1297.31678	2000.6802	593.9533606	0.296875713	-1.752069022	1.97833E-08	9.68676E-07	5	44472132	44799680	-	3336	Ldb2	GO:0000122;GO:0001102;GO:0001942;GO:0003712;GO:0003712;GO:0005515;GO:0005515;GO:0005515;GO:0005634;GO:0005634;GO:0005634;GO:0005634;GO:0005634;GO:0005654;GO:0005667;GO:0005667;GO:0005730;GO:0005886;GO:0006357;GO:0006357;GO:0007399;GO:0010669;GO:0019899;GO:0030274;GO:0030274;GO:0030274;GO:0030274;GO:0030334;GO:0031252;GO:0035019;GO:0043549;GO:0044089;GO:0045892;GO:0045944;GO:0045944;GO:0000122;GO:…	K24143	-	K	1AXRK;195TZ;12RE6;0UHXF;0DIVI;09XI2;KOG2181;1CTKW;0V8G4	LIM domain binding 2 [Source:MGI Symbol;Acc:MGI:894670]	16826	O55203
ENSMUSG00000062866	1409.214972	2182.161575	636.2683693	0.291577112	-1.77805062	1.98772E-08	9.70609E-07	10	13207717	13474412	-	11692	Phactr2	GO:0003779;GO:0003779;GO:0004864;GO:0005575;GO:0030036;GO:0032515;GO:0003779;GO:0003779;GO:0004864;GO:0005575;GO:0030036;GO:0032515;GO:0003779;GO:0003779;GO:0004864;GO:0005575;GO:0030036;GO:0032515;GO:0003779;GO:0003779;GO:0004864;GO:0005575;GO:0030036;GO:0032515;	-	-	T	0A1VY;1AUJP;KOG4339;19118;0UJ2V;1CYFJ;0DPH3;0V5SG;13JD2	phosphatase and actin regulator 2 [Source:MGI Symbol;Acc:MGI:2446138]	215789	Q3UQ19
ENSMUSG00000032006	254.1953701	412.0575058	96.33323438	0.233785899	-2.096740181	2.03563E-08	9.91284E-07	9	6168584	6378850	+	3154	Pdgfd	GO:0005161;GO:0005161;GO:0005161;GO:0005161;GO:0005576;GO:0005615;GO:0005615;GO:0005615;GO:0007275;GO:0008083;GO:0008083;GO:0008083;GO:0008284;GO:0009987;GO:0014068;GO:0016020;GO:0016020;GO:0030335;GO:0031954;GO:0043406;GO:0048008;GO:0048008;GO:0048008;GO:0048146;GO:0048661;GO:0050730;GO:0051781;GO:0070374;GO:0070851;GO:0071230;GO:0071560;GO:0071673;GO:0072126;GO:2000439;GO:0005161;GO:0005161;GO:…	K05450	-	W;T	0URGY;18TAR;12SXU;0IGUN;0DN70;1AV3H;0A0JR;0VBG3;1CX3M	platelet-derived growth factor, D polypeptide [Source:MGI Symbol;Acc:MGI:1919035]	71785	Q925I7
ENSMUSG00000032377	513.7823519	811.8322268	215.732477	0.265735296	-1.911938231	2.07839E-08	1.00916E-06	9	92457373	92492456	+	3590	Plscr4	GO:0005886;GO:0005886;GO:0005886;GO:0016020;GO:0016021;GO:0017121;GO:0017121;GO:0017121;GO:0017128;GO:0017128;GO:0017128;GO:0019899;GO:0019899;GO:0042609;GO:0042609;GO:0071222;	-	-	M	09WNV;1CSP3;13N4Y;0V7ME;1B27S;KOG0621;0DHYI;0UI9Q;18Y1F	phospholipid scramblase 4 [Source:MGI Symbol;Acc:MGI:2143267]	235527	P58196;Q8BV91
ENSMUSG00000038776	1238.123474	1908.981517	567.2654319	0.297156063	-1.750707278	2.11694E-08	1.0225E-06	1	180976210	181020904	-	1950	Ephx1	GO:0003824;GO:0003824;GO:0001889;GO:0003824;GO:0003824;GO:0004301;GO:0004301;GO:0004301;GO:0004301;GO:0005783;GO:0005789;GO:0005886;GO:0005886;GO:0006725;GO:0009636;GO:0014070;GO:0016020;GO:0016020;GO:0016020;GO:0016021;GO:0016787;GO:0019369;GO:0019369;GO:0019369;GO:0019439;GO:0019899;GO:0019899;GO:0031090;GO:0033961;GO:0033961;GO:0033961;GO:0033961;GO:0033961;GO:0033961;GO:0034312;GO:0034312;GO:…	K01253	EC:3.3.2.9	S;O	1ASKJ;12N4B;0V48J;09T9G;KOG2565;18TH3;0UGX8;1CPAK;0DEKQ	epoxide hydrolase 1, microsomal [Source:MGI Symbol;Acc:MGI:95405]	13849	Q9D379
ENSMUSG00000036617	830.4243856	1292.961706	367.8870653	0.284530519	-1.813344689	2.14043E-08	1.02624E-06	2	19909780	20810713	+	16148	Etl4	GO:0048706;GO:0048706;GO:0048706;GO:0048706;GO:0048706;GO:0048706;GO:0048706;GO:0048706;GO:0048706;GO:0048706;GO:0003674;GO:0005515;GO:0005737;GO:0007275;GO:0048706;GO:0048706;GO:0048706;GO:0003674;GO:0005515;GO:0005737;GO:0007275;GO:0048706;GO:0048706;GO:0048706;GO:0048706;GO:0048706;GO:0003674;GO:0005515;GO:0005737;GO:0007275;GO:0048706;GO:0048706;GO:0048706;GO:0003674;GO:0005515;GO:0005737;GO:…	-	-	S	0V5T5;12RRH;0UHPS;18SBZ;1CQSM;09UTK;0IG2A;0DG33;1B44Z	enhancer trap locus 4 [Source:MGI Symbol;Acc:MGI:95454]	208618	A2AQ25;E9QAU4;B2RY09
ENSMUSG00000027380	312.9833836	496.6204121	129.3463552	0.260453159	-1.940904159	2.14485E-08	1.02624E-06	2	127838876	128123873	+	3179	Acoxl	GO:0003997;GO:0003997;GO:0003997;GO:0005504;GO:0005777;GO:0005777;GO:0005777;GO:0006631;GO:0006631;GO:0006635;GO:0006635;GO:0016491;GO:0016627;GO:0016627;GO:0033540;GO:0050660;GO:0055088;GO:0055114;GO:0055114;GO:0055114;GO:0071949;GO:0071949;GO:0003997;GO:0003997;GO:0003997;GO:0005504;GO:0005777;GO:0005777;GO:0005777;GO:0006631;GO:0006635;GO:0006635;GO:0016491;GO:0016627;GO:0016627;GO:0033540;GO:…	-	-	Q;I	195NS;09TSK;1CPSR;13HVV;0DF2X;0V4RW;0UG82;1ATMZ;KOG0135	acyl-Coenzyme A oxidase-like [Source:MGI Symbol;Acc:MGI:1921371]	74121	Q9DBS4
ENSMUSG00000030562	725.6889608	1137.76494	313.6129816	0.27563952	-1.859145346	2.37154E-08	1.13016E-06	7	87246096	87398710	+	8471	Nox4	GO:0016020;GO:0016021;GO:0016175;GO:0016175;GO:0042554;GO:0042554;GO:0055114;GO:0000902;GO:0001666;GO:0001725;GO:0001725;GO:0003015;GO:0003015;GO:0003015;GO:0005634;GO:0005634;GO:0005654;GO:0005654;GO:0005739;GO:0005739;GO:0005739;GO:0005783;GO:0005789;GO:0005886;GO:0005886;GO:0005925;GO:0005925;GO:0005925;GO:0006801;GO:0006801;GO:0006801;GO:0006952;GO:0007568;GO:0007569;GO:0008285;GO:0010467;GO:…	K21423	EC:1.6.3.-	Q;P	1AWDT;KOG0039;0DJST;0UNM2;09YCZ;0V9AI;1CUJX;12Z42;18ZXE	NADPH oxidase 4 [Source:MGI Symbol;Acc:MGI:1354184]	50490	Q9JHI8;B2RSM1
ENSMUSG00000059495	4078.17007	6236.824216	1919.515925	0.307771369	-1.700069068	2.38214E-08	1.1312E-06	9	42963842	43107239	-	13620	Arhgef12	GO:0001664;GO:0001664;GO:0001664;GO:0005085;GO:0005085;GO:0005089;GO:0005089;GO:0005096;GO:0005096;GO:0005515;GO:0005737;GO:0005737;GO:0005737;GO:0005737;GO:0007186;GO:0007186;GO:0007186;GO:0007266;GO:0007266;GO:0016020;GO:0035556;GO:0035556;GO:0043547;GO:0001664;GO:0001664;GO:0001664;GO:0005085;GO:0005085;GO:0005085;GO:0005089;GO:0005089;GO:0005096;GO:0005096;GO:0005096;GO:0005515;GO:0005515;GO:…	K07532	-	T	0VCWD;12PZQ;KOG3520;0A219;1CYN7;1B1YC;18S8T;0DPPA;0USU3	Rho guanine nucleotide exchange factor (GEF) 12 [Source:MGI Symbol;Acc:MGI:1916882]	69632	-
ENSMUSG00000031489	215.0466976	352.4425559	77.65083934	0.220321973	-2.18231471	2.38642E-08	1.1312E-06	8	27225776	27250616	-	3376	Adrb3	GO:0002024;GO:0002025;GO:0002025;GO:0004930;GO:0004930;GO:0004930;GO:0004930;GO:0004935;GO:0004935;GO:0004939;GO:0004939;GO:0004939;GO:0004939;GO:0005634;GO:0005634;GO:0005886;GO:0005887;GO:0007165;GO:0007186;GO:0007186;GO:0007186;GO:0007188;GO:0007189;GO:0007189;GO:0007189;GO:0007189;GO:0007190;GO:0007190;GO:0007568;GO:0009409;GO:0009409;GO:0015052;GO:0015052;GO:0015052;GO:0016020;GO:0016020;GO:…	K04143	-	T	KOG3656;1AYAZ;0UQTM;0DMKF;18S97;0A00Q;1CWFU;0VAXE;12V73	adrenergic receptor, beta 3 [Source:MGI Symbol;Acc:MGI:87939]	11556	P25962;Q3UP63
ENSMUSG00000042359	786.0224489	1225.405447	346.6394503	0.282877354	-1.821751411	2.59659E-08	1.22431E-06	2	76406508	76600647	+	10063	Osbpl6	GO:0005634;GO:0005635;GO:0005737;GO:0005768;GO:0005783;GO:0005789;GO:0005789;GO:0005829;GO:0005829;GO:0005829;GO:0005886;GO:0005886;GO:0005886;GO:0006869;GO:0008289;GO:0008289;GO:0010008;GO:0015248;GO:0015485;GO:0015918;GO:0016020;GO:0016020;GO:0031901;GO:0031965;GO:0032374;GO:0032934;GO:0043231;GO:0097038;GO:0097038;GO:0005737;GO:0005789;GO:0005829;GO:0005886;GO:0006869;GO:0008289;GO:0031901;GO:…	K20463	-	T	0UKBM;0V51S;0DJ92;194EC;12Q34;KOG1737;1CU13;09XWE;1B2U0	oxysterol binding protein-like 6 [Source:MGI Symbol;Acc:MGI:2139014]	99031	Q8BXR9
ENSMUSG00000071604	1615.83192	2485.868297	745.7955435	0.300014101	-1.736897782	2.60919E-08	1.22701E-06	19	23972750	24031019	-	2886	Fam189a2	GO:0016020;GO:0016021;GO:0016021;GO:0016021;	-	-	S	0V9CP;09YES;0DJV4;0UNPU;12RC1;192HI;0IEGD;1CUNB;1AY6G	family with sequence similarity 189, member A2 [Source:MGI Symbol;Acc:MGI:2685813]	381217	Q4FZH1;E9QP68
ENSMUSG00000041731	730.0315863	1147.499165	312.5640071	0.272387132	-1.876269543	2.75922E-08	1.29415E-06	19	24683016	24861855	-	3611	Pgm5	GO:0000287;GO:0000287;GO:0001725;GO:0001725;GO:0005515;GO:0005737;GO:0005829;GO:0005856;GO:0005912;GO:0005912;GO:0005912;GO:0005912;GO:0005914;GO:0005914;GO:0005925;GO:0005925;GO:0005975;GO:0005975;GO:0005975;GO:0005975;GO:0006006;GO:0007155;GO:0009898;GO:0009898;GO:0014704;GO:0014704;GO:0014706;GO:0016010;GO:0016868;GO:0030018;GO:0030054;GO:0030055;GO:0030055;GO:0030239;GO:0042383;GO:0042383;GO:…	K15636	-	Z;G	0DQ4H;12QH6;0VC4Q;1CZ5P;1B2F9;KOG0625;0A18V;1902W;0UKR0	phosphoglucomutase 5 [Source:MGI Symbol;Acc:MGI:1925668]	226041	Q8BZF8
ENSMUSG00000033590	1605.621567	2478.711841	732.5312926	0.295529025	-1.758628267	2.8173E-08	1.31792E-06	9	75232020	75305451	+	9697	Myo5c	GO:0000146;GO:0000166;GO:0003774;GO:0003774;GO:0003774;GO:0003779;GO:0005515;GO:0005524;GO:0005524;GO:0005524;GO:0005737;GO:0007015;GO:0015629;GO:0016459;GO:0016459;GO:0016459;GO:0030050;GO:0030141;GO:0030898;GO:0031982;GO:0032254;GO:0051015;GO:0051015;GO:0051015;GO:0000146;GO:0000166;GO:0003774;GO:0003774;GO:0003779;GO:0005524;GO:0005524;GO:0005737;GO:0007015;GO:0015629;GO:0016459;GO:0016459;GO:…	K10357	-	Z	1CTE0;09WK7;18WQT;12P08;1AVBK;0V7IT;0UJUK;0DIP4;KOG0161;KOG0160	myosin VC [Source:MGI Symbol;Acc:MGI:2442485]	208943	E9Q1F5
ENSMUSG00000022122	1293.239158	1993.111665	593.3666509	0.297708684	-1.74802679	2.87065E-08	1.33936E-06	14	103814625	103844402	-	4266	Ednrb	GO:0000122;GO:0000122;GO:0000122;GO:0001755;GO:0001934;GO:0001934;GO:0004930;GO:0004930;GO:0004930;GO:0004962;GO:0004962;GO:0004962;GO:0004962;GO:0004962;GO:0005515;GO:0005886;GO:0005886;GO:0005886;GO:0005886;GO:0006885;GO:0007165;GO:0007186;GO:0007186;GO:0007186;GO:0007186;GO:0007200;GO:0007200;GO:0007204;GO:0007204;GO:0007422;GO:0007497;GO:0007568;GO:0008217;GO:0008217;GO:0008217;GO:0008217;GO:…	K04198	-	T	KOG3656;1CT9Q;0URCD;0A0GH;0DN3M;13I7S;18TF7;1AZ5R;0VBCQ	endothelin receptor type B [Source:MGI Symbol;Acc:MGI:102720]	13618	P48302
ENSMUSG00000057123	904.5871814	1410.812677	398.3616855	0.282363273	-1.824375644	3.11094E-08	1.43643E-06	3	96904693	97077416	+	5746	Gja5	GO:0005886;GO:0005921;GO:0005922;GO:0005922;GO:0007154;GO:0007154;GO:0016020;GO:0016021;GO:0030054;GO:0005886;GO:0005921;GO:0005922;GO:0005922;GO:0007154;GO:0007154;GO:0016020;GO:0016021;GO:0030054;GO:0001501;GO:0001525;GO:0001568;GO:0003071;GO:0003073;GO:0003105;GO:0003105;GO:0003151;GO:0003151;GO:0003158;GO:0003161;GO:0003174;GO:0003174;GO:0003193;GO:0003193;GO:0003281;GO:0003281;GO:0003283;GO:…	K07614	-	W;T;P	0V7WR;1AT11;12Q7A;0IF3Z;195CG;0DI94;09WYJ;0UHDY;1CSZJ	gap junction protein, alpha 5 [Source:MGI Symbol;Acc:MGI:95716]	14613	Q01231;A0A654ICB8
ENSMUSG00000041644	39.26926826	73.34271407	5.195822451	0.070843062	-3.819229617	3.29202E-08	1.51612E-06	2	110597298	110647779	+	4061	Slc5a12	GO:0005886;GO:0006811;GO:0006814;GO:0006814;GO:0015129;GO:0015129;GO:0015293;GO:0015293;GO:0016020;GO:0016020;GO:0016020;GO:0016021;GO:0016324;GO:0022857;GO:0022857;GO:0035873;GO:0055085;GO:0055085;GO:0005886;GO:0006811;GO:0006814;GO:0006814;GO:0015129;GO:0015129;GO:0015293;GO:0015293;GO:0016020;GO:0016020;GO:0016020;GO:0016021;GO:0016324;GO:0022857;GO:0022857;GO:0035873;GO:0055085;GO:0055085;	K14388	-	P	0V7Q3;1ASBZ;1CSS0;KOG2349;0DI1C;1903R;0UKDM;12TWH;09WRQ	solute carrier family 5 (sodium/glucose cotransporter), member 12 [Source:MGI Symbol;Acc:MGI:2138890]	241612	Q49B93;B9EJ03
ENSMUSG00000041797	191.6529003	315.9338614	67.37193919	0.213246972	-2.229402841	3.32308E-08	1.52648E-06	11	110100749	110168196	-	8048	Abca9	GO:0000166;GO:0005319;GO:0005524;GO:0005524;GO:0005524;GO:0005739;GO:0006869;GO:0016020;GO:0016021;GO:0016021;GO:0016021;GO:0016887;GO:0016887;GO:0042626;GO:0042626;GO:0042626;GO:0043231;GO:0055085;GO:0055085;	K05651	-	Q	0V4GH;12P2M;KOG0059;0DG5X;09THI;1AWAC;18UY8;1CQVH;0UHWM	ATP-binding cassette, sub-family A (ABC1), member 9 [Source:MGI Symbol;Acc:MGI:2386796]	217262	Q8K449
ENSMUSG00000046491	304.3056915	485.5421861	123.0691968	0.253467567	-1.980126937	3.37879E-08	1.54807E-06	11	43474276	43491525	+	1308	C1qtnf2	GO:0005515;GO:0005576;GO:0000187;GO:0005102;GO:0005515;GO:0005515;GO:0005576;GO:0005581;GO:0005615;GO:0019216;GO:0032991;GO:0042802;GO:0045725;GO:0046321;GO:0046326;	K24211	-	S;W	0A1NS;1B191;0VE0G;13J16;0IEVW;18W4H;0DQSU;0UMU4;1CZW9	C1q and tumor necrosis factor related protein 2 [Source:MGI Symbol;Acc:MGI:1916433]	69183	Q9D8U4
ENSMUSG00000054966	113.5453465	192.9788133	34.11187971	0.176764895	-2.500096305	3.51689E-08	1.60722E-06	6	145365134	145614319	-	7749	Lmntd1	GO:0003674;GO:0005634;GO:0005635;GO:0005635;GO:0005737;GO:0005737;GO:0005882;GO:0008283;	-	-	D;Y	1AU8Z;13HIK;0UIRS;1CWFN;18VA9;0DMKA;0A00J;KOG0977;0VAX7	lamin tail domain containing 1 [Source:MGI Symbol;Acc:MGI:1921321]	74071	Q9D4C1
ENSMUSG00000022676	106.091291	179.4417978	32.74078425	0.182459074	-2.454355195	3.85547E-08	1.75296E-06	16	14705852	14709385	+	2021	Snai2	GO:0000122;GO:0000122;GO:0000790;GO:0000790;GO:0000977;GO:0000977;GO:0000981;GO:0001227;GO:0001227;GO:0001649;GO:0001837;GO:0001837;GO:0001837;GO:0003198;GO:0003198;GO:0003273;GO:0003676;GO:0003677;GO:0003677;GO:0003682;GO:0003700;GO:0005515;GO:0005634;GO:0005634;GO:0005634;GO:0005634;GO:0005737;GO:0005737;GO:0006355;GO:0006929;GO:0006933;GO:0007219;GO:0007219;GO:0007219;GO:0007275;GO:0007605;GO:…	K05706	-	K	194P3;13MSW;0DJIT;09Y5G;0V92Z;KOG2462;1CUBD;1B1RH;0URRS	snail family zinc finger 2 [Source:MGI Symbol;Acc:MGI:1096393]	20583	P97469;Q3UZ96
ENSMUSG00000037681	151.0567528	249.9827386	52.13076697	0.208537466	-2.261621489	3.89727E-08	1.76297E-06	9	99309963	99358557	-	7138	Esyt3	GO:0005509;GO:0005544;GO:0005783;GO:0005789;GO:0005886;GO:0005887;GO:0005887;GO:0006869;GO:0006869;GO:0006869;GO:0008150;GO:0008289;GO:0008289;GO:0008289;GO:0008429;GO:0016020;GO:0016021;GO:0031210;GO:0031227;GO:0031227;GO:0031227;GO:0031234;GO:0031234;GO:0031234;GO:0035091;GO:0044232;GO:0044232;GO:0046872;GO:0061817;GO:0061817;GO:0140268;GO:0140268;GO:0140268;GO:0006869;GO:0006869;GO:0061817;GO:…	-	-	S	0E6C2;0WDIA;0B10G;0ISCB;196XY;1BACQ;1DDB0;0V1NK;14U9K	extended synaptotagmin-like protein 3 [Source:MGI Symbol;Acc:MGI:1098699]	272636	Q5DTI8
ENSMUSG00000023951	13258.71675	19911.55826	6605.875241	0.331760837	-1.591784502	3.9618E-08	1.78763E-06	17	46016993	46032369	-	4285	Vegfa	GO:0000122;GO:0001525;GO:0001525;GO:0001525;GO:0001541;GO:0001568;GO:0001569;GO:0001666;GO:0001666;GO:0001666;GO:0001701;GO:0001822;GO:0001934;GO:0001934;GO:0001934;GO:0001938;GO:0001938;GO:0001944;GO:0001946;GO:0001968;GO:0001968;GO:0001974;GO:0002040;GO:0002042;GO:0002042;GO:0002052;GO:0002092;GO:0002092;GO:0002575;GO:0003007;GO:0005125;GO:0005125;GO:0005161;GO:0005161;GO:0005172;GO:0005172;GO:…	K05448	-	T	0UQR6;1B1WU;12SEY;0DMIF;0VAVM;18Z65;0IGCM;09ZYV;1CUD1	vascular endothelial growth factor A [Source:MGI Symbol;Acc:MGI:103178]	22339	Q00731
ENSMUSG00000000530	9952.205182	15102.83248	4801.577888	0.317925654	-1.653238661	4.22373E-08	1.901E-06	15	101128522	101145336	+	4265	Acvrl1	GO:0000166;GO:0001525;GO:0001525;GO:0001525;GO:0001525;GO:0001666;GO:0001701;GO:0001937;GO:0001938;GO:0001946;GO:0001974;GO:0003203;GO:0004672;GO:0004672;GO:0004674;GO:0004674;GO:0004674;GO:0004674;GO:0004675;GO:0004675;GO:0004675;GO:0005024;GO:0005024;GO:0005025;GO:0005025;GO:0005025;GO:0005515;GO:0005515;GO:0005524;GO:0005524;GO:0005524;GO:0005524;GO:0005524;GO:0005886;GO:0005886;GO:0005886;GO:…	K13594	EC:2.7.11.30	T	09UFM;1ATY1;KOG2052;0DM10;0UPRB;1CVVY;0V5EZ;18UZ2;12NCS	activin A receptor, type II-like 1 [Source:MGI Symbol;Acc:MGI:1338946]	11482	Q61288
ENSMUSG00000031790	2222.409349	3375.977401	1068.841296	0.316602029	-1.659257592	4.61844E-08	2.0682E-06	8	95352268	95375080	+	5397	Mmp15	GO:0004222;GO:0004222;GO:0004222;GO:0004222;GO:0005887;GO:0005887;GO:0006508;GO:0006508;GO:0006508;GO:0008233;GO:0008237;GO:0008237;GO:0008237;GO:0008270;GO:0008270;GO:0016020;GO:0016021;GO:0016787;GO:0030198;GO:0030574;GO:0031012;GO:0031012;GO:0032355;GO:0035987;GO:0046872;	K07995	EC:3.4.24.-	O;W	KOG1565;09TSQ;0DEJD;0UU3I;1AS33;0V4S1;18UN9;12PPA;1CS33	matrix metallopeptidase 15 [Source:MGI Symbol;Acc:MGI:109320]	17388	O54732
ENSMUSG00000075254	5303.010531	8060.293814	2545.727249	0.31583554	-1.662754573	4.98563E-08	2.22704E-06	16	33684370	33771576	+	12728	Heg1	GO:0005509;GO:0005509;GO:0007043;GO:0007043;GO:0007507;GO:0007507;GO:0016020;GO:0016021;GO:0005509;GO:0005509;GO:0007043;GO:0007043;GO:0007507;GO:0007507;GO:0016020;GO:0016021;GO:0001570;GO:0001701;GO:0001885;GO:0001886;GO:0001944;GO:0001945;GO:0003017;GO:0003209;GO:0003222;GO:0003281;GO:0005509;GO:0005509;GO:0005515;GO:0005515;GO:0005886;GO:0005911;GO:0005911;GO:0007043;GO:0007043;GO:0007275;GO:…	K24472	-	T	09VDQ;1AT9A;0UHNM;13K4J;1CRC3;0V6CP;18T46;0IJZT;0DGN8	heart development protein with EGF-like domains 1 [Source:MGI Symbol;Acc:MGI:1924696]	77446	E9Q440;Q6DFX1
ENSMUSG00000037887	790.5616038	1208.516374	372.606834	0.308317572	-1.697510979	5.05807E-08	2.25375E-06	7	142079490	142095843	-	4870	Dusp8	GO:0000188;GO:0000188;GO:0004721;GO:0004721;GO:0004725;GO:0004725;GO:0004725;GO:0005634;GO:0005737;GO:0005737;GO:0005829;GO:0006470;GO:0006470;GO:0006470;GO:0008138;GO:0008138;GO:0008138;GO:0008330;GO:0016311;GO:0016311;GO:0016311;GO:0016787;GO:0016791;GO:0016791;GO:0016791;GO:0017017;GO:0017017;GO:0017017;GO:0035335;GO:0035970;GO:0051019;GO:0000188;GO:0004721;GO:0004725;GO:0006470;GO:0006470;GO:…	K04459	-	V	0URTK;13117;0DHPX;0V7D4;18VAG;09WEM;KOG1716;1B13K;1CSEB	dual specificity phosphatase 8 [Source:MGI Symbol;Acc:MGI:106626]	18218	O09112;Q7TSZ9
ENSMUSG00000041134	2717.452936	4124.317438	1310.588435	0.31777099	-1.653940672	5.34327E-08	2.37489E-06	16	85421533	85553397	-	8894	Cyyr1	GO:0016020;GO:0016021;GO:0003674;GO:0003674;GO:0005575;GO:0008150;GO:0008150;GO:0016020;GO:0016021;	-	-	U	0IWAY;0VETK;0UUG0;196E2;09UBF;0DT9D;13PP9;1B5TB;1D3FA	cysteine and tyrosine-rich protein 1 [Source:MGI Symbol;Acc:MGI:2152187]	224405	Q8VIH7
ENSMUSG00000027524	223.0236337	359.312856	86.73441152	0.241389669	-2.05056416	5.40532E-08	2.39649E-06	2	174760619	174784042	+	4113	Edn3	GO:0001755;GO:0002690;GO:0002690;GO:0003100;GO:0003100;GO:0005179;GO:0005179;GO:0005576;GO:0005576;GO:0005576;GO:0005615;GO:0005615;GO:0006874;GO:0007166;GO:0007166;GO:0008284;GO:0008284;GO:0010460;GO:0010460;GO:0010468;GO:0010468;GO:0010961;GO:0014826;GO:0014826;GO:0019229;GO:0019229;GO:0030072;GO:0030072;GO:0030182;GO:0030318;GO:0030334;GO:0030593;GO:0030593;GO:0031708;GO:0031708;GO:0042310;GO:…	K05227	-	W;T	0IXXK;1B4X9;0UUDD;0VHJ2;0A6R7;13SBF;1D32N;193BF;0DT77	endothelin 3 [Source:MGI Symbol;Acc:MGI:95285]	13616	P48299;A2APU5
ENSMUSG00000028005	2123.462187	3242.631609	1004.292764	0.309715344	-1.690985236	5.45176E-08	2.41108E-06	3	82032006	82074689	-	3927	Gucy1b1	GO:0000166;GO:0004016;GO:0004016;GO:0004383;GO:0004383;GO:0004383;GO:0004383;GO:0005525;GO:0005737;GO:0006182;GO:0006182;GO:0006182;GO:0006182;GO:0008074;GO:0008074;GO:0008074;GO:0009190;GO:0009190;GO:0016829;GO:0016849;GO:0016849;GO:0019934;GO:0019934;GO:0020037;GO:0020037;GO:0020037;GO:0020037;GO:0020037;GO:0032991;GO:0032991;GO:0035556;GO:0035556;GO:0038060;GO:0043167;GO:0043167;GO:0044877;GO:…	K12319	EC:4.6.1.2	F	1AT07;12NXE;KOG4171;18T61;0DP1B;0US3Z;1CXZ5;0A1DS;0V5S9	guanylate cyclase 1, soluble, beta 1 [Source:MGI Symbol;Acc:MGI:1860604]	54195	O54865;Q80YP4;Q3UTI4
ENSMUSG00000020183	1816.493163	2766.516166	866.4701609	0.313199023	-1.674848382	5.47557E-08	2.41562E-06	10	117629500	117687352	+	5964	Cpm	GO:0004180;GO:0004181;GO:0004181;GO:0004181;GO:0005615;GO:0005886;GO:0006508;GO:0006508;GO:0006508;GO:0006518;GO:0008233;GO:0008237;GO:0008270;GO:0008270;GO:0016020;GO:0016485;GO:0016787;GO:0031225;GO:0046872;	K01296	EC:3.4.17.12	O;T;E;U	190V5;1CZIQ;12P19;0UHS2;0DQGM;09V9C;0V6KB;KOG2649;1B478	carboxypeptidase M [Source:MGI Symbol;Acc:MGI:1917824]	70574	Q80V42
ENSMUSG00000029070	2275.585989	3485.715326	1065.456653	0.305663703	-1.709982852	5.65424E-08	2.48829E-06	4	155839680	155844088	+	2918	Mxra8	GO:0005886;GO:0007155;GO:0007155;GO:0016020;GO:0016021;GO:0016021;GO:0016021;GO:0003674;GO:0005634;GO:0005737;GO:0005886;GO:0005923;GO:0007155;GO:0007155;GO:0007155;GO:0008150;GO:0009986;GO:0016020;GO:0016021;GO:0016021;GO:0016021;GO:0030054;GO:0042995;GO:0060170;GO:0060857;	K24402	-	S	0IJVY;1AVQK;0VBI3;13I72;0UUEF;0DN99;0A0MU;1CX5Z;191US	matrix-remodelling associated 8 [Source:MGI Symbol;Acc:MGI:1922011]	74761	Q9DBV4
ENSMUSG00000017754	3544.957583	5395.689106	1694.22606	0.313996234	-1.671180838	5.73478E-08	2.51751E-06	2	164839518	164857711	-	2562	Pltp	GO:0005576;GO:0005576;GO:0005576;GO:0005615;GO:0005615;GO:0005615;GO:0005615;GO:0005634;GO:0005634;GO:0005634;GO:0006629;GO:0006629;GO:0006869;GO:0006869;GO:0006869;GO:0008035;GO:0008035;GO:0008035;GO:0008289;GO:0008289;GO:0008429;GO:0008429;GO:0008429;GO:0008525;GO:0008526;GO:0010189;GO:0010875;GO:0010875;GO:0015914;GO:0015914;GO:0015914;GO:0015918;GO:0019992;GO:0019992;GO:0019992;GO:0030169;GO:…	K08761	-	V	0UM70;0DGBK;0V61V;18Y7S;13N34;09V25;KOG4160;1CR10;1AWNW	phospholipid transfer protein [Source:MGI Symbol;Acc:MGI:103151]	18830	P55065;Q3UE59;Q3UFS5
ENSMUSG00000049001	1167.411658	1802.225291	532.5980257	0.295522446	-1.758660384	5.79813E-08	2.53907E-06	6	65671590	65712326	+	10114	Ndnf	GO:0001525;GO:0001525;GO:0001525;GO:0001764;GO:0001764;GO:0001764;GO:0002931;GO:0005515;GO:0005539;GO:0005576;GO:0005576;GO:0005576;GO:0007263;GO:0007263;GO:0007263;GO:0007399;GO:0008201;GO:0008201;GO:0010811;GO:0010976;GO:0010976;GO:0010976;GO:0019800;GO:0019800;GO:0030198;GO:0030198;GO:0031012;GO:0043524;GO:0043524;GO:0043524;GO:0061042;GO:0071456;GO:0071456;GO:2000352;GO:2000352;GO:2000352;	-	-	S;T;P;E	KOG4806;1AU87;18V9A;0V6IT;0DG0Z;09VJN;12T9K;0UI53;1CRIB	neuron-derived neurotrophic factor [Source:MGI Symbol;Acc:MGI:1915419]	68169	Q8C119
ENSMUSG00000029438	430.9673905	676.3726605	185.5621205	0.274348937	-1.865916108	5.85352E-08	2.55704E-06	5	123343834	123374992	+	9490	Bcl7a	GO:0003674;GO:0005575;GO:0008150;GO:0003674;GO:0005575;GO:0008150;	-	-	S	13MMD;0UKJ0;1B18I;0A12Q;1CXN1;KOG4095;0DNQN;0VBYZ;192P2	B cell CLL/lymphoma 7A [Source:MGI Symbol;Acc:MGI:1924295]	77045	Q9CXE2
ENSMUSG00000045555	146.3628489	241.2249209	51.50077694	0.213496917	-2.227712858	6.39857E-08	2.77729E-06	10	40683282	40811083	+	1529	Mettl24	GO:0003674;GO:0005575;GO:0005576;GO:0008150;GO:0008168;GO:0016740;GO:0032259;	-	-	S	0A15N;0IHCM;0VC1S;0DNTH;1CXQU;0US4X;12SB2;18V4V;1B26T	methyltransferase like 24 [Source:MGI Symbol;Acc:MGI:3045338]	327747	Q8CCB5
ENSMUSG00000046470	2205.138045	3360.658734	1049.617355	0.312324886	-1.678880568	6.59227E-08	2.8518E-06	2	181669836	181671640	-	1620	Sox18	GO:0000122;GO:0000122;GO:0000790;GO:0000790;GO:0000976;GO:0000976;GO:0000978;GO:0000978;GO:0000981;GO:0000981;GO:0001228;GO:0001228;GO:0001525;GO:0001525;GO:0001525;GO:0001568;GO:0001570;GO:0001570;GO:0001701;GO:0001942;GO:0001944;GO:0001945;GO:0001946;GO:0001946;GO:0001946;GO:0003677;GO:0003677;GO:0003700;GO:0005515;GO:0005515;GO:0005634;GO:0005634;GO:0005634;GO:0005634;GO:0005667;GO:0005667;GO:…	K09270	-	K	0IPYV;1BAYM;0E878;13CW1;0WGU0;0V334;0B4BB;1976D;1DF62	SRY (sex determining region Y)-box 18 [Source:MGI Symbol;Acc:MGI:103559]	20672	P43680
ENSMUSG00000058135	4451.167074	6706.788469	2195.545679	0.327361701	-1.61104255	6.7658E-08	2.91978E-06	3	108012255	108017973	-	1473	Gstm1	GO:0004364;GO:0004364;GO:0004364;GO:0004364;GO:0004364;GO:0005496;GO:0005515;GO:0005515;GO:0005576;GO:0005737;GO:0005829;GO:0006693;GO:0006749;GO:0006749;GO:0016151;GO:0016740;GO:0019901;GO:0032991;GO:0035690;GO:0042178;GO:0042802;GO:0043209;GO:0043295;GO:0045171;GO:0051122;GO:1901687;GO:0005515;GO:0004364;GO:0004364;GO:0004364;GO:0005515;GO:0016740;	K00799	EC:2.5.1.18	O	0IN5J	glutathione S-transferase, mu 1 [Source:MGI Symbol;Acc:MGI:95860]	14862	P10649
ENSMUSG00000000901	637.9446907	983.8981906	291.9911909	0.29676972	-1.752584195	7.52358E-08	3.20796E-06	10	75923222	75936496	-	2778	Mmp11	GO:0004222;GO:0004222;GO:0004222;GO:0005576;GO:0006508;GO:0006508;GO:0006508;GO:0007275;GO:0007275;GO:0008233;GO:0008237;GO:0008237;GO:0008237;GO:0008237;GO:0008270;GO:0008270;GO:0016787;GO:0030198;GO:0030198;GO:0030199;GO:0030574;GO:0030574;GO:0030574;GO:0031012;GO:0031012;GO:0031012;GO:0045599;GO:0046872;GO:0071711;GO:0004222;GO:0004222;GO:0004222;GO:0005576;GO:0006508;GO:0006508;GO:0006508;GO:…	K07993	EC:3.4.24.-	O;W	KOG1565;0A0D9;0DMZY;18ZMS;13D36;0VB9B;1B0J2;0URQ0;1CWW5	matrix metallopeptidase 11 [Source:MGI Symbol;Acc:MGI:97008]	17385	Q02853;Q3UQT3
ENSMUSG00000020620	248.3896059	395.1996436	101.5795683	0.257033552	-1.959971398	7.60085E-08	3.22548E-06	11	109932190	109995845	-	7423	Abca8b	GO:0000166;GO:0005319;GO:0005524;GO:0005524;GO:0005524;GO:0005743;GO:0005886;GO:0006869;GO:0016020;GO:0016021;GO:0016021;GO:0016021;GO:0016887;GO:0016887;GO:0042626;GO:0042626;GO:0042626;GO:0042626;GO:0042626;GO:0043231;GO:0055085;GO:0055085;GO:0000166;GO:0005319;GO:0005524;GO:0005524;GO:0005524;GO:0005743;GO:0005886;GO:0006869;GO:0016020;GO:0016021;GO:0016021;GO:0016021;GO:0016887;GO:0016887;GO:…	K05650	-	Q	0V4GH;12P2M;KOG0059;0DG5X;194IQ;09THI;1AWAC;1CQVH;0UHWM	ATP-binding cassette, sub-family A (ABC1), member 8b [Source:MGI Symbol;Acc:MGI:1351668]	27404	Q8K440;A2AM56
ENSMUSG00000020142	714.6406333	1103.608128	325.6731384	0.295098532	-1.760731351	7.63001E-08	3.23016E-06	11	20302180	20332713	-	3926	Slc1a4	GO:0005254;GO:0005254;GO:0005813;GO:0005813;GO:0005882;GO:0005886;GO:0005886;GO:0015175;GO:0015180;GO:0015180;GO:0015183;GO:0015184;GO:0015193;GO:0015193;GO:0015194;GO:0015194;GO:0015194;GO:0015195;GO:0015195;GO:0015293;GO:0015293;GO:0015293;GO:0015808;GO:0015808;GO:0015811;GO:0015824;GO:0015824;GO:0015825;GO:0015825;GO:0015825;GO:0015826;GO:0015826;GO:0016020;GO:0016020;GO:0016020;GO:0016021;GO:…	K05615	-	P;E	KOG3787;09YDS;0VDFD;18XR4;1CZ8A;12QNC;0USA0;0DQ6Y;1B12E	solute carrier family 1 (glutamate/neutral amino acid transporter), member 4 [Source:MGI Symbol;Acc:MGI:2135601]	55963	O35874;Q3UTP8;Q3US35
ENSMUSG00000049420	96.01639398	163.7459061	28.2868819	0.172748636	-2.533253777	7.73702E-08	3.2677E-06	10	25912331	26079052	-	6677	Tmem200a	GO:0003674;GO:0005575;GO:0008150;GO:0016020;GO:0016021;GO:0003674;GO:0005575;GO:0008150;GO:0016020;GO:0016021;GO:0016020;GO:0016021;GO:0016020;GO:0016021;	-	-	S	18UT6;09UXE;12P07;0V5X8;KOG4823;1CQWF;0UHVG;0DG6W;1ATTH	transmembrane protein 200A [Source:MGI Symbol;Acc:MGI:1924470]	77220	Q8C817;B2RUN2
ENSMUSG00000069763	7299.354289	10983.1867	3615.521878	0.329186963	-1.603020892	8.16684E-08	3.44108E-06	11	90030348	90036508	+	1767	Tmem100	GO:0001525;GO:0001570;GO:0001701;GO:0003197;GO:0003198;GO:0005515;GO:0005515;GO:0005737;GO:0005783;GO:0005783;GO:0005783;GO:0005886;GO:0005886;GO:0005886;GO:0005886;GO:0007219;GO:0007275;GO:0016020;GO:0016021;GO:0030154;GO:0030509;GO:0030509;GO:0030509;GO:0043204;GO:0043204;GO:0043204;GO:0043491;GO:0045603;GO:0048471;GO:0048471;GO:0048471;GO:0050848;GO:0051930;GO:0060842;GO:0071773;GO:0071773;GO:…	-	-	S;T	13S2Z;0VICE;1D3N3;0IY9U;193GG;0DUAE;0A7HJ;1B5NJ;0UVGD	transmembrane protein 100 [Source:MGI Symbol;Acc:MGI:1915138]	67888	Q9CQG9
ENSMUSG00000028909	623.4251872	963.4768467	283.3735278	0.294115555	-1.765545007	8.48827E-08	3.56808E-06	4	131768457	131838288	-	7113	Ptpru	GO:0004721;GO:0004725;GO:0004725;GO:0004725;GO:0004725;GO:0004725;GO:0005515;GO:0005886;GO:0005911;GO:0006470;GO:0006470;GO:0006470;GO:0006470;GO:0007155;GO:0008013;GO:0008285;GO:0016020;GO:0016020;GO:0016020;GO:0016021;GO:0016311;GO:0016311;GO:0016787;GO:0016791;GO:0016791;GO:0030054;GO:0030154;GO:0030336;GO:0034109;GO:0034394;GO:0035335;GO:0090090;GO:2000049;GO:0004721;GO:0004725;GO:0004725;GO:…	K16662	EC:3.1.3.48	T	1CU3F;0UKKH;1B2RI;KOG4228;0DJB7;13DXY;18Y9V;0V8W3;09V8F	protein tyrosine phosphatase, receptor type, U [Source:MGI Symbol;Acc:MGI:1321151]	19273	B1AUH1;Q3V360;Q80ZN2
ENSMUSG00000041757	734.1294309	1137.821425	330.4374365	0.290412387	-1.783825103	8.79485E-08	3.67097E-06	1	133164210	133303435	+	12530	Plekha6	GO:0005515;GO:0003674;GO:0005575;GO:0008150;	K23797	-	T	0IKMF;1AWMW;0UK99;0DNFX;0A0US;1CXDB;18XIK;0VBRD;13J3Z	pleckstrin homology domain containing, family A member 6 [Source:MGI Symbol;Acc:MGI:2388662]	240753	Q7TQG1
ENSMUSG00000041930	177.7163592	285.446726	69.9859924	0.245180575	-2.028083413	9.42561E-08	3.91591E-06	5	114568016	114613220	+	3141	Fam222a	GO:0003674;GO:0005575;GO:0008150;	-	-	S	0VDN8;0UMSW;0A2SN;1B08V;0IFEB;0DNFY;12V8P;1CZGK;19191	family with sequence similarity 222, member A [Source:MGI Symbol;Acc:MGI:3605543]	433940	Q6PGH4
ENSMUSG00000022758	126.6127669	210.0312769	43.19425681	0.205656307	-2.281692777	9.61355E-08	3.98471E-06	16	17561885	17577800	+	3995	P2rx6	GO:0000166;GO:0001614;GO:0001614;GO:0004931;GO:0004931;GO:0005216;GO:0005216;GO:0005524;GO:0005524;GO:0005524;GO:0005887;GO:0005887;GO:0006811;GO:0006811;GO:0006811;GO:0016020;GO:0016020;GO:0016020;GO:0016021;GO:0033198;GO:0033198;GO:0035590;GO:0060079;GO:0098655;GO:0098655;GO:0098794;GO:0001614;GO:0001614;GO:0004931;GO:0004931;GO:0004931;GO:0004931;GO:0004931;GO:0005216;GO:0005216;GO:0005524;GO:…	K05221	-	P	1CRZS;18ZK5;0IFJF;09Y1W;0V8ZD;1AUV8;0DH9T;12QBX;0UIJ8	purinergic receptor P2X, ligand-gated ion channel, 6 [Source:MGI Symbol;Acc:MGI:1337113]	18440	O54803
ENSMUSG00000034164	275.6158792	436.7418509	114.4899075	0.262145492	-1.931560357	9.88992E-08	4.08975E-06	11	5106265	5152257	-	2890	Emid1	GO:0005201;GO:0005515;GO:0005515;GO:0005576;GO:0005581;GO:0005783;GO:0005794;GO:0031012;GO:0062023;GO:0005201;GO:0005515;GO:0005515;GO:0005576;GO:0005581;GO:0005783;GO:0005794;GO:0031012;GO:0062023;	K24248	-	W	0UJ5A;0DQXA;0IXT5;1CYNU;0VD9C;0A0BZ;18YVE;13RPG;1AWNF	EMI domain containing 1 [Source:MGI Symbol;Acc:MGI:2155091]	140703	Q91VF5;Q5SUT2
ENSMUSG00000004105	716.1181393	1112.538016	319.6982626	0.287359405	-1.799071826	1.02195E-07	4.19682E-06	2	33216069	33247717	+	6286	Angptl2	GO:0001525;GO:0005102;GO:0005576;GO:0005615;GO:0005615;GO:0062023;	-	-	S;T;E	0DH5X;1B35P;1CRW5;13DWM;0V6W2;0UNZ8;KOG2579;09VXJ;18XZR	angiopoietin-like 2 [Source:MGI Symbol;Acc:MGI:1347002]	26360	Q9R045
ENSMUSG00000039013	113.5231354	187.6658406	39.38043028	0.209843359	-2.252615291	1.02872E-07	4.20409E-06	7	43351341	43359531	+	2790	Siglecf	GO:0005764;GO:0005886;GO:0007155;GO:0007155;GO:0016020;GO:0016021;GO:0030100;GO:0030246;GO:0033691;GO:0033691;GO:0048029;GO:0005764;GO:0005886;GO:0007155;GO:0007155;GO:0016020;GO:0016021;GO:0030100;GO:0030246;GO:0033691;GO:0033691;GO:0048029;GO:0016020;GO:0016021;	K06549	-	T	09ZPR;1B5CE;0IJT6;13MQD;1CW2P;19507;0DM7K;0UKZE;0VAKF	sialic acid binding Ig-like lectin F [Source:MGI Symbol;Acc:MGI:2681107]	233186	Q920G3
ENSMUSG00000045414	1303.769994	1982.383015	625.1569738	0.3153563	-1.664945338	1.05963E-07	4.30201E-06	9	94517864	94538081	-	3950	Dipk2a	GO:0000139;GO:0000139;GO:0003674;GO:0005576;GO:0005576;GO:0005615;GO:0005615;GO:0005615;GO:0005615;GO:0005794;GO:0014066;GO:0014066;GO:0014066;GO:0014066;GO:0030126;GO:0030126;GO:0030126;GO:0030137;GO:0030137;GO:0031410;GO:0034392;GO:0034392;GO:0048199;GO:0060038;GO:0060038;GO:0060038;GO:0060038;GO:1900020;GO:1900020;	-	-	S;U	0VAS2;0IKM0;0DME2;13JQ7;0USUP;09ZVM;1CW99;19189;1AZZG	divergent protein kinase domain 2A [Source:MGI Symbol;Acc:MGI:1916111]	68861	Q3USZ8
ENSMUSG00000024074	1562.080889	2372.645036	751.5167411	0.316742172	-1.658619132	1.08873E-07	4.40011E-06	17	78200248	78376592	+	5995	Crim1	GO:0004857;GO:0004857;GO:0004867;GO:0004867;GO:0005515;GO:0005520;GO:0005520;GO:0005576;GO:0005576;GO:0010951;GO:0016020;GO:0016021;GO:0030165;GO:0030165;GO:0043086;GO:0005520;GO:0005520;GO:0005576;GO:0005576;GO:0004857;GO:0004857;GO:0004867;GO:0004867;GO:0005515;GO:0010951;GO:0016020;GO:0016021;GO:0043086;GO:0005515;GO:0005515;GO:0016020;GO:0016021;	K24518	-	T;W;V	13DYM;197AK;1BB5Y;0E8NG;0IR8F;0V3CM;1DFK2;0B51G;0WHM7	cysteine rich transmembrane BMP regulator 1 (chordin like) [Source:MGI Symbol;Acc:MGI:1354756]	50766	Q9JLL0
ENSMUSG00000032827	965.2260623	1477.819173	452.6329515	0.306284395	-1.70705623	1.12899E-07	4.5422E-06	6	4902917	5165661	+	14531	Ppp1r9a	GO:0005515;GO:0005515;GO:0005737;GO:0005737;GO:0005829;GO:0005856;GO:0005856;GO:0007015;GO:0007015;GO:0007399;GO:0008022;GO:0008157;GO:0010976;GO:0014069;GO:0014069;GO:0015629;GO:0015629;GO:0019722;GO:0019722;GO:0019901;GO:0019904;GO:0030027;GO:0030175;GO:0030425;GO:0030425;GO:0030426;GO:0030833;GO:0030864;GO:0031175;GO:0031175;GO:0031594;GO:0042802;GO:0043005;GO:0043025;GO:0043197;GO:0044325;GO:…	K17551	-	W;T	1AT04;0V4IP;0UFYQ;1CPK0;18SRQ;0DEWE;09TJN;12N90;KOG1945	protein phosphatase 1, regulatory subunit 9A [Source:MGI Symbol;Acc:MGI:2442401]	243725	-
ENSMUSG00000074794	1916.814891	2877.698445	955.9313384	0.33218607	-1.589936517	1.13825E-07	4.56913E-06	13	80883384	80896042	+	6266	Arrdc3	GO:0001659;GO:0005737;GO:0005737;GO:0005764;GO:0005768;GO:0005768;GO:0005768;GO:0005768;GO:0005769;GO:0005886;GO:0005886;GO:0005886;GO:0005886;GO:0015031;GO:0016020;GO:0031651;GO:0031699;GO:0031699;GO:0043588;GO:0051443;GO:0051443;GO:0060613;GO:0071878;GO:0090327;GO:0120163;	-	-	S;T;C	KOG3780;13HFT;1952J;1CQ52;09Z9K;0DFFA;0UR8U;0VA6T;1B08W	arrestin domain containing 3 [Source:MGI Symbol;Acc:MGI:2145242]	105171	Q7TPQ9
ENSMUSG00000052921	1861.404786	2828.833688	893.9758853	0.31602278	-1.66189954	1.14293E-07	4.57762E-06	11	68943155	68957480	-	6483	Arhgef15	GO:0005085;GO:0005085;GO:0005085;GO:0005089;GO:0005089;GO:0005089;GO:0005096;GO:0005737;GO:0005737;GO:0030425;GO:0042995;GO:0050790;GO:0050790;GO:0051496;GO:0051496;GO:0061299;GO:0090630;GO:2000297;GO:0005085;GO:0005085;GO:0005085;GO:0005089;GO:0005089;GO:0005089;GO:0005089;GO:0005096;GO:0005737;GO:0005737;GO:0030425;GO:0042995;GO:0050790;GO:0050790;GO:0050790;GO:0051496;GO:0051496;GO:0061299;GO:…	K20687	-	T	18XV9;KOG3523;09UGY;0DHI0;12NRK;0UJQE;1AV79;0V5G9;1CS89	Rho guanine nucleotide exchange factor (GEF) 15 [Source:MGI Symbol;Acc:MGI:3045246]	442801	Q5FWH6
ENSMUSG00000051375	4240.142215	6377.41812	2102.866309	0.329736309	-1.600615338	1.1456E-07	4.57802E-06	18	38185914	38212053	-	8797	Pcdh1	GO:0005509;GO:0005509;GO:0005515;GO:0005654;GO:0005730;GO:0005886;GO:0005886;GO:0005887;GO:0005887;GO:0005911;GO:0007155;GO:0007155;GO:0007155;GO:0007155;GO:0007156;GO:0007156;GO:0007156;GO:0016020;GO:0016020;GO:0016020;GO:0016021;GO:0016339;GO:0030054;GO:0043231;GO:0005509;GO:0005509;GO:0005515;GO:0005654;GO:0005730;GO:0005886;GO:0005886;GO:0005887;GO:0005887;GO:0005911;GO:0007155;GO:0007155;GO:…	K16498	-	U	0II7Q;0DHV9;12QPB;0V7II;18S5M;0UK5I;1CSJX;09WJX;1AV4M	protocadherin 1 [Source:MGI Symbol;Acc:MGI:104692]	75599	Q8CFX3
ENSMUSG00000037138	685.7957522	1054.934891	316.6566135	0.300166974	-1.736162844	1.16302E-07	4.63725E-06	1	38177326	38664955	-	6654	Aff3	GO:0003690;GO:0005634;GO:0005634;GO:0005654;GO:0005829;GO:0016604;GO:0034612;GO:0035116;GO:0003677;GO:0003690;GO:0003700;GO:0005634;GO:0005634;GO:0005634;GO:0005634;GO:0005634;GO:0005654;GO:0005829;GO:0006351;GO:0006355;GO:0008023;GO:0010468;GO:0016604;GO:0032783;GO:0034612;GO:0035116;GO:0035116;GO:0005634;	K15195	-	K	1CPFG;0V6ID;0UFSA;13I7E;09VJ9;0IGJB;1B22U;18UW5;0DERP	AF4/FMR2 family, member 3 [Source:MGI Symbol;Acc:MGI:106927]	16764	D3YYI6
ENSMUSG00000037010	1041.79494	1557.736626	525.8532549	0.337575201	-1.56671917	1.19833E-07	4.75676E-06	X	48025146	48034853	-	3149	Apln	GO:0001525;GO:0002026;GO:0002026;GO:0005102;GO:0005179;GO:0005179;GO:0005179;GO:0005179;GO:0005179;GO:0005576;GO:0005576;GO:0005576;GO:0005615;GO:0005615;GO:0005615;GO:0005615;GO:0007165;GO:0007165;GO:0007186;GO:0007275;GO:0007369;GO:0007631;GO:0007631;GO:0008284;GO:0008284;GO:0010629;GO:0010629;GO:0031652;GO:0031652;GO:0031704;GO:0031704;GO:0031704;GO:0031704;GO:0031704;GO:0031704;GO:0040037;GO:…	K05225	-	W	196MD;0DWEV;0UWQA;0VMYB;0J5ST;1B6YN;13YK3;0AAY6;1D5Q4	apelin [Source:MGI Symbol;Acc:MGI:1353624]	30878	Q9R0R4;Q544B5
ENSMUSG00000029636	171.4548713	277.81932	65.09042257	0.234290483	-2.093629745	1.20604E-07	4.76611E-06	5	146384985	146473615	+	5366	Wasf3	GO:0003779;GO:0003779;GO:0003779;GO:0005737;GO:0005856;GO:0005856;GO:0005856;GO:0007010;GO:0007010;GO:0007010;GO:0008360;GO:0008360;GO:0008360;GO:0014003;GO:0030027;GO:0030027;GO:0030032;GO:0030036;GO:0030036;GO:0030036;GO:0031209;GO:0031643;GO:0034237;GO:0071933;GO:0098794;GO:2000601;GO:0005856;GO:0005856;GO:0030036;GO:0030036;	K06083	-	Z	1B4XR;1CTZC;13MHG;1906Y;0UR6W;0DJ7F;09XV0;KOG1830;0V8SN	WAS protein family, member 3 [Source:MGI Symbol;Acc:MGI:2658986]	245880	Q8VHI6
ENSMUSG00000042834	965.0151519	1478.2823	451.748004	0.305589808	-1.710331668	1.21849E-07	4.80469E-06	18	33437019	33464029	-	3908	Nrep	GO:0005515;GO:0005634;GO:0005634;GO:0005737;GO:0005737;GO:0005737;GO:0017015;GO:0017015;GO:0031103;GO:0045664;GO:0045664;GO:0005515;GO:0005634;GO:0005634;GO:0005634;GO:0005737;GO:0005737;GO:0005737;GO:0005737;GO:0017015;GO:0017015;GO:0031103;GO:0031103;GO:0045664;GO:0045664;GO:0045664;GO:0005515;GO:0005634;GO:0005634;GO:0005737;GO:0005737;GO:0005737;GO:0017015;GO:0017015;GO:0031103;GO:0045664;GO:…	-	-	Z;T	0AAMD;0DWCW;1D5N7;13YBC;1B6KK;0J38C;0UWFD;0VMSJ;196HI	neuronal regeneration related protein [Source:MGI Symbol;Acc:MGI:99444]	27528	Q07475;Q542Q5
ENSMUSG00000056313	633.9391201	974.3543608	293.5238795	0.301249618	-1.730968681	1.22967E-07	4.83806E-06	8	24437180	24438984	-	1805	Tcim	GO:0002264;GO:0002264;GO:0002264;GO:0002264;GO:0005112;GO:0005112;GO:0005112;GO:0005634;GO:0005634;GO:0005634;GO:0005634;GO:0005654;GO:0005654;GO:0005730;GO:0005730;GO:0005730;GO:0005737;GO:0005737;GO:0005737;GO:0005829;GO:0005829;GO:0005829;GO:0005886;GO:0005886;GO:0006915;GO:0010739;GO:0010739;GO:0016607;GO:0016607;GO:0016607;GO:0034605;GO:0034605;GO:0034605;GO:0043066;GO:0043066;GO:0043620;GO:…	-	-	S	0DU92;1933C;13RC6;0A7G6;0UVEC;0IXNR;1D3KX;1B5Y0;0VIAY	transcriptional and immune response regulator [Source:MGI Symbol;Acc:MGI:1916318]	69068	Q9D915
ENSMUSG00000020598	554.3314793	857.8972854	250.7656733	0.292302677	-1.774465052	1.24114E-07	4.87244E-06	12	44328885	44601964	+	13358	Nrcam	GO:0005515;GO:0005515;GO:0005515;GO:0005515;GO:0005576;GO:0005886;GO:0005886;GO:0005886;GO:0005886;GO:0005886;GO:0005886;GO:0007155;GO:0007155;GO:0007155;GO:0007156;GO:0007411;GO:0007411;GO:0007411;GO:0007411;GO:0007417;GO:0008104;GO:0010975;GO:0016020;GO:0016021;GO:0019227;GO:0030424;GO:0030424;GO:0030424;GO:0030506;GO:0030506;GO:0031290;GO:0033268;GO:0034113;GO:0042995;GO:0043194;GO:0045162;GO:…	K06756	-	T;W	18WGJ;0DGEG;1CW3T;12P91;0UJRQ;KOG3513;09V5A;0V64Z;1AV8I	neuronal cell adhesion molecule [Source:MGI Symbol;Acc:MGI:104750]	319504	Q810U4;Q6QRP1
ENSMUSG00000024063	3232.692138	4891.64358	1573.740696	0.32172023	-1.63612144	1.31226E-07	5.11782E-06	17	72918305	72941947	+	3212	Lbh	GO:0005634;GO:0005634;GO:0005634;GO:0005634;GO:0005634;GO:0005634;GO:0005737;GO:0005737;GO:0005737;GO:0006355;GO:0006355;GO:0007275;GO:0010468;GO:0030879;GO:0032991;GO:0032991;GO:0032991;GO:0033147;GO:0043408;GO:0043408;GO:0043408;GO:0045892;GO:0045892;GO:0045892;GO:0045893;GO:0045893;GO:0045893;GO:0060644;GO:1904674;GO:1904677;GO:2000103;GO:2000737;	-	-	K	1B61Z;0A7MN;0UVKS;13SID;0IYIC;0VIG4;1D3RK;193YW;0DU8S	limb-bud and heart [Source:MGI Symbol;Acc:MGI:1925139]	77889	Q9CX60
ENSMUSG00000028476	882.0900959	1346.496005	417.6841867	0.310200836	-1.68872552	1.35205E-07	5.26148E-06	4	43875530	43944806	+	4779	Reck	GO:0001944;GO:0001955;GO:0001955;GO:0004866;GO:0004866;GO:0004866;GO:0004867;GO:0005515;GO:0005515;GO:0005886;GO:0005886;GO:0005886;GO:0005886;GO:0007566;GO:0008191;GO:0008191;GO:0008191;GO:0008191;GO:0008191;GO:0010466;GO:0010951;GO:0016020;GO:0016020;GO:0016055;GO:0017147;GO:0030198;GO:0030198;GO:0030336;GO:0030336;GO:0030414;GO:0031225;GO:0035115;GO:0045765;GO:0060070;GO:0090210;GO:0090263;GO:…	K17461	-	O;W	09UFE;0UH65;0V5ES;0DFR4;KOG3649;18WZC;1AW1E;1CQER;12NQT	reversion-inducing-cysteine-rich protein with kazal motifs [Source:MGI Symbol;Acc:MGI:1855698]	53614	Q9Z0J1;A2RSP9
ENSMUSG00000016763	345.589051	541.5604136	149.6176884	0.276271464	-1.85584154	1.40682E-07	5.45705E-06	15	83604999	83725021	-	9829	Scube1	GO:0005509;GO:0005509;GO:0005509;GO:0005509;GO:0005509;GO:0005509;GO:0005515;GO:0005576;GO:0005615;GO:0005615;GO:0005886;GO:0009897;GO:0009897;GO:0009897;GO:0009986;GO:0009986;GO:0009986;GO:0009986;GO:0016020;GO:0019897;GO:0042802;GO:0042802;GO:0042802;GO:0045880;GO:0005509;GO:0005509;GO:0005515;GO:0005576;GO:0005615;GO:0005886;GO:0009897;GO:0009897;GO:0009986;GO:0009986;GO:0009986;GO:0016020;GO:…	K24468	-	T;W	1BB56;197A7;0B4ZW;1DFJ3;0E8MB;0IR7D;13DX4;0WHJI;0V3BV	signal peptide, CUB domain, EGF-like 1 [Source:MGI Symbol;Acc:MGI:1890616]	64706	Q6NZL8
ENSMUSG00000039672	231.2114529	363.0303015	99.39260427	0.273785973	-1.868879561	1.40843E-07	5.45705E-06	16	92292389	92298129	+	1767	Kcne2	GO:0005242;GO:0005242;GO:0005249;GO:0005249;GO:0005249;GO:0005251;GO:0005251;GO:0005783;GO:0005794;GO:0005886;GO:0005886;GO:0006811;GO:0006811;GO:0006813;GO:0006813;GO:0007568;GO:0008076;GO:0008076;GO:0009986;GO:0009986;GO:0015459;GO:0015459;GO:0016020;GO:0016020;GO:0016020;GO:0016021;GO:0016021;GO:0035690;GO:0035690;GO:0042802;GO:0043586;GO:0044325;GO:0044325;GO:0060306;GO:0060306;GO:0060307;GO:…	K04896	-	P	1932J;0UVJF;0DUCX;0A7KJ;0IX4Y;0VIEZ;1D3QM;1B5YW;13RN3	potassium voltage-gated channel, Isk-related subfamily, gene 2 [Source:MGI Symbol;Acc:MGI:1891123]	246133	Q9D808;A0A0R4J1J2
ENSMUSG00000026109	74.60064027	128.8083489	20.3929316	0.158319952	-2.659085016	1.43755E-07	5.55782E-06	1	50900647	51187270	+	6707	Tmeff2	GO:0005515;GO:0016020;GO:0016021;GO:0005515;GO:0005604;GO:0005886;GO:0009887;GO:0009888;GO:0016020;GO:0016021;GO:0016477;GO:0030336;GO:0030336;GO:0034446;GO:0044319;GO:0044319;GO:0045720;GO:0045720;GO:0051497;GO:0051497;	K23608	-	S	0E7WQ;1DEWC;1BAUB;0V2WT;0WG7X;0B3TH;13C0N;0IP0A	transmembrane protein with EGF-like and two follistatin-like domains 2 [Source:MGI Symbol;Acc:MGI:1861735]	56363	Q9QYM9
ENSMUSG00000031170	452.3145736	706.6403611	197.9887861	0.28018324	-1.835557434	1.44143E-07	5.56074E-06	X	8271133	8280179	+	2241	Slc38a5	GO:0016020;GO:0016021;GO:0003333;GO:0005290;GO:0005886;GO:0005887;GO:0006868;GO:0006868;GO:0015171;GO:0015171;GO:0015175;GO:0015182;GO:0015186;GO:0015186;GO:0015187;GO:0015187;GO:0015194;GO:0015804;GO:0015816;GO:0015816;GO:0015825;GO:0016020;GO:0016021;GO:0022858;GO:0022889;GO:0032329;GO:0032329;GO:0089709;GO:0089709;GO:1903713;GO:1904557;GO:0003333;GO:0005290;GO:0005290;GO:0005886;GO:0005887;GO:…	K14992	-	P;E	KOG1305;09ZAM;0UR2U;13HRJ;0DKSY;0VA7Z;195N4;1B2TP;1CVMS	solute carrier family 38, member 5 [Source:MGI Symbol;Acc:MGI:2148066]	209837	Q3U1J0
ENSMUSG00000026879	26859.24585	40485.20523	13233.28647	0.32686722	-1.613223394	1.48951E-07	5.72249E-06	2	35256380	35307892	+	3157	Gsn	GO:0001726;GO:0002102;GO:0003779;GO:0003779;GO:0005509;GO:0005509;GO:0005509;GO:0005515;GO:0005546;GO:0005576;GO:0005576;GO:0005615;GO:0005615;GO:0005615;GO:0005634;GO:0005737;GO:0005737;GO:0005737;GO:0005829;GO:0005829;GO:0005856;GO:0005886;GO:0005925;GO:0006911;GO:0006915;GO:0007417;GO:0008154;GO:0008154;GO:0010628;GO:0014891;GO:0015629;GO:0015629;GO:0016192;GO:0016528;GO:0030027;GO:0030030;GO:…	K05768	-	Z	190YQ;KOG0443;12NP9;09UCV;0UH1Q;1CQC3;1AYVC;0V56S;0DFNI	gelsolin [Source:MGI Symbol;Acc:MGI:95851]	227753	P13020
ENSMUSG00000019817	505.8186039	782.3522623	229.2849456	0.293071237	-1.770676709	1.48978E-07	5.72249E-06	10	13060504	13131694	+	7819	Plagl1	GO:0000977;GO:0001228;GO:0003676;GO:0003677;GO:0005515;GO:0005794;GO:0010468;GO:0016604;GO:0035914;GO:0043231;GO:0045944;GO:0000977;GO:0001228;GO:0003676;GO:0003677;GO:0005515;GO:0005794;GO:0010468;GO:0016604;GO:0035914;GO:0043231;GO:0045944;GO:0000977;GO:0000977;GO:0000977;GO:0001228;GO:0003676;GO:0003677;GO:0005515;GO:0005794;GO:0006357;GO:0006357;GO:0010468;GO:0016604;GO:0035914;GO:0043231;GO:…	K19485	-	K	1AS47;194K3;0V4UC;09TV4;0UGBD;13M37;KOG1721;0DGA0;1CPV8	pleiomorphic adenoma gene-like 1 [Source:MGI Symbol;Acc:MGI:1100874]	22634	-
ENSMUSG00000002633	175.7415712	282.808032	68.67511039	0.242832956	-2.041963865	1.50425E-07	5.76565E-06	5	28456815	28467256	-	2847	Shh	GO:0000122;GO:0000122;GO:0001525;GO:0001569;GO:0001570;GO:0001656;GO:0001658;GO:0001708;GO:0001708;GO:0001755;GO:0001822;GO:0001841;GO:0001942;GO:0001944;GO:0001947;GO:0001947;GO:0002052;GO:0002053;GO:0002076;GO:0002320;GO:0002320;GO:0002320;GO:0003140;GO:0005113;GO:0005113;GO:0005113;GO:0005113;GO:0005113;GO:0005509;GO:0005509;GO:0005509;GO:0005509;GO:0005515;GO:0005515;GO:0005515;GO:0005515;GO:…	K11988	-	T	0VAB1;09ZE1;1B00X;0DKWD;12SFV;KOG3638;1CVRK;0UQAB;1929U	sonic hedgehog [Source:MGI Symbol;Acc:MGI:98297]	20423	Q62226
ENSMUSG00000033032	3154.026137	4764.436214	1543.616061	0.32398714	-1.625991547	1.52399E-07	5.82879E-06	18	61730261	61786702	-	3680	Afap1l1	GO:0005737;GO:0002102;GO:0005515;GO:0005737;GO:0005829;GO:0005856;GO:0008150;GO:0017124;GO:0030054;GO:0042995;GO:0071437;	K23782	-	Z	12PRU;1CS6Y;1B178;0IEU6;1901X;0A1U4;0UJNJ;0VCPT;0DG6Y	actin filament associated protein 1-like 1 [Source:MGI Symbol;Acc:MGI:2147199]	106877	Q8BZI0;B2RSM5
ENSMUSG00000068522	122.690249	203.064742	42.31575602	0.208385541	-2.262672919	1.56238E-07	5.95005E-06	15	52040107	52045722	+	1348	Aard	GO:0003674;GO:0005575;GO:0008150;GO:0030324;	-	-	S	0J1H4;13UP0;0DV4N;0VKUA;1D4QZ;0A9WM;0UW6K;1B6IA	alanine and arginine rich domain containing protein [Source:MGI Symbol;Acc:MGI:2181621]	239435	Q811W1
ENSMUSG00000031216	1684.285631	2556.372321	812.1989403	0.317715434	-1.654192922	1.63295E-07	6.20555E-06	X	99003248	99074728	+	5499	Stard8	GO:0005096;GO:0005096;GO:0005925;GO:0007165;GO:0007165;GO:0008289;GO:0008289;GO:0030036;GO:0030054;GO:0035023;GO:0043547;	K20632	-	T	0V7TE;18SUB;KOG2200;0DI5G;12NR9;1CSVV;1B47W;0UP9N;09WVF	START domain containing 8 [Source:MGI Symbol;Acc:MGI:2448556]	236920	Q8K031
ENSMUSG00000009900	158.9344768	258.6799113	59.18904238	0.228811901	-2.127766	1.71974E-07	6.49383E-06	11	59248033	59290752	-	2761	Wnt3a	GO:0001649;GO:0001701;GO:0001756;GO:0001819;GO:0001934;GO:0001934;GO:0001934;GO:0001947;GO:0002092;GO:0002092;GO:0003136;GO:0003136;GO:0003713;GO:0005102;GO:0005102;GO:0005102;GO:0005102;GO:0005109;GO:0005109;GO:0005125;GO:0005515;GO:0005515;GO:0005515;GO:0005515;GO:0005515;GO:0005576;GO:0005576;GO:0005576;GO:0005576;GO:0005615;GO:0005615;GO:0005615;GO:0005615;GO:0005615;GO:0005788;GO:0007165;GO:…	K00312	-	T	KOG3913;09V80;0UQS1;12R4V;1CS9V;0DHJJ;0V67H;1B3E3;191KV	wingless-type MMTV integration site family, member 3A [Source:MGI Symbol;Acc:MGI:98956]	22416	P27467
ENSMUSG00000028003	1639.528305	2770.072192	508.9844171	0.183744098	-2.444230182	1.73285E-07	6.52952E-06	3	82892579	82903973	-	5351	Lrat	GO:0001972;GO:0001972;GO:0005737;GO:0005768;GO:0005771;GO:0005771;GO:0005771;GO:0005783;GO:0005789;GO:0005791;GO:0005791;GO:0005791;GO:0006653;GO:0006776;GO:0006776;GO:0006776;GO:0007601;GO:0008374;GO:0009617;GO:0016020;GO:0016021;GO:0016740;GO:0016746;GO:0019841;GO:0019841;GO:0032370;GO:0032526;GO:0033189;GO:0042572;GO:0042572;GO:0042572;GO:0042572;GO:0042572;GO:0042572;GO:0043231;GO:0043231;GO:…	K00678	EC:2.3.1.135	I	0IRMW;1B30T;09WX5;1CSY3;13JVJ;18YZI;0V7VE;0UKMR;0DI7Q	lecithin-retinol acyltransferase (phosphatidylcholine-retinol-O-acyltransferase) [Source:MGI Symbol;Acc:MGI:1891259]	79235	Q9JI60;B2RUR5
ENSMUSG00000000266	869.0187935	1325.594483	412.4431044	0.311138217	-1.684372481	1.77931E-07	6.69042E-06	X	140664599	140767715	+	8114	Mid2	GO:0008270;GO:0008270;GO:0046872;GO:0005515;GO:0005737;GO:0005856;GO:0005874;GO:0008270;GO:0008270;GO:0046872;GO:0005515;GO:0005737;GO:0005856;GO:0005874;GO:0008270;GO:0008270;GO:0046872;GO:0005515;GO:0005737;GO:0005856;GO:0005874;GO:0005874;GO:0008017;GO:0008270;GO:0008270;GO:0010508;GO:0019899;GO:0032897;GO:0035372;GO:0042803;GO:0043123;GO:0045087;GO:0046597;GO:0046872;GO:0051091;GO:0051092;GO:…	K10647	EC:2.3.2.27	Z;O	1DGA3;0B69X;0V3TB;0WIZS;0E9ET;1BBGC;197FN;0ITF1;13FXW	midline 2 [Source:MGI Symbol;Acc:MGI:1344333]	23947	Q9QUS6;B1AVF4
ENSMUSG00000062980	1478.922343	2232.949965	724.8947202	0.324635452	-1.623107538	1.83052E-07	6.86849E-06	6	21985916	22256404	+	8279	Cped1	GO:0003674;GO:0005783;GO:0005783;GO:0008150;GO:0003674;GO:0005783;GO:0008150;GO:0003674;GO:0005783;GO:0008150;GO:0003674;GO:0005783;GO:0008150;	-	-	S	13M8C;0UI2V;18XNA;0DQSD;1CZVT;1B40N;0IEF4;0A34V;0VDZU	cadherin-like and PC-esterase domain containing 1 [Source:MGI Symbol;Acc:MGI:2444814]	214642	B2RX70
ENSMUSG00000038233	119.1613444	198.7094924	39.61319629	0.19935231	-2.326607774	1.8817E-07	7.03095E-06	9	121950988	121980209	+	3871	Gask1a	GO:0003674;GO:0005576;GO:0005783;GO:0005794;GO:0005901;GO:0008150;GO:0016020;GO:0043231;GO:0043231;GO:0003674;GO:0005576;GO:0005783;GO:0005794;GO:0005901;GO:0008150;GO:0016020;GO:0043231;GO:0003674;GO:0005576;GO:0005783;GO:0005794;GO:0005901;GO:0008150;GO:0016020;GO:0043231;	-	-	S	1CRQT;18W7R;09VRY;0UJ0H;0DH0H;12PG1;0IEN8;1AV6T;0V6QW	golgi associated kinase 1A [Source:MGI Symbol;Acc:MGI:3041196]	245050	Q3UY90
ENSMUSG00000058254	6547.88338	9817.050159	3278.7166	0.333981853	-1.582158381	1.92167E-07	7.16525E-06	X	10485158	10596605	+	7067	Tspan7	GO:0005887;GO:0016020;GO:0016021;GO:0016021;GO:0016021;GO:0016020;GO:0016021;GO:0016021;GO:0016021;	K06571	-	S;G	1AZVK;0UQ58;18ZE3;KOG3882;13IPX;0VAG2;0DHW1;09ZJ2;1CVX8	tetraspanin 7 [Source:MGI Symbol;Acc:MGI:1298407]	21912	Q62283
ENSMUSG00000024168	2482.874192	3731.388059	1234.360325	0.330804597	-1.59594881	1.95215E-07	7.26371E-06	17	25057702	25083591	-	2378	Tmem204	GO:0001945;GO:0001945;GO:0005515;GO:0005886;GO:0005886;GO:0005886;GO:0005912;GO:0016020;GO:0016021;GO:0030054;GO:0030947;GO:0030947;GO:0051145;GO:0051145;GO:0016020;GO:0016021;	-	-	T;U	0UPCH;0DKF1;0IEHK;18YD0;12YMN;09Z00;1CV93;1AYZ2;0V9XH	transmembrane protein 204 [Source:MGI Symbol;Acc:MGI:3039635]	407831	Q7TQI0
ENSMUSG00000030084	2806.430271	4229.462257	1383.398286	0.327086093	-1.612257674	1.96379E-07	7.27904E-06	6	89316314	89362620	-	9054	Plxna1	GO:0002116;GO:0005515;GO:0005515;GO:0005515;GO:0005654;GO:0005654;GO:0005829;GO:0005829;GO:0005886;GO:0005886;GO:0005887;GO:0007162;GO:0007165;GO:0007165;GO:0008360;GO:0014910;GO:0016020;GO:0016020;GO:0016021;GO:0017154;GO:0017154;GO:0017154;GO:0017154;GO:0030334;GO:0043087;GO:0050772;GO:0060666;GO:0071526;GO:0071526;GO:0097485;GO:1902287;GO:1990138;GO:0002116;GO:0005515;GO:0005515;GO:0005515;GO:…	K06820	-	T	0UPC4;12RMW;18ZG0;1AV16;1CQC8;09UD0;0V5C8;0DFNS;KOG3610	plexin A1 [Source:MGI Symbol;Acc:MGI:107685]	18844	P70206
ENSMUSG00000029657	1679.262851	2511.270212	847.2554895	0.337381252	-1.567548286	1.96444E-07	7.27904E-06	5	149614287	149636376	-	7266	Hsph1	GO:0000166;GO:0000774;GO:0000774;GO:0005515;GO:0005524;GO:0005576;GO:0005576;GO:0005634;GO:0005634;GO:0005654;GO:0005737;GO:0005737;GO:0005829;GO:0005829;GO:0005874;GO:0006986;GO:0032991;GO:0043014;GO:0043524;GO:0045345;GO:0050790;GO:0051085;GO:0051135;GO:0070507;GO:0000166;GO:0000774;GO:0000774;GO:0000774;GO:0005515;GO:0005524;GO:0005576;GO:0005576;GO:0005634;GO:0005634;GO:0005654;GO:0005654;GO:…	K09485	-	O	1CYEZ;12NET;0DHTZ;1B4CT;09WIN;0V7H7;18XA2;KOG0103;0UK3I	heat shock 105kDa/110kDa protein 1 [Source:MGI Symbol;Acc:MGI:105053]	15505	Q61699
ENSMUSG00000042812	3775.256159	5635.368426	1915.143892	0.3398436	-1.557057142	2.0234E-07	7.48197E-06	8	121084386	121088144	+	2415	Foxf1	GO:0000122;GO:0000976;GO:0000977;GO:0000977;GO:0000978;GO:0000981;GO:0001228;GO:0001228;GO:0001568;GO:0001568;GO:0001570;GO:0001701;GO:0001701;GO:0001756;GO:0001763;GO:0001763;GO:0002053;GO:0003197;GO:0003197;GO:0003214;GO:0003214;GO:0003677;GO:0003677;GO:0003677;GO:0003700;GO:0003700;GO:0005634;GO:0005634;GO:0006355;GO:0006355;GO:0007224;GO:0007368;GO:0007494;GO:0007494;GO:0007498;GO:0007507;GO:…	K09399	-	-	-	forkhead box F1 [Source:MGI Symbol;Acc:MGI:1347470]	15227	Q61080
ENSMUSG00000040035	202.4404112	323.6202322	81.26059017	0.251098609	-1.993674058	2.09193E-07	7.7034E-06	2	118779719	118811293	+	9555	Disp2	GO:0003674;GO:0005575;GO:0005886;GO:0008150;GO:0016020;GO:0016021;GO:0003674;GO:0005575;GO:0005886;GO:0008150;GO:0016020;GO:0016021;	-	-	T	13IJI;KOG3664;09YRK;1CQ9U;0UGYB;18VAH;0V9PG;1B47X;0DFK5	dispatched RND tramsporter family member 2 [Source:MGI Symbol;Acc:MGI:2388733]	214240	Q8CIP5
ENSMUSG00000040987	369.9384188	576.6541898	163.2226478	0.283051178	-1.820865166	2.27864E-07	8.32446E-06	7	18839966	18865402	+	4546	Mill2	GO:0002429;GO:0005515;GO:0005615;GO:0006979;GO:0009408;GO:0009897;GO:0031362;GO:0032526;GO:0046629;GO:0046703;GO:0050689;GO:0002429;GO:0005515;GO:0005615;GO:0006979;GO:0009408;GO:0009897;GO:0031362;GO:0032526;GO:0046629;GO:0046703;GO:0050689;GO:0002429;GO:0005515;GO:0005615;GO:0006979;GO:0009408;GO:0009897;GO:0031362;GO:0032526;GO:0046629;GO:0046703;GO:0050689;GO:0002429;GO:0005515;GO:0005615;GO:…	-	-	S	143UT;0VRAN;1964T;0J8UC;0AE3A;0DXAV;1B7U2;1D6ZK;0UXKW	MHC I like leukocyte 2 [Source:MGI Symbol;Acc:MGI:2179989]	243864	Q8HWE6
ENSMUSG00000018363	2471.974439	3689.328902	1254.619977	0.340067262	-1.556107971	2.27927E-07	8.32446E-06	11	106820066	106920715	-	6162	Smurf2	GO:0000151;GO:0000209;GO:0004842;GO:0004842;GO:0004842;GO:0005160;GO:0005515;GO:0005515;GO:0005634;GO:0005737;GO:0005737;GO:0005829;GO:0005886;GO:0006511;GO:0006511;GO:0006511;GO:0006511;GO:0016020;GO:0016567;GO:0016567;GO:0016607;GO:0016740;GO:0030512;GO:0030514;GO:0030579;GO:0030579;GO:0042802;GO:0043161;GO:0045121;GO:0045732;GO:0046332;GO:0061630;GO:0061630;GO:0061630;GO:0061630;GO:1901165;GO:…	K04678	EC:2.3.2.26	O	1CV8X;0DKEW;KOG0940;09YZW;0UTVS;0V638;12NJ4;1B4MC;19464	SMAD specific E3 ubiquitin protein ligase 2 [Source:MGI Symbol;Acc:MGI:1913563]	66313	A2A5Z6;Q9CSE3
ENSMUSG00000072966	40.58198418	74.09154052	7.072427844	0.095455268	-3.389031373	2.39716E-07	8.70156E-06	X	135839034	135844730	+	4540	Gprasp2	GO:0001540;GO:0001664;GO:0001664;GO:0005634;GO:0005634;GO:0005737;GO:0008150;GO:0001540;GO:0001664;GO:0005634;GO:0008150;	-	-	T	0DPU9;13HMZ;0IVHR;0A261;191DA;1CYTC;1AVJ2;0VD1K;0UK2K	G protein-coupled receptor associated sorting protein 2 [Source:MGI Symbol;Acc:MGI:2442071]	245607	Q8BUY8
ENSMUSG00000054008	5398.7828	8036.286487	2761.279113	0.343601378	-1.541192271	2.48467E-07	9.00087E-06	18	60684494	60748650	-	8279	Ndst1	GO:0015016;GO:0015016;GO:0016020;GO:0016021;GO:0016787;GO:0016787;GO:0000139;GO:0000271;GO:0003279;GO:0003824;GO:0005515;GO:0005794;GO:0005794;GO:0006476;GO:0006477;GO:0006954;GO:0007507;GO:0007585;GO:0008146;GO:0008146;GO:0008146;GO:0008152;GO:0008283;GO:0008543;GO:0009887;GO:0015012;GO:0015012;GO:0015012;GO:0015014;GO:0015016;GO:0015016;GO:0015016;GO:0015016;GO:0015016;GO:0015016;GO:0016020;GO:…	K02576	-	O	18SM0;1ASB2;0DHDT;KOG3703;0V732;0UKCH;09W4Q;12PB9;1CS3Z	N-deacetylase/N-sulfotransferase (heparan glucosaminyl) 1 [Source:MGI Symbol;Acc:MGI:104719]	15531	Q3UHN9
ENSMUSG00000032841	412.5054783	635.2798507	189.731106	0.298657522	-1.743436037	2.5921E-07	9.35204E-06	2	101714285	101883027	-	4967	Prr5l	GO:0001933;GO:0001933;GO:0001934;GO:0005739;GO:0009968;GO:0010762;GO:0010762;GO:0014068;GO:0031625;GO:0031932;GO:0031932;GO:0031932;GO:0034599;GO:0034599;GO:0038203;GO:0038203;GO:0038203;GO:0061014;GO:0061014;GO:0090316;GO:0090316;GO:0001933;GO:0001933;GO:0001933;GO:0001934;GO:0005739;GO:0009968;GO:0010762;GO:0010762;GO:0010762;GO:0014068;GO:0031625;GO:0031625;GO:0031932;GO:0031932;GO:0031932;GO:…	-	-	S	0UU6S;0IJB2;13HIX;0VFAS;1D17S;18U0S;0A4FX;0DRYW;1AZZM	proline rich 5 like [Source:MGI Symbol;Acc:MGI:1919696]	72446	A2AVJ5
ENSMUSG00000027446	119.4283427	196.8771338	41.97955173	0.213227158	-2.229536893	2.74555E-07	9.86572E-06	2	148846711	148865038	-	901	Cstdc2	GO:0004869;GO:0004869;GO:0004869;GO:0005576;GO:0005615;GO:0010951;GO:0019730;	-	-	-	-	cystatin domain containing 2 [Source:MGI Symbol;Acc:MGI:1924955]	77705	Q9D264
ENSMUSG00000028399	729.3177149	1113.807515	344.8279145	0.309593812	-1.691551459	2.79914E-07	1.00381E-05	4	75941238	78211961	-	22822	Ptprd	GO:0004721;GO:0004725;GO:0004725;GO:0004725;GO:0004725;GO:0005102;GO:0005515;GO:0005515;GO:0005515;GO:0006470;GO:0006470;GO:0006470;GO:0007157;GO:0007157;GO:0016020;GO:0016021;GO:0016311;GO:0016311;GO:0016787;GO:0016791;GO:0016791;GO:0030182;GO:0035335;GO:0046426;GO:0050775;GO:0050775;GO:0050776;GO:0050839;GO:0051965;GO:0097105;GO:0097105;GO:0098978;GO:0099056;GO:0099560;GO:0004721;GO:0004725;GO:…	K06777	EC:3.1.3.48	T	0DJQ1;0V9ZZ;12SQH;KOG4228;09Z2G;1CUGZ;1954W;0UINW;1B0XD	protein tyrosine phosphatase, receptor type, D [Source:MGI Symbol;Acc:MGI:97812]	19266	Q64487;B9EJA3
ENSMUSG00000049281	1638.50525	2432.594955	844.4155445	0.34712542	-1.526471079	2.91066E-07	1.03961E-05	9	40269217	40291618	+	5461	Scn3b	GO:0001518;GO:0001518;GO:0001518;GO:0001518;GO:0001518;GO:0005244;GO:0005272;GO:0005886;GO:0005886;GO:0006811;GO:0006814;GO:0006814;GO:0006814;GO:0006814;GO:0006814;GO:0007399;GO:0010460;GO:0010765;GO:0010765;GO:0016020;GO:0016021;GO:0016021;GO:0016021;GO:0017080;GO:0017080;GO:0017080;GO:0017080;GO:0019233;GO:0019871;GO:0030018;GO:0034765;GO:0035725;GO:0035725;GO:0044325;GO:0044325;GO:0044325;GO:…	K04847	-	W;P	0IHF3;0DR49;13MKB;0URJX;18ZZ1;0A3H7;1CUB3;1AYY4;0VEA2	sodium channel, voltage-gated, type III, beta [Source:MGI Symbol;Acc:MGI:1918882]	235281	Q8BHK2;Q0P666
ENSMUSG00000033420	2108.751757	3150.887998	1066.615516	0.338512672	-1.562718253	2.96387E-07	1.05648E-05	6	87133853	87335821	-	9537	Antxr1	GO:0001568;GO:0004888;GO:0004888;GO:0004888;GO:0004888;GO:0005518;GO:0005518;GO:0005518;GO:0005886;GO:0005886;GO:0005886;GO:0009897;GO:0009897;GO:0009986;GO:0009986;GO:0009986;GO:0016020;GO:0016021;GO:0016021;GO:0016021;GO:0022414;GO:0031258;GO:0031258;GO:0031258;GO:0031527;GO:0031527;GO:0031527;GO:0031532;GO:0031532;GO:0031532;GO:0034446;GO:0034446;GO:0034446;GO:0038023;GO:0038023;GO:0042995;GO:…	K20909	-	W;T	0DEQM;09TDC;1AV23;18ZWF;0IK1W;0UJJE;13I6B;0V4CF;1CPEB	anthrax toxin receptor 1 [Source:MGI Symbol;Acc:MGI:1916788]	69538	Q9CZ52
ENSMUSG00000035878	163.7841858	262.9095257	64.65884593	0.245935729	-2.023646752	3.01579E-07	1.07072E-05	9	54917283	54949924	+	8936	Hykk	GO:0005575;GO:0005737;GO:0016301;GO:0016310;GO:0016740;GO:0019202;GO:0047992;GO:0047992;GO:0047992;	K18201	EC:2.7.1.81	S	13J7Y;0DF4H;0V4TH;18VQ5;0UFFQ;0IDXN;09TU7;1CPUC;1AUNI	hydroxylysine kinase 1 [Source:MGI Symbol;Acc:MGI:2443139]	235386	Q5U5V2
ENSMUSG00000021209	310.2341014	480.8368711	139.6313318	0.290392314	-1.783924825	3.06534E-07	1.08616E-05	12	103532283	103613831	+	4192	Ppp4r4	GO:0001835;GO:0005515;GO:0005737;GO:0005737;GO:0005737;GO:0005829;GO:0005829;GO:0005829;GO:0008287;GO:0008287;GO:0008287;GO:0008287;GO:0019888;GO:0019888;GO:0019888;GO:0032515;GO:0032515;GO:0032515;GO:0080163;GO:0080163;GO:0080163;GO:0001835;GO:0005515;GO:0005737;GO:0005737;GO:0005829;GO:0005829;GO:0008287;GO:0008287;GO:0008287;GO:0019888;GO:0019888;GO:0032515;GO:0032515;GO:0080163;GO:0080163;GO:…	K15426	-	T	0E9R0;0V40B;0WJHM;1DGJB;13GPM;0B6RX;0IUDH;1BBMW	protein phosphatase 4, regulatory subunit 4 [Source:MGI Symbol;Acc:MGI:1921771]	74521	Q8C0Y0
ENSMUSG00000016128	1544.9233	2312.096176	777.7504237	0.336383249	-1.57182223	3.16638E-07	1.11531E-05	5	151037510	151233836	-	8594	Stard13	GO:0005096;GO:0005096;GO:0005515;GO:0005515;GO:0005737;GO:0005739;GO:0005811;GO:0007049;GO:0007165;GO:0007165;GO:0008289;GO:0008289;GO:0016020;GO:0030036;GO:0031966;GO:0035023;GO:0043542;GO:0043547;GO:0090051;GO:0097498;GO:1903671;GO:0005096;GO:0005515;GO:0005737;GO:0007165;GO:0007165;GO:0008289;GO:0008289;GO:0043542;GO:0043547;GO:0090051;GO:0097498;GO:0007165;GO:0007165;GO:0008289;GO:0008289;GO:…	K20632	-	T	1CUXH;0DK3Q;1B14P;0V7TE;KOG2200;12NR9;195JQ;0URDA;09WVF	StAR-related lipid transfer (START) domain containing 13 [Source:MGI Symbol;Acc:MGI:2385331]	243362	Q923Q2;Q3UWP1
ENSMUSG00000071856	598.4699486	907.960832	288.9790653	0.318272612	-1.651665081	3.24724E-07	1.14148E-05	18	44425060	44812182	-	14577	Mcc	GO:0005509;GO:0005509;GO:0005634;GO:0005634;GO:0005654;GO:0005654;GO:0005737;GO:0005737;GO:0005829;GO:0005829;GO:0005886;GO:0005886;GO:0010633;GO:0010633;GO:0036464;GO:0036464;GO:0045184;GO:0045184;GO:0050680;GO:0050680;GO:0090090;GO:0090090;GO:0005634;GO:0005654;GO:0005737;GO:0005829;GO:0005886;GO:0010633;GO:0036464;GO:0045184;GO:0050680;GO:0090090;	-	-	S;T	0UPTX;1B1X7;0DPWV;1CYWD;0IESN;12SWT;194DE;0V9DS;0A0IV	mutated in colorectal cancers [Source:MGI Symbol;Acc:MGI:96930]	328949	Q3TYX4;E9PWI3
ENSMUSG00000078252	14.64015859	29.28031718	0	0	-Inf	3.36689E-07	1.17894E-05	11	99993234	99993994	-	761	Krtap17-1	GO:0003674;GO:0008150;	-	-	-	-	keratin associated protein 17-1 [Source:MGI Symbol;Acc:MGI:1925164]	77914	A2A5X6
ENSMUSG00000045680	1353.72953	2033.71563	673.7434297	0.331286941	-1.593846761	3.37917E-07	1.18092E-05	10	22817281	22820174	-	2349	Tcf21	GO:0000122;GO:0000122;GO:0000122;GO:0000122;GO:0000977;GO:0000981;GO:0001227;GO:0001227;GO:0001227;GO:0001228;GO:0001657;GO:0001658;GO:0001763;GO:0001822;GO:0001944;GO:0003677;GO:0005515;GO:0005634;GO:0005634;GO:0005634;GO:0005634;GO:0006357;GO:0007530;GO:0007548;GO:0009887;GO:0014707;GO:0030855;GO:0031063;GO:0032502;GO:0032835;GO:0042826;GO:0043425;GO:0043425;GO:0045944;GO:0046983;GO:0046983;GO:…	-	-	K	KOG4029;13B56;1CXXP;0VC82;0A1CJ;0UJRK;1AS7T;0DNZZ;18TWJ	transcription factor 21 [Source:MGI Symbol;Acc:MGI:1202715]	21412	O35437
ENSMUSG00000046719	89.39089383	150.6234104	28.15837726	0.186945556	-2.419309916	3.42122E-07	1.19243E-05	11	95509845	95514570	-	2099	Nxph3	GO:0005102;GO:0005102;GO:0005576;	K16658	-	O	0IK4V;0DI5I;13NU3;1CSVX;0A0UN;0VBRA;18T8W;0UKIR;1AW17	neurexophilin 3 [Source:MGI Symbol;Acc:MGI:1336188]	104079	Q91VX5;Q544G3
ENSMUSG00000032285	382.0930665	592.913513	171.2726199	0.28886611	-1.791527141	3.42549E-07	1.19243E-05	9	54698873	54716315	+	3589	Dnaja4	GO:0005524;GO:0005524;GO:0005829;GO:0005829;GO:0006457;GO:0006457;GO:0009408;GO:0009408;GO:0010596;GO:0010628;GO:0016020;GO:0016020;GO:0031072;GO:0031072;GO:0042026;GO:0046872;GO:0051082;GO:0051082;GO:0051082;GO:0051087;GO:0090084;GO:0006457;GO:0006457;GO:0031072;GO:0031072;GO:0046872;GO:0051082;GO:0051082;GO:0005524;GO:0005524;GO:0005829;GO:0005829;GO:0005829;GO:0006457;GO:0006457;GO:0009408;GO:…	K09505	-	O	0DM9W;0V62A;12NR7;18URC;KOG0712;0UP5A;1AYQI;09UMX;1CW4Z	DnaJ heat shock protein family (Hsp40) member A4 [Source:MGI Symbol;Acc:MGI:1927638]	58233	Q9JMC3
ENSMUSG00000002020	1326.169619	2002.851398	649.48784	0.324281592	-1.624680964	3.52262E-07	1.22385E-05	12	84783212	84876532	-	8184	Ltbp2	GO:0005509;GO:0005509;GO:0005509;GO:0005509;GO:0097435;GO:0005509;GO:0005509;GO:0005509;GO:0005509;GO:0005509;GO:0005509;GO:0005509;GO:0005509;	K08023	-	T	0E5RZ;0V2J0;0WCT2;14TG3;0B0AD;1DCRR;0KD9U;1BA24;196TB	latent transforming growth factor beta binding protein 2 [Source:MGI Symbol;Acc:MGI:99502]	16997	O08999;Q0VD84
ENSMUSG00000022656	1377.002076	2056.087932	697.916219	0.339438897	-1.558776201	3.58436E-07	1.24047E-05	16	46387706	46498525	-	12747	Nectin3	GO:0002089;GO:0005515;GO:0005886;GO:0005886;GO:0005911;GO:0005911;GO:0005911;GO:0005911;GO:0005912;GO:0005912;GO:0007155;GO:0007155;GO:0007155;GO:0007155;GO:0007156;GO:0007156;GO:0007157;GO:0007286;GO:0007286;GO:0009566;GO:0016020;GO:0016021;GO:0030054;GO:0030424;GO:0030425;GO:0042802;GO:0042803;GO:0042803;GO:0042803;GO:0043296;GO:0043296;GO:0044291;GO:0045202;GO:0045202;GO:0045211;GO:0050839;GO:…	K06592	-	T	0V87X;1CTBY;0UNV9;0IGR7;1AYCN;0DIM1;18ZAI;12TGU;09X9J	nectin cell adhesion molecule 3 [Source:MGI Symbol;Acc:MGI:1930171]	58998	Q9JLB9
ENSMUSG00000056973	5881.51673	8760.518667	3002.514793	0.342732538	-1.544844933	3.7673E-07	1.29874E-05	8	93166068	93197838	-	2369	Ces1d	GO:0004771;GO:0004771;GO:0004771;GO:0004806;GO:0004806;GO:0005615;GO:0005737;GO:0005737;GO:0005783;GO:0005783;GO:0005783;GO:0005788;GO:0005811;GO:0005811;GO:0005829;GO:0005829;GO:0006629;GO:0006637;GO:0006695;GO:0008203;GO:0009636;GO:0010875;GO:0010887;GO:0016042;GO:0016042;GO:0016042;GO:0016787;GO:0019626;GO:0030339;GO:0030855;GO:0034379;GO:0042632;GO:0043231;GO:0043231;GO:0043691;GO:0046464;GO:…	K01044	EC:3.1.1.1	Q;T;I	1B4DB;0DEJK;KOG1516;1318D;18UUN;09T8E;0UQ3W;1CP9H;0V47D	carboxylesterase 1D [Source:MGI Symbol;Acc:MGI:2148202]	104158	Q8VCT4
ENSMUSG00000041741	949.9323949	1433.819197	466.0455925	0.325037908	-1.62132011	3.83791E-07	1.32052E-05	6	141249269	141507448	+	12737	Pde3a	GO:0001556;GO:0001556;GO:0001556;GO:0004114;GO:0004114;GO:0004114;GO:0004115;GO:0004115;GO:0005829;GO:0005829;GO:0005829;GO:0007165;GO:0007165;GO:0008081;GO:0008081;GO:0016020;GO:0016020;GO:0016021;GO:0016787;GO:0019933;GO:0019933;GO:0019933;GO:0019934;GO:0019934;GO:0019934;GO:0040020;GO:0042493;GO:0043066;GO:0043066;GO:0043116;GO:0043116;GO:0043117;GO:0043117;GO:0043951;GO:0043951;GO:0043951;GO:…	K19021	EC:3.1.4.17	F;T	09W7K;1CSXC;18UNE;0UI8Q;0V75X;0DHGM;0IEGG;12QSD;1ATP2	phosphodiesterase 3A, cGMP inhibited [Source:MGI Symbol;Acc:MGI:1860764]	54611	Q9Z0X4;B2RR84
ENSMUSG00000039349	1419.371516	2107.380082	731.3629499	0.34704843	-1.526791091	3.94048E-07	1.34801E-05	1	184871926	184883218	-	3035	C130074G19Rik	GO:0003674;GO:0008150;GO:0016020;GO:0016021;GO:0097731;GO:0097731;	-	-	U	0J4WE;13Y82;1B6DK;0UVQH;0VIPK;0DUJQ;193R3;0A7UU;1D3XA	RIKEN cDNA C130074G19 gene [Source:MGI Symbol;Acc:MGI:2444831]	226777	Q8BGN9
ENSMUSG00000028082	1275.176325	1916.086174	634.2664759	0.331021895	-1.595001451	4.03644E-07	1.37819E-05	3	85971109	86130526	+	9004	Sh3d19	GO:0005515;GO:0005515;GO:0005515;GO:0005654;GO:0005737;GO:0005829;GO:0005886;GO:0007010;GO:0007010;GO:0022604;GO:0022604;GO:0051044;GO:0070064;GO:0005515;GO:0005515;GO:0005654;GO:0005654;GO:0005737;GO:0005829;GO:0005829;GO:0005886;GO:0005886;GO:0007010;GO:0007010;GO:0007010;GO:0022604;GO:0022604;GO:0022604;GO:0051044;GO:0051044;GO:0070064;GO:0005515;GO:0005515;GO:0005515;GO:0005654;GO:0005737;GO:…	K23714	-	T	1DF2H;0E83B;0WGJZ;0V312;1975G;0B43W;13CJK;0IPNQ;1BAX8	SH3 domain protein D19 [Source:MGI Symbol;Acc:MGI:1350923]	27059	Q91X43
ENSMUSG00000052698	480.6806817	743.1574229	218.2039405	0.293617387	-1.767990694	4.14672E-07	1.41314E-05	9	67217087	67559703	-	18357	Tln2	GO:0001726;GO:0001726;GO:0003779;GO:0003779;GO:0005200;GO:0005200;GO:0005737;GO:0005856;GO:0005856;GO:0005856;GO:0005925;GO:0005925;GO:0005925;GO:0007010;GO:0007016;GO:0007155;GO:0007155;GO:0016020;GO:0051015;GO:0051015;GO:0003779;GO:0003779;GO:0005737;GO:0007155;GO:0007155;GO:0051015;GO:0051015;GO:0003779;GO:0003779;GO:0005737;GO:0007155;GO:0007155;GO:0051015;GO:0051015;GO:0001726;GO:0001726;GO:…	K06271	-	Z	KOG4261;09VZ3;0DH7V;195HY;1B1IK;0V6XH;1CRY0;12PK1;0UJA1	talin 2 [Source:MGI Symbol;Acc:MGI:1917799]	70549	Q71LX4;E9PUM4;Q8CDM9;Q68FD6;Q3TN69
ENSMUSG00000058914	22.77826486	43.87510091	1.681428817	0.038323076	-4.705642834	4.19427E-07	1.42661E-05	15	10952332	10980150	+	2557	C1qtnf3	GO:0005515;GO:0005576;GO:0005576;GO:0005581;GO:0005615;GO:0010629;GO:0032715;GO:0032991;GO:0035356;GO:0042593;GO:0042802;GO:0045721;GO:0050715;GO:0050715;GO:0050728;GO:0051897;GO:0070165;GO:0070165;GO:0070374;GO:0071638;GO:1901223;GO:0005515;GO:0005576;	K24236	-	W	09W8P;18YPT;0DHN7;0UJVW;1CSCP;1B1DZ;0IJ69;13M9A;0V7BF	C1q and tumor necrosis factor related protein 3 [Source:MGI Symbol;Acc:MGI:1932136]	81799	Q9ES30;Q4ZJN6
ENSMUSG00000026170	384.4044152	587.1498576	181.6589728	0.309391155	-1.69249614	4.26548E-07	1.44807E-05	1	74713574	74737892	+	2173	Cyp27a1	GO:0004497;GO:0005506;GO:0005506;GO:0005739;GO:0005739;GO:0005739;GO:0005739;GO:0005740;GO:0005743;GO:0005743;GO:0006629;GO:0006694;GO:0006699;GO:0006699;GO:0006699;GO:0006700;GO:0006707;GO:0006707;GO:0006707;GO:0008123;GO:0008202;GO:0008203;GO:0008203;GO:0008203;GO:0008386;GO:0016020;GO:0016491;GO:0016705;GO:0016705;GO:0020037;GO:0020037;GO:0020037;GO:0020037;GO:0020037;GO:0030343;GO:0030343;GO:…	K00488	EC:1.14.15.15	Q	1ARXH;0DGWI;09W4E;0V72R;12SBQ;1CRKT;KOG0159;18XXX;0UIUQ	cytochrome P450, family 27, subfamily a, polypeptide 1 [Source:MGI Symbol;Acc:MGI:88594]	104086	Q9DBG1
ENSMUSG00000027318	191.6895661	306.7740945	76.60503761	0.24971156	-2.001665487	4.38046E-07	1.48428E-05	2	131050591	131063814	-	5394	Adam33	GO:0004222;GO:0004222;GO:0004222;GO:0006508;GO:0006508;GO:0006508;GO:0008233;GO:0008237;GO:0008237;GO:0008237;GO:0008270;GO:0016020;GO:0016021;GO:0016787;GO:0042035;GO:0042127;GO:0046872;GO:0004222;GO:0004222;GO:0006508;GO:0006508;GO:0008237;GO:0008237;GO:0016020;GO:0016021;GO:0004222;GO:0004222;GO:0006508;GO:0006508;GO:0008233;GO:0008237;GO:0008237;GO:0008270;GO:0016020;GO:0016021;GO:0016787;GO:…	K08616	EC:3.4.24.-	O	0DIV2;12RXZ;1CTKE;0URQT;1ASWF;09VEK;KOG3607;0V6DS;191NC	a disintegrin and metallopeptidase domain 33 [Source:MGI Symbol;Acc:MGI:1341813]	110751	Q923W9;A2AP51
ENSMUSG00000021662	838.511405	1268.323223	408.6995872	0.322236146	-1.633809761	4.3901E-07	1.48472E-05	13	97899469	98206439	-	7328	Arhgef28	GO:0005085;GO:0005085;GO:0005085;GO:0005737;GO:0035556;GO:0035556;GO:0005085;GO:0005085;GO:0005085;GO:0005737;GO:0035556;GO:0035556;GO:0005085;GO:0005085;GO:0005737;GO:0035556;	K21072	-	T	13DR6;0V3AC;KOG3520;1979M;1DFGQ;1BB42;KOG3519;0E8IN;0B4VW;0WHET	Rho guanine nucleotide exchange factor (GEF) 28 [Source:MGI Symbol;Acc:MGI:1346016]	110596	P97433;G5E8P2
ENSMUSG00000038094	165.2315024	264.105765	66.35723981	0.251252523	-1.992790011	4.59412E-07	1.55078E-05	16	29395853	29544864	-	6230	Atp13a4	GO:0000166;GO:0000166;GO:0005524;GO:0006812;GO:0016020;GO:0016021;GO:0016021;GO:0016887;GO:0016887;GO:0046872;GO:0000166;GO:0000166;GO:0000166;GO:0005524;GO:0006812;GO:0006812;GO:0016020;GO:0016021;GO:0016021;GO:0016021;GO:0016887;GO:0016887;GO:0016887;GO:0046872;GO:0000166;GO:0000166;GO:0000166;GO:0005524;GO:0006812;GO:0006812;GO:0016020;GO:0016021;GO:0016021;GO:0016021;GO:0016887;GO:0016887;GO:…	K14951	EC:7.2.2.-	P	12PU6;0DEPA;0V4B6;09TBZ;KOG0208;1CPD1;1949P;0UFP9;1ARIR	ATPase type 13A4 [Source:MGI Symbol;Acc:MGI:1924456]	224079	Q5XF90;A0A0R4J0M2
ENSMUSG00000021379	171.8291374	274.4101527	69.24812209	0.252352624	-1.986487006	4.71319E-07	1.58796E-05	13	48261228	48266026	+	3849	Id4	GO:0000082;GO:0000122;GO:0000122;GO:0000122;GO:0001085;GO:0001649;GO:0005515;GO:0005515;GO:0005634;GO:0005634;GO:0005634;GO:0005634;GO:0005634;GO:0005654;GO:0005654;GO:0005737;GO:0005737;GO:0005737;GO:0007405;GO:0007420;GO:0007623;GO:0008284;GO:0010628;GO:0021766;GO:0021895;GO:0022010;GO:0030154;GO:0032922;GO:0034613;GO:0045444;GO:0045599;GO:0045665;GO:0045892;GO:0045892;GO:0045892;GO:0045892;GO:…	K17695	-	K	0IVMK;13TWD;1D1X0;0DR65;1B26V;0A56V;0UUSA;0VG2A	inhibitor of DNA binding 4 [Source:MGI Symbol;Acc:MGI:99414]	15904	P41139;Q544D2
ENSMUSG00000027293	5748.483435	8567.69035	2929.27652	0.341898038	-1.548361952	4.76497E-07	1.60238E-05	2	120089175	120154606	-	4007	Ehd4	GO:0000166;GO:0005509;GO:0005509;GO:0005515;GO:0005515;GO:0005515;GO:0005524;GO:0005525;GO:0005525;GO:0005768;GO:0005769;GO:0005783;GO:0005783;GO:0005886;GO:0005886;GO:0005886;GO:0006897;GO:0006907;GO:0006907;GO:0010008;GO:0016020;GO:0016197;GO:0030100;GO:0030100;GO:0030139;GO:0031901;GO:0032456;GO:0032456;GO:0032456;GO:0032456;GO:0032456;GO:0032456;GO:0043231;GO:0046872;GO:0048471;GO:0048471;GO:…	K12477	-	T;U	1ASKS;0V6UU;1CTEH;0USGH;09XC5;12N3T;KOG1954;0DIPJ;18U9Z	EH-domain containing 4 [Source:MGI Symbol;Acc:MGI:1919619]	98878	Q9EQP2;Q3TM70
ENSMUSG00000020422	5060.737672	7488.460483	2633.014861	0.351609636	-1.507953488	4.79983E-07	1.61106E-05	11	8431652	8664681	-	11799	Tns3	GO:0005515;GO:0005925;GO:0030054;GO:0035556;GO:0035556;GO:0005515;GO:0005925;GO:0030054;GO:0035556;GO:0035556;GO:0003674;GO:0005515;GO:0005829;GO:0005829;GO:0005925;GO:0005925;GO:0005925;GO:0008284;GO:0016477;GO:0030054;GO:0048286;	K18080	-	Z;T	1DGKN;KOG1930;KOG2283;0B6UQ;0E9SG;13GTS;0WJKZ;1BBNG;197IR;0V410	tensin 3 [Source:MGI Symbol;Acc:MGI:2443012]	319939	Q5SSZ5;Q8BWF4
ENSMUSG00000089997	50.53859902	89.17061058	11.90658746	0.133525916	-2.904808314	4.88422E-07	1.63324E-05	6	87675590	87722801	-	3681	1810020O05Rik	-	-	-	-	-	Riken cDNA 1810020O05 gene [Source:MGI Symbol;Acc:MGI:3586838]	-	-
ENSMUSG00000007655	12478.68099	18545.065	6412.296989	0.345768375	-1.532122173	5.1777E-07	1.7121E-05	6	17306335	17341452	+	3444	Cav1	GO:0000122;GO:0000139;GO:0000139;GO:0000139;GO:0000139;GO:0000149;GO:0000188;GO:0001525;GO:0001570;GO:0001666;GO:0001937;GO:0001937;GO:0001938;GO:0001960;GO:0002026;GO:0002080;GO:0002095;GO:0002931;GO:0003057;GO:0005102;GO:0005102;GO:0005515;GO:0005515;GO:0005515;GO:0005737;GO:0005739;GO:0005768;GO:0005768;GO:0005768;GO:0005778;GO:0005783;GO:0005783;GO:0005783;GO:0005794;GO:0005794;GO:0005794;GO:…	K06278	-	T;V	0IV7A;0A3GD;0VEBF;13KXN;1B1ZN;0DR3M;0UU92;1D08I;194HN	caveolin 1, caveolae protein [Source:MGI Symbol;Acc:MGI:102709]	12389	P49817
ENSMUSG00000025078	1716.658897	2543.921486	889.3963078	0.349616257	-1.516155824	5.57451E-07	1.83311E-05	19	56548261	56603503	+	8718	Nhlrc2	GO:0003674;GO:0005515;GO:0005737;GO:0005829;GO:0005829;GO:0005829;GO:0008150;GO:0045454;	-	-	O	0WJ14;0E9G0;1BBHB;1DGB9;13FZ7;197G1;0B6B9;0ITFZ;0V3UC	NHL repeat containing 2 [Source:MGI Symbol;Acc:MGI:1914116]	66866	Q8BZW8;B2RR26
ENSMUSG00000061535	315.4486001	489.7913263	141.1058739	0.28809386	-1.79538918	5.75919E-07	1.89035E-05	5	43515538	43618803	+	4162	C1qtnf7	GO:0005515;GO:0005576;GO:0005515;GO:0005515;GO:0005576;GO:0005581;GO:0005615;GO:0042802;	K24218	-	-	-	C1q and tumor necrosis factor related protein 7 [Source:MGI Symbol;Acc:MGI:1925911]	109323	Q8BVD7;Q5BKS0
ENSMUSG00000050103	189.3639727	300.4843149	78.24363043	0.260391729	-1.941244468	5.83266E-07	1.90744E-05	12	37241641	37582202	+	6397	Agmo	GO:0005506;GO:0005506;GO:0005506;GO:0005506;GO:0005506;GO:0005783;GO:0005783;GO:0005783;GO:0005783;GO:0005789;GO:0006643;GO:0006643;GO:0006643;GO:0006643;GO:0008610;GO:0008610;GO:0016020;GO:0016021;GO:0016491;GO:0016491;GO:0016491;GO:0046485;GO:0046485;GO:0046485;GO:0050479;GO:0050479;GO:0050479;GO:0050479;GO:0055114;GO:0055114;GO:0055114;GO:0016020;GO:0016021;GO:0005506;GO:0005506;GO:0005506;GO:…	K15537	EC:1.14.16.5	I	13ITV;0VBPQ;1CT7A;18UGF;0UIP0;KOG0872;1AWGS;0DIGS;0A0T4	alkylglycerol monooxygenase [Source:MGI Symbol;Acc:MGI:2442495]	319660	Q8BS35
ENSMUSG00000024769	3950.111932	5862.84626	2037.377604	0.347506572	-1.524887834	5.95961E-07	1.93829E-05	19	6306456	6325652	+	6099	Cdc42bpg	GO:0000166;GO:0000287;GO:0000287;GO:0000287;GO:0004672;GO:0004672;GO:0004674;GO:0004674;GO:0004674;GO:0004674;GO:0004674;GO:0004674;GO:0005524;GO:0005524;GO:0005524;GO:0005524;GO:0005524;GO:0005737;GO:0005737;GO:0005829;GO:0005829;GO:0005856;GO:0006468;GO:0006468;GO:0006468;GO:0006468;GO:0006468;GO:0016301;GO:0016310;GO:0016740;GO:0018107;GO:0031032;GO:0031252;GO:0031252;GO:0031252;GO:0031532;GO:…	K16307	EC:2.7.11.1	T	09XUE;KOG0612;12SJ6;0DKPY;18ZVG;0UT59;1AT2C;0V8S4;1CYVR	CDC42 binding protein kinase gamma (DMPK-like) [Source:MGI Symbol;Acc:MGI:2652845]	240505	Q80UW5
ENSMUSG00000057337	318.831122	489.8637905	147.7984535	0.301713367	-1.728749481	6.08082E-07	1.97411E-05	10	60181532	60219260	-	6497	Chst3	GO:0000139;GO:0000139;GO:0005975;GO:0005975;GO:0006790;GO:0008146;GO:0008146;GO:0008459;GO:0016020;GO:0016740;GO:0030206;GO:0000139;GO:0000139;GO:0000139;GO:0001517;GO:0005794;GO:0005802;GO:0005975;GO:0005975;GO:0005975;GO:0006044;GO:0006790;GO:0006790;GO:0008146;GO:0008146;GO:0008459;GO:0008459;GO:0008459;GO:0016020;GO:0016021;GO:0016740;GO:0030206;GO:0030206;GO:0043029;GO:0050698;GO:0051272;GO:…	K01020	EC:2.8.2.17	G;U	0A11E;191AN;0IIAV;0DKEP;0VD0C;13MM4;1D0E5;0UK91;1AVP5	carbohydrate sulfotransferase 3 [Source:MGI Symbol;Acc:MGI:1858224]	53374	O88199;G5E8X5
ENSMUSG00000037973	98.06439013	171.5999585	24.52882179	0.142941887	-2.806499361	6.16043E-07	1.99632E-05	6	55836895	55978735	+	3589	Itprid1	GO:0003674;GO:0005102;GO:0005102;GO:0005575;GO:0008150;	-	-	S	0URGS;0DR8F;0IIRH;12ZXP;0VD16;0A3MJ;1D0DT;1ARKP;18ZNJ	ITPR interacting domain containing 1 [Source:MGI Symbol;Acc:MGI:2685304]	232016	Q14B48
ENSMUSG00000032855	2459.138327	3680.236007	1238.040648	0.336402515	-1.571739604	6.43757E-07	2.08234E-05	17	24549834	24596508	+	17415	Pkd1	GO:0001502;GO:0001568;GO:0001701;GO:0001822;GO:0001822;GO:0001822;GO:0001822;GO:0001889;GO:0001892;GO:0002133;GO:0002133;GO:0005261;GO:0005262;GO:0005262;GO:0005262;GO:0005515;GO:0005515;GO:0005515;GO:0005515;GO:0005634;GO:0005737;GO:0005783;GO:0005794;GO:0005794;GO:0005794;GO:0005886;GO:0005886;GO:0005886;GO:0005887;GO:0005887;GO:0005887;GO:0005929;GO:0005929;GO:0005929;GO:0006611;GO:0006807;GO:…	K04985	-	T;P	18XEC;1AW6F;KOG3599;1CS9I;0UKQC;0DHJB;137YM;09WA0;0V78C	polycystin 1, transient receptor poteintial channel interacting [Source:MGI Symbol;Acc:MGI:97603]	18763	O08852;Q5DU58
ENSMUSG00000027015	168.4483422	268.1055924	68.79109196	0.256582085	-1.962507651	6.45952E-07	2.08565E-05	2	71117923	71142926	+	5339	Cybrd1	GO:0000293;GO:0000293;GO:0000293;GO:0000293;GO:0005765;GO:0010039;GO:0010039;GO:0010039;GO:0016020;GO:0016021;GO:0016491;GO:0016491;GO:0016491;GO:0016491;GO:0031526;GO:0031526;GO:0031526;GO:0046872;GO:0055114;	K08370	EC:7.2.1.3	C	18ZKJ;0V9S7;09YUA;KOG1619;1CV2U;0UP5Z;1AYU5;0DK8Z;13M7Z	cytochrome b reductase 1 [Source:MGI Symbol;Acc:MGI:2654575]	73649	Q925G2
ENSMUSG00000021256	197.1174607	312.9868492	81.24807214	0.259589412	-1.945696554	6.62985E-07	2.13292E-05	12	86678700	86692091	+	2599	Vash1	GO:0001525;GO:0001525;GO:0001937;GO:0001937;GO:0001937;GO:0001937;GO:0003779;GO:0003779;GO:0003779;GO:0004180;GO:0004181;GO:0004181;GO:0004181;GO:0005515;GO:0005576;GO:0005615;GO:0005615;GO:0005737;GO:0005737;GO:0005737;GO:0005737;GO:0005737;GO:0005737;GO:0005783;GO:0005783;GO:0006508;GO:0006508;GO:0006508;GO:0007049;GO:0007050;GO:0008233;GO:0009611;GO:0009611;GO:0010596;GO:0010596;GO:0010628;GO:…	K23355	EC:3.4.17.17	S;T	0IFRP;0UMBI;12TU0;18UEA;1CTGG;1ATFF;0V71C;0DHC5;09W2Z	vasohibin 1 [Source:MGI Symbol;Acc:MGI:2442543]	238328	Q8C1W1
ENSMUSG00000028780	3770.470865	5606.402606	1934.539123	0.345058901	-1.535085446	6.74855E-07	2.15942E-05	5	17574281	17730268	+	7140	Sema3c	GO:0001755;GO:0001755;GO:0001756;GO:0001974;GO:0003148;GO:0003151;GO:0003215;GO:0003350;GO:0005515;GO:0005576;GO:0005615;GO:0005615;GO:0005615;GO:0005887;GO:0007275;GO:0007399;GO:0007411;GO:0007411;GO:0007507;GO:0009791;GO:0021915;GO:0030154;GO:0030215;GO:0030215;GO:0030215;GO:0030215;GO:0030335;GO:0045499;GO:0048843;GO:0050919;GO:0060174;GO:0060666;GO:0062023;GO:0071526;GO:0071526;GO:0140074;GO:…	K06840	-	T	13M0G;0DNTA;1CXQK;195J7;0VD5M;1AZ9U;0UK6K;0A29P;KOG3611	sema domain, immunoglobulin domain (Ig), short basic domain, secreted, (semaphorin) 3C [Source:MGI Symbol;Acc:MGI:107557]	20348	Q62181
ENSMUSG00000037709	484.7641549	741.8552934	227.6730165	0.306896801	-1.704174486	6.90544E-07	2.20566E-05	6	58932090	59024549	-	10505	Fam13a	GO:0003674;GO:0005575;GO:0008150;	-	-	S	197IZ;13H0J;0B6YC;1DGNA;0V41U;0IX5Y;1BBNW;0E9UC;0WJR9	family with sequence similarity 13, member A [Source:MGI Symbol;Acc:MGI:1889842]	58909	Q8BGI4
ENSMUSG00000051335	555.7974872	837.9103785	273.684596	0.326627528	-1.614281707	7.11945E-07	2.26494E-05	13	43195245	43304172	-	7208	Gfod1	GO:0005575;GO:0005576;GO:0016491;GO:0016491;GO:0016491;GO:0055114;GO:0055114;GO:0016491;GO:0016491;GO:0016491;GO:0055114;	-	-	A;S;E	1CRZN;0V6YY;09W0J;1ASTI;0DH9P;12PH5;KOG2742;18TQJ;0UPPV	glucose-fructose oxidoreductase domain containing 1 [Source:MGI Symbol;Acc:MGI:2145304]	328232	Q3UHD2
ENSMUSG00000037990	134.5290164	217.6817039	51.37632884	0.236015834	-2.083044445	7.26968E-07	2.30547E-05	10	58813359	59138916	+	7242	Sh3rf3	GO:0005515;GO:0005575;GO:0006915;GO:0006915;GO:0016567;GO:0016740;GO:0046328;GO:0046328;GO:0046330;GO:0046330;GO:0046872;GO:0046872;GO:0051865;GO:0051865;GO:0061630;GO:0061630;GO:0005515;GO:0005575;GO:0006915;GO:0006915;GO:0016567;GO:0016740;GO:0046328;GO:0046328;GO:0046330;GO:0046330;GO:0046330;GO:0046872;GO:0046872;GO:0051865;GO:0051865;GO:0051865;GO:0061630;GO:0061630;GO:0061630;	K12171	EC:2.3.2.27	O;T	0WJ1D;KOG2177;0E9G8;1BBHM;1DGBH;0B6BI;0V3UN;13FZH;197G8	SH3 domain containing ring finger 3 [Source:MGI Symbol;Acc:MGI:2444637]	237353	Q8C120
ENSMUSG00000024451	4791.226297	7049.807988	2532.644607	0.359250154	-1.476939319	7.33164E-07	2.32099E-05	18	37972628	37998969	-	7967	Arap3	GO:0001726;GO:0001726;GO:0005096;GO:0005096;GO:0005515;GO:0005547;GO:0005547;GO:0005547;GO:0005737;GO:0005856;GO:0005886;GO:0007165;GO:0007165;GO:0016020;GO:0030027;GO:0042995;GO:0043325;GO:0043547;GO:0043547;GO:0001726;GO:0001726;GO:0005096;GO:0005096;GO:0005515;GO:0005515;GO:0005547;GO:0005547;GO:0005547;GO:0005547;GO:0005737;GO:0005856;GO:0005886;GO:0007165;GO:0007165;GO:0016020;GO:0030027;GO:…	K12490	-	T	1CRV1;190P9;09VWN;0UPEF;0V6V6;12U3T;0DH4S;KOG1117;1AZAH	ArfGAP with RhoGAP domain, ankyrin repeat and PH domain 3 [Source:MGI Symbol;Acc:MGI:2147274]	106952	Q8R5G7
ENSMUSG00000051177	344.0329009	524.925165	163.1406368	0.310788371	-1.685995573	7.3598E-07	2.32578E-05	2	134786067	135475258	+	11115	Plcb1	GO:0000086;GO:0000790;GO:0001556;GO:0004435;GO:0004435;GO:0004435;GO:0004435;GO:0004435;GO:0004435;GO:0005096;GO:0005509;GO:0005509;GO:0005509;GO:0005515;GO:0005516;GO:0005516;GO:0005516;GO:0005521;GO:0005546;GO:0005546;GO:0005634;GO:0005634;GO:0005634;GO:0005634;GO:0005634;GO:0005634;GO:0005737;GO:0005737;GO:0005737;GO:0005737;GO:0005737;GO:0005737;GO:0005829;GO:0005886;GO:0006397;GO:0006629;GO:…	K05858	EC:3.1.4.11	I;B	09VSB;1CU2J;12NH2;0V5XZ;18US2;0DHSF;0UMZT;KOG0169;1B1R9	phospholipase C, beta 1 [Source:MGI Symbol;Acc:MGI:97613]	18795	Q9Z1B3;Q3UPW0
ENSMUSG00000032452	331.7122104	506.1213049	157.303116	0.310801214	-1.685935956	7.61342E-07	2.39641E-05	9	97444395	98033181	-	5691	Clstn2	GO:0000139;GO:0005509;GO:0005509;GO:0005783;GO:0005789;GO:0005794;GO:0005886;GO:0007155;GO:0007156;GO:0007156;GO:0009986;GO:0009986;GO:0014069;GO:0016020;GO:0016020;GO:0016020;GO:0016021;GO:0030054;GO:0030425;GO:0042995;GO:0045202;GO:0045211;GO:0045211;GO:0050806;GO:0050806;GO:0051965;GO:0051965;GO:0098794;GO:0098978;GO:0099061;GO:0000139;GO:0005509;GO:0005509;GO:0005783;GO:0005789;GO:0005794;GO:…	K22660	-	W	18VG6;0VA5J;KOG1834;0URF1;1B2B2;12RTG;09Z88;0DEKR;1CPAN	calsyntenin 2 [Source:MGI Symbol;Acc:MGI:1929897]	64085	Q9ER65
ENSMUSG00000028469	1166.965972	1741.901622	592.0303222	0.339875866	-1.556920172	7.63867E-07	2.39641E-05	4	43631935	43651244	+	4667	Npr2	GO:0000166;GO:0001503;GO:0001653;GO:0004383;GO:0004383;GO:0004383;GO:0004383;GO:0004672;GO:0004672;GO:0005524;GO:0005524;GO:0005525;GO:0005886;GO:0005886;GO:0005886;GO:0005886;GO:0005886;GO:0005887;GO:0005887;GO:0005887;GO:0006182;GO:0006182;GO:0006182;GO:0006182;GO:0006468;GO:0006468;GO:0007165;GO:0007168;GO:0007168;GO:0007168;GO:0007168;GO:0009190;GO:0009190;GO:0010753;GO:0010753;GO:0016020;GO:…	K12324	EC:4.6.1.2	T	09WU4;12S31;0UPW6;1CTFQ;18WD0;0DIQK;0V8B6;KOG1023;1AZJC	natriuretic peptide receptor 2 [Source:MGI Symbol;Acc:MGI:97372]	230103	Q6VVW5
ENSMUSG00000027858	1477.390995	2202.651442	752.1305471	0.341465986	-1.550186218	7.64475E-07	2.39641E-05	3	102734529	102801513	+	4755	Tspan2	GO:0003674;GO:0005654;GO:0005654;GO:0005886;GO:0005887;GO:0006954;GO:0007420;GO:0014002;GO:0014005;GO:0016020;GO:0016021;GO:0016021;GO:0016021;GO:0042552;GO:0043209;GO:0043209;GO:0048709;GO:0061564;GO:0016020;GO:0016021;GO:0016021;GO:0016021;GO:0016020;GO:0016021;GO:0016021;GO:0016021;GO:0016020;GO:0016021;GO:0016021;	K17354	-	S;T;G	0UG5D;13NJF;18SRP;0DF14;1ARYH;0V4Q7;KOG3882;09TQX;1CPQZ	tetraspanin 2 [Source:MGI Symbol;Acc:MGI:1917997]	70747	Q922J6
ENSMUSG00000037762	530.8734861	802.5151381	259.2318341	0.323024229	-1.630285712	7.79822E-07	2.43838E-05	10	70245100	70285968	+	3869	Slc16a9	GO:0005886;GO:0005887;GO:0008028;GO:0015293;GO:0015718;GO:0016020;GO:0016021;GO:0016021;GO:0022857;GO:0022857;GO:0046415;GO:0046415;GO:0055085;GO:0055085;	K08186	-	P;G	18TVA;13J48;0DNEV;1CXC5;0VBQ4;1B069;0UT0N;0A0TH;KOG2504	solute carrier family 16 (monocarboxylic acid transporters), member 9 [Source:MGI Symbol;Acc:MGI:1914109]	66859	Q7TM99
ENSMUSG00000050919	654.711491	995.8257333	313.5972487	0.314911774	-1.666980395	7.87055E-07	2.45669E-05	13	99184823	99250656	+	6382	Zfp366	GO:0000122;GO:0000122;GO:0000122;GO:0003676;GO:0003677;GO:0003714;GO:0003714;GO:0003714;GO:0005634;GO:0005634;GO:0005634;GO:0005634;GO:0030331;GO:0030331;GO:0030331;GO:0033147;GO:0033147;GO:0033147;GO:0043627;GO:0043627;GO:0043627;GO:0046872;	-	-	K	09U3R;0UGNM;12RT7;KOG1721;0V52V;0DFDF;1AXED;1CQ37;18TJY	zinc finger protein 366 [Source:MGI Symbol;Acc:MGI:2178429]	238803	Q6NS86
ENSMUSG00000022376	504.274263	765.3167578	243.2317683	0.317818427	-1.65372532	8.08401E-07	2.51451E-05	15	64697084	64922296	-	8152	Adcy8	GO:0000166;GO:0003779;GO:0003779;GO:0004016;GO:0004016;GO:0004016;GO:0004016;GO:0004016;GO:0005515;GO:0005516;GO:0005516;GO:0005524;GO:0005886;GO:0005886;GO:0005886;GO:0005886;GO:0005887;GO:0005901;GO:0005901;GO:0005905;GO:0005905;GO:0006171;GO:0006171;GO:0006171;GO:0006171;GO:0006171;GO:0007189;GO:0007189;GO:0007204;GO:0007204;GO:0007613;GO:0007616;GO:0007626;GO:0008022;GO:0008294;GO:0008294;GO:…	K08048	EC:4.6.1.1	F;C	09VH7;12SXH;0V5TX;1CYPM;0UT5W;0DEWH;1AUSG;18T4V;KOG3619	adenylate cyclase 8 [Source:MGI Symbol;Acc:MGI:1341110]	11514	P97490;Q3UUN2
ENSMUSG00000044864	1476.394931	2190.240159	762.5497024	0.348158032	-1.52218579	8.25622E-07	2.55914E-05	3	38449259	38484844	-	8490	Ankrd50	GO:0003674;GO:0003674;GO:0005515;GO:0003674;GO:0005515;	K21440	-	S	0KD23	ankyrin repeat domain 50 [Source:MGI Symbol;Acc:MGI:2139777]	99696	D3Z643
ENSMUSG00000052539	1370.259252	2038.800897	701.7176067	0.344181527	-1.538758426	8.31333E-07	2.57237E-05	3	104013259	104220374	-	8520	Magi3	GO:0000166;GO:0005109;GO:0005515;GO:0005515;GO:0005515;GO:0005515;GO:0005524;GO:0005634;GO:0005737;GO:0005886;GO:0005911;GO:0005911;GO:0005911;GO:0005911;GO:0005923;GO:0007165;GO:0007165;GO:0007165;GO:0016020;GO:0030054;GO:0030054;GO:0043507;GO:0046328;GO:0046328;GO:0060090;GO:0060090;GO:0005515;GO:0005886;GO:0005911;GO:0005911;GO:0005923;GO:0007165;GO:0007165;GO:0016020;GO:0030054;GO:0030054;GO:…	K06112	-	F;T	KOG3209;0V5V1;KOG0707;0DG4V;18XUC;0UPA3;1AWWP;1CQUE;12NZ3;09UVE	membrane associated guanylate kinase, WW and PDZ domain containing 3 [Source:MGI Symbol;Acc:MGI:1923484]	99470	Q9EQJ9
ENSMUSG00000034413	223.1644029	350.2772195	96.05158628	0.274215909	-1.86661582	8.45271E-07	2.60645E-05	17	26414829	26446349	+	6331	Neurl1b	GO:0046872;GO:0046872;GO:0005515;GO:0005737;GO:0005769;GO:0005769;GO:0007219;GO:0016567;GO:0016740;GO:0046872;GO:0061630;GO:0061630;GO:0070086;GO:0070086;	K01931	EC:2.3.2.27	O	1B17H;09U3B;0DFD4;1CWYR;KOG4172;0V52F;KOG4625;191C1;12SCR;0UQ0E	neuralized E3 ubiquitin protein ligase 1B [Source:MGI Symbol;Acc:MGI:3643092]	240055	Q0MW30
ENSMUSG00000035829	166.5939876	266.2585332	66.92944188	0.251370129	-1.992114874	8.69541E-07	2.67556E-05	2	28446800	28455508	+	5619	Ppp1r26	GO:0004864;GO:0004864;GO:0004864;GO:0005634;GO:0005730;GO:0010923;GO:0010923;GO:0010923;GO:0010923;GO:0010923;GO:0010923;GO:0032515;GO:0004864;GO:0004864;GO:0004864;GO:0005634;GO:0005730;GO:0010923;GO:0010923;GO:0010923;GO:0010923;GO:0010923;GO:0032515;	K17565	-	T	1CXA0;0IGYJ;0VBMU;1AY51;0A0RF;0UJZY;13HZ0;0DNCV;18W1R	protein phosphatase 1, regulatory subunit 26 [Source:MGI Symbol;Acc:MGI:2685193]	241289	Q6A025
ENSMUSG00000038146	1437.733172	2153.639432	721.8269124	0.335166092	-1.577051892	8.71717E-07	2.67556E-05	17	32120820	32166852	-	8089	Notch3	GO:0000122;GO:0005509;GO:0005509;GO:0005515;GO:0005515;GO:0005515;GO:0005515;GO:0005515;GO:0005634;GO:0005654;GO:0005654;GO:0005654;GO:0005829;GO:0005829;GO:0005829;GO:0005886;GO:0005886;GO:0005886;GO:0005886;GO:0005886;GO:0005887;GO:0006355;GO:0006355;GO:0006355;GO:0007219;GO:0007219;GO:0007219;GO:0007219;GO:0007219;GO:0007275;GO:0007275;GO:0007275;GO:0007411;GO:0009986;GO:0015629;GO:0015629;GO:…	K20995	-	T;K	14TG6;0E5S2;0V16Y;0WCT5;0B0AG;1DCRU;0KD9W;1BA29;196TF	notch 3 [Source:MGI Symbol;Acc:MGI:99460]	18131	Q61982
ENSMUSG00000055980	132.2915714	214.6938758	49.88926697	0.232373964	-2.105479661	9.14892E-07	2.79214E-05	1	82233101	82291416	-	9144	Irs1	GO:0001784;GO:0005158;GO:0005158;GO:0005158;GO:0005159;GO:0005654;GO:0005829;GO:0005886;GO:0005901;GO:0008286;GO:0008286;GO:0008286;GO:0010907;GO:0014065;GO:0030159;GO:0032000;GO:0032868;GO:0032869;GO:0043548;GO:0045725;GO:0046326;GO:0046628;GO:0046676;GO:0048009;	K16172	-	T	1CUA6;0DMID;0IXEK;1AY0Z;18YNZ;0UNHB;0V920;13S7P;09Y4H	insulin receptor substrate 1 [Source:MGI Symbol;Acc:MGI:99454]	16367	P35569;Q543V3
ENSMUSG00000033577	1260.566454	1871.206643	649.9262657	0.347330033	-1.52562093	9.21622E-07	2.80787E-05	9	80165031	80311729	+	12078	Myo6	GO:0000166;GO:0001726;GO:0003774;GO:0003774;GO:0003774;GO:0003779;GO:0005524;GO:0005524;GO:0005524;GO:0005634;GO:0005634;GO:0005654;GO:0005737;GO:0005737;GO:0005794;GO:0005794;GO:0005794;GO:0005829;GO:0005886;GO:0005902;GO:0005902;GO:0005905;GO:0006897;GO:0006897;GO:0007605;GO:0015031;GO:0016020;GO:0016020;GO:0016459;GO:0016459;GO:0016459;GO:0016591;GO:0030136;GO:0030139;GO:0030175;GO:0030330;GO:…	K10358	-	Z	0DMQN;191PK;1CTFM;13J93;0VB15;0UMMN;0A04W;KOG0163;1ARI8	myosin VI [Source:MGI Symbol;Acc:MGI:104785]	17920	E9Q3L1;Q8BK95
ENSMUSG00000048988	311.6906858	533.193172	90.18819951	0.169147326	-2.563647721	9.29406E-07	2.82676E-05	5	139907943	139974722	+	4172	Elfn1	GO:0004864;GO:0005515;GO:0005615;GO:0010923;GO:0010923;GO:0010923;GO:0016020;GO:0016021;GO:0030425;GO:0031012;GO:0032515;GO:0042995;GO:0050808;GO:0060076;	K17567	-	S	0VE9V;09UBZ;1D02V;1B458;0UU4N;0DQYN;13K57;0IHCP;19287	leucine rich repeat and fibronectin type III, extracellular 1 [Source:MGI Symbol;Acc:MGI:2442479]	243312	Q8C8T7
ENSMUSG00000026814	10635.83238	15565.47009	5706.194675	0.366593148	-1.447748276	1.04943E-06	3.16479E-05	2	32646595	32682669	+	4048	Eng	GO:0016020;GO:0016021;GO:0000122;GO:0001300;GO:0001525;GO:0001525;GO:0001525;GO:0001569;GO:0001570;GO:0001570;GO:0001570;GO:0001570;GO:0001666;GO:0001837;GO:0001934;GO:0001934;GO:0001937;GO:0001947;GO:0003084;GO:0003148;GO:0003198;GO:0003203;GO:0003208;GO:0003209;GO:0003222;GO:0003273;GO:0005024;GO:0005114;GO:0005114;GO:0005114;GO:0005515;GO:0005534;GO:0005534;GO:0005539;GO:0005539;GO:0005539;GO:…	K06526	-	T	0V98M;0UN8W;13KN7;1AXS3;1CVVT;0A2J0;0IQ57;0DQ6I;190QN	endoglin [Source:MGI Symbol;Acc:MGI:95392]	13805	Q63961;Q3UAM9
ENSMUSG00000054517	355.9209806	543.2173869	168.6245743	0.31041822	-1.687714856	1.05166E-06	3.16618E-05	11	116121846	116131128	-	5883	Trim65	GO:0003674;GO:0005654;GO:0005829;GO:0008270;GO:0008270;GO:0010508;GO:0010508;GO:0010508;GO:0046872;GO:0046872;GO:0003674;GO:0005515;GO:0005654;GO:0005654;GO:0005829;GO:0005829;GO:0008270;GO:0008270;GO:0010508;GO:0010508;GO:0010508;GO:0010508;GO:0046872;GO:0046872;	K12031	-	O	0WJ1I;0E9GD;1BBHR;1DGBM;13FZP;197GA;0ITG7;0B6BP;0V3UT	tripartite motif-containing 65 [Source:MGI Symbol;Acc:MGI:2442815]	338364	Q8BFW4;Q8BJT1
ENSMUSG00000000385	807.6412591	1204.308709	410.9738088	0.341252874	-1.551086897	1.08957E-06	3.27479E-05	16	97564682	97611195	-	7302	Tmprss2	GO:0004252;GO:0004252;GO:0005044;GO:0005044;GO:0005515;GO:0005576;GO:0005886;GO:0005886;GO:0005886;GO:0006508;GO:0006508;GO:0006508;GO:0006508;GO:0006508;GO:0006897;GO:0008233;GO:0008236;GO:0016020;GO:0016020;GO:0016020;GO:0016021;GO:0016540;GO:0016540;GO:0016540;GO:0016540;GO:0016787;GO:0046598;GO:0046598;GO:0046598;GO:0005044;GO:0006508;GO:0006897;GO:0008233;GO:0008236;GO:0016020;GO:0016787;	K09633	EC:3.4.21.-	O	1B56G;0UIZ2;KOG3627;19160;0DFET;0V5E5;12SGR;1CQ4J;09UET	transmembrane protease, serine 2 [Source:MGI Symbol;Acc:MGI:1354381]	50528	Q9JIQ8
ENSMUSG00000032198	2579.438077	3803.934545	1354.94161	0.356194775	-1.48926174	1.09596E-06	3.28845E-05	9	21799860	21852635	-	8782	Dock6	GO:0005085;GO:0005085;GO:0005085;GO:0005829;GO:0007264;GO:0007264;GO:0005085;GO:0007264;GO:0003674;GO:0005085;GO:0005085;GO:0005085;GO:0005737;GO:0005829;GO:0007264;GO:0007264;GO:0008150;GO:0048471;GO:0005085;GO:0005085;GO:0007264;GO:0007264;	K21852	-	T	1CP65;18TAB;0V443;12PHF;0UFEC;1ASEG;KOG1997;09T5D;0DEGG	dedicator of cytokinesis 6 [Source:MGI Symbol;Acc:MGI:1914789]	319899	Q8VDR9;A0A1L1SQR4
ENSMUSG00000026494	200.4946969	315.8563912	85.13300249	0.269530726	-1.891478347	1.1114E-06	3.32915E-05	1	178529125	178939200	+	14696	Kif26b	GO:0000166;GO:0003777;GO:0003777;GO:0003777;GO:0005515;GO:0005515;GO:0005524;GO:0005524;GO:0005524;GO:0005737;GO:0005856;GO:0005871;GO:0005874;GO:0005874;GO:0007018;GO:0007275;GO:0008017;GO:0008017;GO:0008017;GO:0022409;GO:0030010;GO:0072092;GO:0000166;GO:0003774;GO:0003777;GO:0003777;GO:0005524;GO:0005524;GO:0005524;GO:0007018;GO:0007018;GO:0008017;GO:0008017;	K10404	-	Z	18STK;1AY1P;1CVJP;0DKR6;12RT9;0UPRG;KOG4280;0V91R;09Y49	kinesin family member 26B [Source:MGI Symbol;Acc:MGI:2447076]	269152	Q7TNC6;B0G0X9
ENSMUSG00000005672	2631.154391	3855.067898	1407.240883	0.365036601	-1.453886968	1.12985E-06	3.37874E-05	5	75574916	75656722	+	8911	Kit	GO:0000166;GO:0000187;GO:0001541;GO:0001650;GO:0001669;GO:0002020;GO:0002244;GO:0002318;GO:0002320;GO:0002327;GO:0002371;GO:0002551;GO:0002573;GO:0004672;GO:0004672;GO:0004713;GO:0004713;GO:0004713;GO:0004713;GO:0004714;GO:0004714;GO:0004714;GO:0004714;GO:0004714;GO:0005020;GO:0005515;GO:0005515;GO:0005515;GO:0005524;GO:0005524;GO:0005524;GO:0005615;GO:0005737;GO:0005737;GO:0005886;GO:0005886;GO:…	K05091	EC:2.7.10.1	T	0V8AW;KOG0200;1CTFA;0UM9W;13JU7;0DIQ9;18XJM;09XCU;1B0D8	KIT proto-oncogene receptor tyrosine kinase [Source:MGI Symbol;Acc:MGI:96677]	16590	P05532
ENSMUSG00000032878	905.8096025	1354.812426	456.8067795	0.33717345	-1.568437156	1.15656E-06	3.44707E-05	11	28385685	28584324	-	6971	Ccdc85a	GO:0003674;GO:0005575;GO:0005912;GO:0008150;GO:0030054;GO:0003674;GO:0005575;GO:0005912;GO:0008150;GO:0030054;GO:0003674;GO:0005575;GO:0005912;GO:0008150;GO:0030054;GO:0005912;GO:0005912;GO:0005912;GO:0005912;	-	-	S	13N4D;0DHBR;09W2Q;KOG3819;1CS1X;0UJF9;1B2MC;0V70Z;1928U	coiled-coil domain containing 85A [Source:MGI Symbol;Acc:MGI:2445069]	216613	Q5SP85
ENSMUSG00000057457	59.26759264	102.454726	16.08045926	0.156951855	-2.671606018	1.17042E-06	3.48253E-05	X	157162075	157415312	-	6291	Phex	GO:0004222;GO:0004222;GO:0006508;GO:0006508;GO:0008237;GO:0008237;GO:0004222;GO:0004222;GO:0005783;GO:0005794;GO:0005886;GO:0006508;GO:0006508;GO:0006508;GO:0006508;GO:0006508;GO:0008233;GO:0008237;GO:0008237;GO:0008237;GO:0016020;GO:0016021;GO:0016787;GO:0019637;GO:0030282;GO:0030324;GO:0031214;GO:0033280;GO:0042476;GO:0046872;GO:0048471;GO:0060348;GO:0060416;GO:0071305;GO:0071374;GO:1904383;GO:…	K08636	EC:3.4.24.-	E	194TZ;KOG3624;0DJVG;0UJCW;09UPT;0V5PD;1AUW0;1CUNR;12PKS	phosphate regulating endopeptidase homolog, X- linked [Source:MGI Symbol;Acc:MGI:107489]	18675	P70669;Q3TYM9
ENSMUSG00000038168	131.0571402	211.1666937	50.94758673	0.241267152	-2.051296587	1.25101E-06	3.70379E-05	16	25959288	26105784	-	3721	P3h2	GO:0005506;GO:0005506;GO:0005515;GO:0005604;GO:0005654;GO:0005654;GO:0005783;GO:0005783;GO:0005783;GO:0005783;GO:0005794;GO:0005794;GO:0005794;GO:0008285;GO:0008285;GO:0008285;GO:0016491;GO:0016491;GO:0016491;GO:0016529;GO:0016705;GO:0016705;GO:0019511;GO:0019511;GO:0019511;GO:0019797;GO:0019797;GO:0019797;GO:0019797;GO:0019797;GO:0019797;GO:0031418;GO:0031418;GO:0031418;GO:0032963;GO:0032963;GO:…	K22459	EC:1.14.11.7	O;K	1CVAS;1ASP8;0UTEN;0V9YV;09Z1A;KOG4459;0DKGV;12SHB;18S5V	prolyl 3-hydroxylase 2 [Source:MGI Symbol;Acc:MGI:2146663]	210530	Q8CG71
ENSMUSG00000047146	60.51030478	104.2677417	16.75286785	0.160671628	-2.637812896	1.2873E-06	3.79322E-05	10	62804570	62908996	-	15457	Tet1	GO:0001826;GO:0001826;GO:0003677;GO:0003677;GO:0003677;GO:0003677;GO:0005506;GO:0005506;GO:0005515;GO:0005515;GO:0005634;GO:0005634;GO:0005634;GO:0005654;GO:0006211;GO:0006211;GO:0006325;GO:0006493;GO:0008270;GO:0008270;GO:0008270;GO:0008270;GO:0008284;GO:0008284;GO:0008327;GO:0008327;GO:0016491;GO:0019827;GO:0031062;GO:0031062;GO:0035511;GO:0044030;GO:0045944;GO:0045944;GO:0046872;GO:0048813;GO:…	K13097	EC:1.14.11.-	S;K;B	12RI9;1CTWK;0UMTM;0V8Q6;09XSP;0IE22;18Y85;1B4EC;0DJ4P	tet methylcytosine dioxygenase 1 [Source:MGI Symbol;Acc:MGI:1098693]	52463	E9Q9Y4
ENSMUSG00000033350	550.9522226	826.2487031	275.6557422	0.333623207	-1.583708448	1.36019E-06	3.98073E-05	9	95399292	95406722	-	7328	Chst2	GO:0000139;GO:0000139;GO:0001517;GO:0001517;GO:0001517;GO:0005654;GO:0005654;GO:0005794;GO:0005794;GO:0005794;GO:0005802;GO:0005802;GO:0005802;GO:0005829;GO:0005829;GO:0005975;GO:0005975;GO:0005975;GO:0006044;GO:0006044;GO:0006044;GO:0006790;GO:0006790;GO:0006790;GO:0006954;GO:0008146;GO:0008146;GO:0008146;GO:0016020;GO:0016021;GO:0016740;	K04745	EC:2.8.2.-	O	0VCFY;0A1KD;0IIA6;0DP8I;0UU43;1CY6I;1B3EF;18ZDY;12S9S	carbohydrate sulfotransferase 2 [Source:MGI Symbol;Acc:MGI:1891160]	54371	Q80WV3
ENSMUSG00000046561	115.8379598	187.5619436	44.11397603	0.235196838	-2.088059431	1.39859E-06	4.06666E-05	3	126363684	126440375	+	3859	Arsj	GO:0003824;GO:0003824;GO:0005576;GO:0008484;GO:0008484;GO:0015629;GO:0015629;GO:0016787;GO:0046872;	K12375	EC:3.1.6.-	T;D;P;G;L;B	12QD7;0DGBG;0V61R;1CRJN;1AV8Q;1903N;0UIT1;09V22;KOG3867	arylsulfatase J [Source:MGI Symbol;Acc:MGI:2443513]	271970	Q8BM89;Q32KI8
ENSMUSG00000053279	9353.326459	13765.61243	4941.040485	0.35894084	-1.478182015	1.47968E-06	4.27429E-05	19	20492715	20643465	+	4937	Aldh1a1	GO:0001523;GO:0001758;GO:0001758;GO:0002072;GO:0002138;GO:0004028;GO:0004029;GO:0004029;GO:0004029;GO:0005634;GO:0005737;GO:0005737;GO:0005829;GO:0005829;GO:0006979;GO:0016491;GO:0016491;GO:0016491;GO:0016620;GO:0016620;GO:0018479;GO:0018479;GO:0042493;GO:0042572;GO:0042572;GO:0042573;GO:0042802;GO:0042904;GO:0042905;GO:0043065;GO:0045471;GO:0048048;GO:0051287;GO:0055114;GO:0055114;GO:0055114;GO:…	K07249	EC:1.2.1.36	C	1CPKC;0V4J5;1AZ0P;09TK5;0DEWU;190XH;12PWF;0UQJ0;KOG2450	aldehyde dehydrogenase family 1, subfamily A1 [Source:MGI Symbol;Acc:MGI:1353450]	11668	P24549
ENSMUSG00000032741	1024.668826	1525.816771	523.5208817	0.343108617	-1.543262737	1.52662E-06	4.39563E-05	5	120534153	120588673	-	8462	Tpcn1	GO:0005216;GO:0005216;GO:0005244;GO:0005245;GO:0005245;GO:0005248;GO:0005262;GO:0005764;GO:0005765;GO:0005765;GO:0005765;GO:0005765;GO:0005768;GO:0006811;GO:0006811;GO:0006811;GO:0006816;GO:0010008;GO:0010008;GO:0010008;GO:0010008;GO:0010508;GO:0010508;GO:0015280;GO:0016020;GO:0016020;GO:0016020;GO:0016021;GO:0034765;GO:0035725;GO:0042802;GO:0042802;GO:0042803;GO:0051209;GO:0055085;GO:0055085;GO:…	K16896	-	P	0INF7;13BJI;0V2SR;1BAR7;0B3I4;0E7Q8;0WFXF;1DEQB;19727	two pore channel 1 [Source:MGI Symbol;Acc:MGI:2182472]	252972	Q9EQJ0
ENSMUSG00000036295	129.8440807	207.8245046	51.86365675	0.24955506	-2.002569938	1.53328E-06	4.40767E-05	12	41451668	41486431	-	3865	Lrrn3	GO:0001934;GO:0005515;GO:0005615;GO:0005886;GO:0016020;GO:0016021;GO:0030131;GO:0031012;GO:0044877;GO:0051965;	K24492	-	T	KOG0619;1AVDI;1CSHI;09WHS;0V7GC;13H9V;0DHT4;0UII7;191VE	leucine rich repeat protein 3, neuronal [Source:MGI Symbol;Acc:MGI:106036]	16981	Q8CBC6
ENSMUSG00000029090	701.5569101	1044.384328	358.7294925	0.343484178	-1.541684449	1.54171E-06	4.42478E-05	5	49959956	50059006	-	8113	Adgra3	GO:0004888;GO:0004888;GO:0004930;GO:0004930;GO:0004930;GO:0005515;GO:0005886;GO:0007165;GO:0007166;GO:0007166;GO:0007166;GO:0007186;GO:0007186;GO:0007186;GO:0009897;GO:0009897;GO:0016020;GO:0016020;GO:0016020;GO:0016021;GO:0016021;GO:0016021;	K08462	-	T	KOG0619;KOG4237;1CRV3;09VWR;0UFW3;0DH4U;0V6V8;1B1VW;12PIU;18T7V	adhesion G protein-coupled receptor A3 [Source:MGI Symbol;Acc:MGI:1917943]	70693	Q7TT36
ENSMUSG00000044156	42.22769768	74.27671182	10.17868353	0.137037347	-2.867358968	1.61994E-06	4.61956E-05	6	3457096	3498298	-	5874	Hepacam2	GO:0000139;GO:0003674;GO:0005654;GO:0005654;GO:0005737;GO:0005794;GO:0005794;GO:0005794;GO:0005794;GO:0005813;GO:0005813;GO:0005813;GO:0005813;GO:0005815;GO:0005819;GO:0005819;GO:0005819;GO:0005819;GO:0005856;GO:0007049;GO:0007098;GO:0007098;GO:0007098;GO:0007098;GO:0016020;GO:0016021;GO:0030496;GO:0030496;GO:0030496;GO:0030496;GO:0043231;GO:0043231;GO:0051301;GO:0072686;GO:0072686;	-	-	Z;T	0VCFQ;12TUP;1CZK0;0A2VT;18UJJ;0DIJ1;1B0QV;0IK28;0UN2B	HEPACAM family member 2 [Source:MGI Symbol;Acc:MGI:2141520]	101202	Q4VAH7
ENSMUSG00000051969	31.39883664	57.70206744	5.095605831	0.088308895	-3.501297423	1.6772E-06	4.76758E-05	14	50357914	50363663	+	3274	Tlr11	GO:0002224;GO:0002376;GO:0004888;GO:0005515;GO:0006954;GO:0006955;GO:0007165;GO:0007165;GO:0016020;GO:0016021;GO:0016021;GO:0045087;GO:0002224;GO:0002224;GO:0002376;GO:0004888;GO:0005515;GO:0005515;GO:0005887;GO:0006954;GO:0006954;GO:0006955;GO:0007165;GO:0007165;GO:0009617;GO:0016020;GO:0016021;GO:0016021;GO:0016787;GO:0038023;GO:0045087;GO:0050135;GO:0061809;	K14142	-	T	KOG0619;195TE;1B0RG;0VB0N;0DMQ4;1CWJP;0A04E;13KC6;0URDT	toll-like receptor 11 [Source:MGI Symbol;Acc:MGI:3045226]	239081	Q6R5P0;V9GWT0
ENSMUSG00000026748	1935.534713	2847.063042	1024.006383	0.35967113	-1.475249731	1.69625E-06	4.81404E-05	2	16356304	16755839	+	6947	Plxdc2	GO:0005886;GO:0016020;GO:0016021;GO:0062023;GO:0016020;GO:0016021;GO:0016020;GO:0016021;	-	-	W	0UHQD;0V80T;KOG3848;1ATAS;09X2J;12PD5;1CT3Q;0DIDB;18U91	plexin domain containing 2 [Source:MGI Symbol;Acc:MGI:1914698]	67448	Q9DC11
ENSMUSG00000033191	3873.810133	5690.330703	2057.289563	0.361541301	-1.467767632	1.70779E-06	4.83911E-05	4	118471191	118490061	-	4917	Tie1	GO:0005515;GO:0016301;GO:0016310;GO:0016740;GO:0000166;GO:0001525;GO:0001525;GO:0001568;GO:0001570;GO:0001570;GO:0001701;GO:0004672;GO:0004672;GO:0004713;GO:0004713;GO:0004713;GO:0004714;GO:0004714;GO:0005515;GO:0005524;GO:0005524;GO:0005524;GO:0005886;GO:0005886;GO:0005887;GO:0006468;GO:0006468;GO:0007169;GO:0007275;GO:0016020;GO:0016021;GO:0016021;GO:0016301;GO:0016310;GO:0016525;GO:0016740;GO:…	K05120	EC:2.7.10.1	T	0VABM;09ZEH;18ZT0;KOG0200;0DJWX;12R30;1CUQC;1AWCF;0UNHJ	tyrosine kinase with immunoglobulin-like and EGF- like domains 1 [Source:MGI Symbol;Acc:MGI:99906]	21846	Q06806
ENSMUSG00000025203	6890.119585	10055.53597	3724.703197	0.370413194	-1.432792607	1.71903E-06	4.86002E-05	19	44293674	44306864	+	5464	Scd2	GO:0004768;GO:0004768;GO:0004768;GO:0005506;GO:0005783;GO:0005783;GO:0005789;GO:0005789;GO:0006629;GO:0006629;GO:0006629;GO:0006631;GO:0006633;GO:0006636;GO:0016020;GO:0016021;GO:0016021;GO:0016491;GO:0016717;GO:0016717;GO:0030176;GO:0031090;GO:0032896;GO:0032896;GO:0043231;GO:0046872;GO:0055114;GO:0055114;GO:0055114;GO:0070542;GO:0070542;GO:1903966;GO:1903966;GO:0005789;GO:0006633;GO:0016020;GO:…	K00507	EC:1.14.19.1	I	0V4IC;KOG1600;1CRV7;1AV9J;09VWV;18WAR;0DH4Z;0UJ6M;12QBP	stearoyl-Coenzyme A desaturase 2 [Source:MGI Symbol;Acc:MGI:98240]	20250	P13011
ENSMUSG00000044340	790.3603312	1176.83097	403.8896928	0.343201108	-1.542873884	1.72063E-06	4.86002E-05	1	106171752	106394250	+	6752	Phlpp1	GO:0001932;GO:0002667;GO:0003824;GO:0003824;GO:0004721;GO:0004722;GO:0004722;GO:0005515;GO:0005634;GO:0005654;GO:0005737;GO:0005737;GO:0005737;GO:0005886;GO:0006470;GO:0006915;GO:0007165;GO:0009649;GO:0016020;GO:0016787;GO:0031965;GO:0042981;GO:0042981;GO:0043231;GO:0043408;GO:0043408;GO:0046328;GO:0046328;GO:0046872;GO:0051897;GO:0051898;GO:0051898;GO:0070373;GO:0090037;GO:0090038;GO:1900744;GO:…	K16340	EC:3.1.3.16	T	0USCI;12PJQ;KOG0619;0VA38;1AVQJ;0DINI;09Z5X;18UK0;1CTDD	PH domain and leucine rich repeat protein phosphatase 1 [Source:MGI Symbol;Acc:MGI:2138327]	98432	Q8CHE4
ENSMUSG00000006586	104.2386431	170.661093	37.81619325	0.221586494	-2.174058146	1.72868E-06	4.87506E-05	4	13743436	13893649	+	7959	Runx1t1	GO:0003714;GO:0003714;GO:0005634;GO:0006351;GO:0006355;GO:0045892;GO:0045892;GO:0046872;GO:0003714;GO:0003714;GO:0005634;GO:0005654;GO:0006351;GO:0006355;GO:0045892;GO:0045892;GO:0046872;GO:0003714;GO:0003714;GO:0005634;GO:0006351;GO:0006355;GO:0045892;GO:0045892;GO:0046872;GO:0003714;GO:0003714;GO:0003714;GO:0005515;GO:0005634;GO:0005634;GO:0005634;GO:0005654;GO:0006351;GO:0006355;GO:0006355;GO:…	K10053	-	K	0IG1Z;0V6G7;0UHTB;1CRFN;09VGY;1ATJ6;191Z1;12RR0;0DFKI	RUNX1 translocation partner 1 [Source:MGI Symbol;Acc:MGI:104793]	12395	Q61909;B1AXH9;Q8C066
ENSMUSG00000071984	421.3834182	637.7686536	204.9981828	0.321430321	-1.63742207	1.75991E-06	4.95528E-05	17	7738569	7827302	-	9870	Fndc1	GO:0001934;GO:0003674;GO:0005515;GO:0005737;GO:0005886;GO:0005911;GO:0010666;GO:0016607;GO:0031966;GO:0051223;GO:0071456;GO:0005515;GO:0001934;GO:0003674;GO:0005515;GO:0005737;GO:0005886;GO:0005911;GO:0010666;GO:0031966;GO:0051223;GO:0071456;	K24484	-	W;T	1ARTW;KOG4221;1948E;1CU9F;0UG02;12SCB;09Y3X;0DJGX;0V91B	fibronectin type III domain containing 1 [Source:MGI Symbol;Acc:MGI:1915905]	68655	E9Q043
ENSMUSG00000056492	17301.65997	25267.19904	9336.120901	0.36949568	-1.436370596	1.78832E-06	5.00365E-05	17	43360451	43459557	+	9010	Adgrf5	GO:0003094;GO:0003674;GO:0004888;GO:0004888;GO:0004930;GO:0004930;GO:0005886;GO:0006112;GO:0007166;GO:0007166;GO:0007186;GO:0007186;GO:0009986;GO:0016020;GO:0016020;GO:0016020;GO:0016021;GO:0016021;GO:0016021;GO:0019216;GO:0031410;GO:0042593;GO:0043031;GO:0043129;GO:0043129;GO:0045177;GO:0045444;GO:0048821;GO:0061626;GO:0071073;GO:0003094;GO:0003674;GO:0004888;GO:0004888;GO:0004930;GO:0004930;GO:…	K08458	-	T	0USIW;191TY;1CR6I;12TGQ;0DNU6;1AYKZ;0A1II;0VBR4;KOG4193	adhesion G protein-coupled receptor F5 [Source:MGI Symbol;Acc:MGI:2182928]	224792	G5E8Q8
ENSMUSG00000037962	125.5414049	201.2505313	49.83227854	0.247613153	-2.013840145	1.79304E-06	5.009E-05	5	125003221	125012547	+	1940	Rflna	GO:0005737;GO:0005856;GO:0031005;GO:0031005;GO:0031005;GO:0031005;GO:0032432;GO:0032432;GO:0048705;GO:0048705;GO:0061181;GO:0061181;GO:0061182;GO:0061182;GO:0061572;GO:0061572;GO:0061572;GO:0061572;GO:1900158;GO:1900158;GO:0005737;GO:0005856;GO:0031005;GO:0031005;GO:0031005;GO:0031005;GO:0032432;GO:0032432;GO:0048705;GO:0048705;GO:0061181;GO:0061181;GO:0061182;GO:0061182;GO:0061572;GO:0061572;GO:…	-	-	S	1D1WX;19677;0VBPE;0UGD9;1B1ZV;13QAP;0DSKS;0IVW8;0A5YX	refilin A [Source:MGI Symbol;Acc:MGI:1920371]	73121	Q7TS73
ENSMUSG00000022240	88.70309434	145.4149983	31.99119039	0.219999249	-2.184429497	1.84808E-06	5.15466E-05	15	30172593	31029341	+	10316	Ctnnd2	GO:0005515;GO:0007155;GO:0008013;GO:0030054;GO:0043204;GO:0050808;GO:0060828;GO:0060997;GO:0098609;GO:0098609;GO:0098609;GO:0005515;GO:0007155;GO:0030054;GO:0098609;GO:0098609;GO:0098609;GO:0098609;	K23491	-	W;T;K	0DFQ2;135V5;1CQDN;0V6M9;09VN6;0UH42;1ASST;KOG1048;18UDS	catenin (cadherin associated protein), delta 2 [Source:MGI Symbol;Acc:MGI:1195966]	18163	O35927;Q3U8L7;E9QKH8
ENSMUSG00000041842	577.3086587	866.5700568	288.0472606	0.332399277	-1.589010849	1.85131E-06	5.1556E-05	3	84442198	84480429	-	6270	Fhdc1	GO:0003779;GO:0005515;GO:0005794;GO:0005874;GO:0005874;GO:0005874;GO:0005881;GO:0005929;GO:0005929;GO:0005929;GO:0008017;GO:0030030;GO:0042995;GO:0043149;GO:0043149;GO:0043149;GO:0060271;GO:0060271;GO:0060271;GO:0090161;GO:0090161;GO:0090161;GO:0003779;GO:0005515;GO:0005794;GO:0005874;GO:0005874;GO:0005881;GO:0005929;GO:0005929;GO:0008017;GO:0030030;GO:0042995;GO:0043149;GO:0043149;GO:0060271;GO:…	-	-	Z;T	0VAHM;KOG1922;0DM4J;1CVZK;09ZKZ;191VN;12RNU;1B05M;0UQ80	FH2 domain containing 1 [Source:MGI Symbol;Acc:MGI:2684972]	229474	Q3ULZ2
ENSMUSG00000053199	87.789335	146.1542632	29.42440677	0.201324314	-2.312406678	1.88002E-06	5.2274E-05	9	51765337	51853856	+	12685	Arhgap20	GO:0005096;GO:0005096;GO:0007165;GO:0007165;GO:0043547;GO:0005096;GO:0007165;GO:0007165;GO:0043547;	K20641	-	T	1901B;1ARFK;0V4M8;0DKNK;0UPNX;1CVH2;09TN6;13HUN;KOG4724	Rho GTPase activating protein 20 [Source:MGI Symbol;Acc:MGI:2445175]	244867	Q6IFT4
ENSMUSG00000020674	2064.18508	3032.492192	1095.877967	0.361378661	-1.468416776	1.97116E-06	5.43839E-05	12	29937608	30017658	+	9648	Pxdn	GO:0004601;GO:0004601;GO:0004601;GO:0005515;GO:0006979;GO:0006979;GO:0016491;GO:0020037;GO:0020037;GO:0055114;GO:0055114;GO:0055114;GO:0098869;GO:0004601;GO:0004601;GO:0004601;GO:0004601;GO:0004601;GO:0004601;GO:0005201;GO:0005201;GO:0005201;GO:0005515;GO:0005576;GO:0005615;GO:0005615;GO:0005615;GO:0005615;GO:0005615;GO:0005783;GO:0005783;GO:0006979;GO:0006979;GO:0016491;GO:0019806;GO:0019806;GO:…	K19511	EC:1.11.1.7	M;T;U	18Z7H;0V701;KOG2408;12XAE;09W1S;1ATWW;1CXDU;0DNGE;0UICK	peroxidasin [Source:MGI Symbol;Acc:MGI:1916925]	69675	Q3UQ28
ENSMUSG00000054728	994.1175817	1463.96269	524.2724735	0.35811874	-1.48149008	2.04857E-06	5.64323E-05	13	42680623	43138526	+	9828	Phactr1	GO:0003779;GO:0003779;GO:0003779;GO:0003779;GO:0004864;GO:0005634;GO:0005737;GO:0005829;GO:0008157;GO:0008157;GO:0008157;GO:0019888;GO:0019888;GO:0021987;GO:0030036;GO:0030054;GO:0031032;GO:0031032;GO:0031532;GO:0031532;GO:0031532;GO:0032515;GO:0042325;GO:0043149;GO:0043149;GO:0043149;GO:0043666;GO:0045202;GO:0045202;GO:0048870;GO:0048870;GO:0140059;GO:2001222;GO:0003779;GO:0003779;GO:0003779;GO:…	-	-	Z;T	0E7HK;1BANF;1970V;0WFI3;0IMQP;13AZM;0B362;0V2P3;1DEIE	phosphatase and actin regulator 1 [Source:MGI Symbol;Acc:MGI:2659021]	218194	Q2M3X8
ENSMUSG00000055296	1494.651819	2199.716518	789.5871209	0.358949489	-1.478147249	2.15642E-06	5.92202E-05	4	56866923	56947437	-	17090	Tmem245	GO:0016020;GO:0016021;GO:0016020;GO:0016021;GO:0016020;GO:0016021;	-	-	S;T;W;K	13AH3;19279;0VBAY;0DFZ5;0UFF3;1CQNK;1ARBX;KOG2365;0A0EM	transmembrane protein 245 [Source:MGI Symbol;Acc:MGI:2445107]	242474	-
ENSMUSG00000038267	1184.004755	1746.21534	621.7941701	0.356081038	-1.489722485	2.31946E-06	6.33212E-05	13	34179158	34345182	-	6386	Slc22a23	GO:0016020;GO:0016021;GO:0016021;GO:0016021;GO:0022857;GO:0022857;GO:0055085;GO:0055085;GO:0006811;GO:0016020;GO:0016021;GO:0016021;GO:0016021;GO:0022857;GO:0022857;GO:0055085;GO:0055085;	K08215	-	I;P;U	197AV;13E77;0V3DV;1BB6S;KOG0255;0B55F;0E8QW;0WHRJ;1DFN2	solute carrier family 22, member 23 [Source:MGI Symbol;Acc:MGI:1920352]	73102	Q3UHH2
ENSMUSG00000032357	112.3196822	180.665216	43.97414843	0.2434013	-2.038591222	2.33246E-06	6.3565E-05	9	76951693	77045794	-	1735	Tinag	GO:0005604;GO:0005615;GO:0005764;GO:0007155;GO:0005201;GO:0005604;GO:0005604;GO:0005615;GO:0005764;GO:0006508;GO:0006508;GO:0007155;GO:0007155;GO:0008234;GO:0008234;GO:0062023;	-	-	O	1B4QH;18XJA;1CVQS;KOG1544;0V9EG;12R6P;09YGP;0URXC;0DKVM	tubulointerstitial nephritis antigen [Source:MGI Symbol;Acc:MGI:1349477]	26944	Q9WUR0
ENSMUSG00000020814	834.4905896	1240.631402	428.3497773	0.34526756	-1.534213304	2.34066E-06	6.36911E-05	11	116803062	116828046	-	2391	Mxra7	GO:0003674;GO:0005575;GO:0008150;GO:0016020;GO:0016021;	K24401	-	S	0DW0A;1D4ZU;13UGP;0A9C5;0UWAT;0VKCP;193WE;1B6QP;0J1F3	matrix-remodelling associated 7 [Source:MGI Symbol;Acc:MGI:1914872]	67622	Q9CZH7
ENSMUSG00000020160	780.2376719	1161.904355	398.5709892	0.343032529	-1.543582704	2.3919E-06	6.46901E-05	11	18879817	19018985	-	10532	Meis1	GO:0000978;GO:0000978;GO:0000981;GO:0001228;GO:0001228;GO:0001525;GO:0001525;GO:0001654;GO:0002089;GO:0003677;GO:0003677;GO:0003677;GO:0003677;GO:0003682;GO:0005515;GO:0005634;GO:0005634;GO:0005654;GO:0005667;GO:0006355;GO:0006355;GO:0006355;GO:0006357;GO:0007275;GO:0007420;GO:0007626;GO:0008284;GO:0009880;GO:0009887;GO:0030097;GO:0030097;GO:0035855;GO:0043565;GO:0045638;GO:0045665;GO:0045944;GO:…	K15613	-	K	12QXG;KOG0773;0UJ0K;1CSCS;18VIC;09WD2;0DHNB;1AUHT;0V7BH	Meis homeobox 1 [Source:MGI Symbol;Acc:MGI:104717]	17268	Q60954
ENSMUSG00000040037	37.68965752	67.87046627	7.50884876	0.110634996	-3.176120285	2.43062E-06	6.55386E-05	3	156561794	157316445	+	10506	Negr1	GO:0003674;GO:0005886;GO:0005886;GO:0007155;GO:0007626;GO:0007631;GO:0010976;GO:0016020;GO:0030425;GO:0031225;GO:0043025;GO:0098609;	K06775	-	T	0B06E;1DCNG;14TBS;1BA05;0E5NI;0KD5Q;0V141;0WCNY	neuronal growth regulator 1 [Source:MGI Symbol;Acc:MGI:2444846]	320840	Q80Z24
ENSMUSG00000040165	22.82511717	42.79289674	2.857337597	0.066771306	-3.904627934	2.43878E-06	6.56591E-05	8	3940222	3954746	-	1997	Cd209c	GO:0005537;GO:0005537;GO:0005575;GO:0008150;GO:0030246;GO:0046872;	K06563	-	T;V	14TKQ;1DCUE;0WCX7;0B0E1;0V198;0E5US;0KDEQ	CD209c antigen [Source:MGI Symbol;Acc:MGI:2157945]	170776	Q91ZW9
ENSMUSG00000040969	322.6360994	491.3145648	153.9576341	0.313358579	-1.674113602	2.46832E-06	6.62543E-05	3	133112278	133234949	-	8190	Arhgef38	GO:0005085;GO:0005085;GO:0005085;GO:0005089;GO:0005515;GO:0005575;GO:0005737;GO:0005737;GO:0005515;GO:0005085;GO:0005085;GO:0005085;GO:0005089;GO:0005575;GO:0005737;GO:0005085;GO:0005085;	-	-	T	0DRHS;0VESW;0UUDV;1AWEQ;KOG3519;0A3Y1;195Y7;13TI9;1D0QA	Rho guanine nucleotide exchange factor (GEF) 38 [Source:MGI Symbol;Acc:MGI:1924919]	77669	Q80VK6
ENSMUSG00000036528	584.9296305	866.3191092	303.5401518	0.350379149	-1.513011174	2.49252E-06	6.6703E-05	7	107595207	107748583	+	10876	Ppfibp2	GO:0005515;GO:0005515;GO:0007528;GO:0042802;GO:0042802;GO:0042802;GO:0048786;GO:0050808;GO:0098793;	-	-	S;T	18V68;0V4E3;1CPFT;1AVZC;0UPZ4;09TF1;0DES3;KOG1899;13H7T	PTPRF interacting protein, binding protein 2 (liprin beta 2) [Source:MGI Symbol;Acc:MGI:894649]	19024	O35711;G3X957
ENSMUSG00000022099	332.2538415	501.8467122	162.6609709	0.324124811	-1.625378634	2.62892E-06	6.96215E-05	14	70601263	70636048	-	9804	Dmtn	GO:0003779;GO:0003779;GO:0003779;GO:0003779;GO:0005102;GO:0005102;GO:0005737;GO:0005829;GO:0005829;GO:0005856;GO:0005884;GO:0005884;GO:0005886;GO:0005886;GO:0005886;GO:0007010;GO:0007010;GO:0008360;GO:0008360;GO:0010591;GO:0010591;GO:0010763;GO:0010801;GO:0010812;GO:0012505;GO:0014069;GO:0014731;GO:0014731;GO:0015629;GO:0016020;GO:0016020;GO:0030032;GO:0030036;GO:0030194;GO:0030507;GO:0030507;GO:…	-	-	Z	0UMBD;1CY40;KOG1044;0DG1N;1AWTU;0A1HZ;0VCDJ;12TW2;18S9Z	dematin actin binding protein [Source:MGI Symbol;Acc:MGI:99670]	13829	Q9WV69
ENSMUSG00000059588	10968.97884	15985.35713	5952.600547	0.372378327	-1.425158986	2.63424E-06	6.96588E-05	2	84330626	84425411	-	4882	Calcrl	GO:0001525;GO:0001525;GO:0001525;GO:0001605;GO:0001605;GO:0001605;GO:0001635;GO:0001635;GO:0001635;GO:0004888;GO:0004888;GO:0004930;GO:0004930;GO:0004930;GO:0004948;GO:0004948;GO:0005737;GO:0005737;GO:0005764;GO:0005764;GO:0005768;GO:0005768;GO:0005783;GO:0005783;GO:0005886;GO:0005886;GO:0005886;GO:0005886;GO:0006816;GO:0006816;GO:0007165;GO:0007166;GO:0007166;GO:0007186;GO:0007186;GO:0007186;GO:…	K04577	-	T	0UQ2M;0VACF;1CW2Q;KOG4564;1AX1B;0DGT5;18U29;1362D;09TPZ	calcitonin receptor-like [Source:MGI Symbol;Acc:MGI:1926944]	54598	Q9R1W5;A2AR99
ENSMUSG00000035435	253.3716457	390.1993715	116.5439198	0.298677877	-1.743337714	2.67907E-06	7.06347E-05	17	24264259	24351068	-	5572	Abca17	GO:0000166;GO:0005319;GO:0005524;GO:0005524;GO:0005524;GO:0005737;GO:0005783;GO:0005783;GO:0005789;GO:0006629;GO:0006638;GO:0006869;GO:0006869;GO:0016020;GO:0016021;GO:0016021;GO:0016021;GO:0016887;GO:0016887;GO:0042626;GO:0042626;GO:0042626;GO:0043231;GO:0055085;GO:0055085;GO:0000166;GO:0005319;GO:0005524;GO:0005524;GO:0005524;GO:0005737;GO:0005783;GO:0005783;GO:0005789;GO:0006629;GO:0006638;GO:…	K05643	-	Q	12P2M;0DQF9;0VDNP;KOG0059;1ASYQ;195ZQ;0US75;1CZH6;0A2T3	ATP-binding cassette, sub-family A (ABC1), member 17 [Source:MGI Symbol;Acc:MGI:3625331]	381072	E9PX95
ENSMUSG00000019647	1097.826655	1621.416028	574.2372812	0.354157891	-1.497535407	2.7445E-06	7.21463E-05	18	47235598	47368870	-	8778	Sema6a	GO:0030215;GO:0030215;GO:0001755;GO:0001764;GO:0004888;GO:0005515;GO:0005515;GO:0005515;GO:0005615;GO:0005886;GO:0005886;GO:0005887;GO:0005887;GO:0006915;GO:0007166;GO:0007275;GO:0007399;GO:0007411;GO:0007411;GO:0016020;GO:0016021;GO:0016525;GO:0030154;GO:0030215;GO:0030215;GO:0030215;GO:0030215;GO:0030335;GO:0030424;GO:0035924;GO:0045499;GO:0048843;GO:0050919;GO:0051642;GO:0070373;GO:0071526;GO:…	K06842	-	T	0UFQG;09T8Q;1CPDX;1AZQM;0DEQ6;18X3J;12PB2;KOG3611;0V47N	sema domain, transmembrane domain (TM), and cytoplasmic domain, (semaphorin) 6A [Source:MGI Symbol;Acc:MGI:1203727]	20358	O35464;Q8BXZ7
ENSMUSG00000074793	1635.667732	2431.556487	839.7789767	0.345366839	-1.53379853	2.8229E-06	7.3989E-05	2	131127280	131146321	+	3685	Hspa12b	GO:0000166;GO:0003674;GO:0005524;GO:0005575;GO:0008150;	-	-	O	0UGBF;12T3W;KOG0101;0DF5M;0V4UE;09TV6;18WA5;1AV8Y;1CPVA	heat shock protein 12B [Source:MGI Symbol;Acc:MGI:1919880]	72630	Q9CZJ2
ENSMUSG00000019966	2476.408129	3617.76204	1335.054219	0.369027649	-1.438199184	2.86692E-06	7.50326E-05	10	100015630	100100416	+	5911	Kitl	GO:0001541;GO:0001541;GO:0001755;GO:0002687;GO:0002763;GO:0005125;GO:0005125;GO:0005173;GO:0005173;GO:0005173;GO:0005173;GO:0005515;GO:0005576;GO:0005576;GO:0005615;GO:0005737;GO:0005737;GO:0005737;GO:0005856;GO:0005886;GO:0005886;GO:0005886;GO:0005886;GO:0007155;GO:0007155;GO:0007155;GO:0007281;GO:0008083;GO:0008284;GO:0008284;GO:0008284;GO:0008284;GO:0008584;GO:0016020;GO:0016020;GO:0016020;GO:…	K05461	-	W	190EM;0DKQT;0VA5Y;1CVJA;0IF3Y;1AS7G;0UGEV;09Z8N;13PGF	kit ligand [Source:MGI Symbol;Acc:MGI:96974]	17311	P20826
ENSMUSG00000091243	564.3951159	839.2276363	289.5625954	0.345034628	-1.535186935	2.92007E-06	7.59773E-05	16	65815257	65866368	+	7104	Vgll3	GO:0005634;GO:0005634;GO:0005634;GO:0006355;GO:0006355;GO:0005634;GO:0005634;GO:0005634;GO:0006355;GO:0006355;	-	-	K	1ATID;0II4C;18S3M;0A2F3;0DQ25;13HWP;0VDAT;1CZ32;0UP8J	vestigial like family member 3 [Source:MGI Symbol;Acc:MGI:1920819]	73569	-
ENSMUSG00000033960	4195.560489	6136.109203	2255.011775	0.367498638	-1.444189192	2.9574E-06	7.6613E-05	18	4634878	4682869	+	7311	Jcad	GO:0003674;GO:0005911;GO:0005911;GO:0005911;GO:0005911;GO:0005912;GO:0005912;GO:0005912;GO:0005912;GO:0007155;GO:0030054;GO:0030054;GO:0032587;GO:0032587;GO:0032587;GO:0043410;GO:0043410;GO:0048471;GO:0048471;GO:0090050;GO:0090050;GO:1900748;GO:1900748;GO:1903589;GO:1903589;GO:1903589;GO:1903672;GO:0003674;GO:0005911;GO:0005911;GO:0005911;GO:0005911;GO:0005912;GO:0005912;GO:0005912;GO:0007155;GO:…	-	-	S	0DNDX;0VBP5;1CWEI;0A0SR;13M70;0URR0;1B4ZI;18Z5J;0IEJ0	junctional cadherin 5 associated [Source:MGI Symbol;Acc:MGI:2685174]	240185	Q5DTX6;B7ZN02
ENSMUSG00000030302	63.29934636	111.016482	15.58221069	0.140359435	-2.83280205	2.99128E-06	7.73782E-05	6	113743831	114042613	-	12612	Atp2b2	GO:0000166;GO:0000166;GO:0000166;GO:0000902;GO:0005388;GO:0005388;GO:0005388;GO:0005388;GO:0005388;GO:0005509;GO:0005509;GO:0005516;GO:0005516;GO:0005524;GO:0005524;GO:0005524;GO:0005524;GO:0005737;GO:0005737;GO:0005783;GO:0005886;GO:0005886;GO:0005929;GO:0006811;GO:0006816;GO:0006816;GO:0006816;GO:0006874;GO:0006874;GO:0006996;GO:0007595;GO:0007605;GO:0007605;GO:0007626;GO:0008022;GO:0008022;GO:…	K05850	EC:7.2.2.10	P	0DJY0;0UQ5P;1AXDM;18WYR;12P5I;09YFF;1CURI;KOG0204;0V9D9	ATPase, Ca++ transporting, plasma membrane 2 [Source:MGI Symbol;Acc:MGI:105368]	11941	Q9R0K7;Q3UHJ3;Q3UHH0
ENSMUSG00000031558	639.4048679	955.9652413	322.8444945	0.337715725	-1.566118738	3.00847E-06	7.75975E-05	5	47983138	48307733	+	25433	Slit2	GO:0001656;GO:0001657;GO:0001701;GO:0001822;GO:0001933;GO:0002042;GO:0002689;GO:0003180;GO:0003184;GO:0005095;GO:0005102;GO:0005201;GO:0005509;GO:0005509;GO:0005515;GO:0005515;GO:0005576;GO:0005615;GO:0005615;GO:0005737;GO:0005886;GO:0005886;GO:0006935;GO:0007275;GO:0007399;GO:0007409;GO:0007411;GO:0007411;GO:0008045;GO:0008201;GO:0008201;GO:0008201;GO:0008285;GO:0009986;GO:0010593;GO:0010596;GO:…	K06839	-	T	1AW0U;18WXT;KOG4237;0VBMR;0A0RC;1CX9Y;0DNCR;12U4V;0UTKX	slit guidance ligand 2 [Source:MGI Symbol;Acc:MGI:1315205]	20563	Q9R1B9
ENSMUSG00000023243	280.3670887	417.915769	142.8184085	0.341739698	-1.54903025	3.01384E-06	7.76237E-05	14	20140057	20181809	-	3404	Kcnk5	GO:0005249;GO:0005267;GO:0005267;GO:0005267;GO:0005267;GO:0005887;GO:0006811;GO:0006813;GO:0016020;GO:0016020;GO:0016020;GO:0016021;GO:0022841;GO:0030322;GO:0060075;GO:0071805;GO:0071805;GO:0071805;GO:0071805;GO:0097623;GO:1990573;	K04916	-	P	0A11U;0DNPM;0V77Y;13H9T;1CXKY;KOG1418;18XD9;1AVXD;0US0J	potassium channel, subfamily K, member 5 [Source:MGI Symbol;Acc:MGI:1336175]	16529	Q9JK62
ENSMUSG00000057074	35.08892296	62.41442011	7.763425807	0.124385131	-3.007114062	3.03142E-06	7.79639E-05	8	93302369	93337308	-	2388	Ces1g	GO:0004771;GO:0004771;GO:0004806;GO:0005615;GO:0005737;GO:0005783;GO:0005788;GO:0005811;GO:0008203;GO:0009617;GO:0010468;GO:0010875;GO:0010887;GO:0016042;GO:0016787;GO:0034378;GO:0043691;GO:0052689;GO:0052689;GO:0070857;GO:0080030;GO:0090205;GO:0090207;GO:0090320;GO:0120188;	-	-	Q	KOG1516	carboxylesterase 1G [Source:MGI Symbol;Acc:MGI:88378]	12623	Q8VCC2;Q3UW56
ENSMUSG00000040170	10760.77035	15673.49806	5848.042651	0.373116622	-1.422301462	3.07908E-06	7.90754E-05	1	162874317	162898726	-	5609	Fmo2	GO:0004497;GO:0004497;GO:0004497;GO:0004499;GO:0004499;GO:0004499;GO:0004499;GO:0004499;GO:0005783;GO:0005789;GO:0006082;GO:0006082;GO:0006739;GO:0006739;GO:0006805;GO:0006805;GO:0009404;GO:0009404;GO:0016020;GO:0016020;GO:0016020;GO:0016021;GO:0016491;GO:0017144;GO:0017144;GO:0031090;GO:0043231;GO:0050660;GO:0050660;GO:0050661;GO:0050661;GO:0055114;GO:0055114;GO:0055114;GO:0070995;GO:0070995;GO:…	K00485	EC:1.14.13.8	Q;C	0URCQ;09Y1K;1AWMY;12SFZ;KOG1399;1CWF5;0V6D1;18VD1;0DMJV	flavin containing monooxygenase 2 [Source:MGI Symbol;Acc:MGI:1916776]	55990	Q8K2I3
ENSMUSG00000054459	154.7072487	244.6671551	64.74734235	0.264634386	-1.917927561	3.13979E-06	8.05187E-05	12	11325242	11436613	-	1956	Vsnl1	GO:0005509;GO:0005509;GO:0005829;GO:0016020;GO:0035774;GO:0045921;GO:0046676;GO:0046872;GO:0005509;GO:0005509;GO:0005829;GO:0016020;GO:0035774;GO:0045921;GO:0046676;GO:0046872;	K19936	-	T	1CTDW;13KKT;1AWQH;KOG0044;0V89W;0DIP0;0UHIC;09XBJ;18U9S	visinin-like 1 [Source:MGI Symbol;Acc:MGI:1349453]	26950	P62761;Q4W4C9
ENSMUSG00000028864	233.3080124	358.8041354	107.8118893	0.300475604	-1.734680233	3.18177E-06	8.14781E-05	5	16553495	16620152	+	7186	Hgf	GO:0000187;GO:0000902;GO:0001889;GO:0001934;GO:0004252;GO:0004252;GO:0004252;GO:0005515;GO:0005576;GO:0005615;GO:0005615;GO:0006508;GO:0006508;GO:0008083;GO:0008083;GO:0008083;GO:0014068;GO:0014068;GO:0030212;GO:0030335;GO:0030335;GO:0030335;GO:0031100;GO:0031643;GO:0031643;GO:0032715;GO:0032733;GO:0033137;GO:0035729;GO:0035729;GO:0035729;GO:0042056;GO:0042056;GO:0042802;GO:0042802;GO:0043066;GO:…	K05460	-	O;T	1CP7D;0V456;1AVJA;0UFFZ;0IDXR;12N2K;0DEHM;18WJQ;09T6F	hepatocyte growth factor [Source:MGI Symbol;Acc:MGI:96079]	15234	Q08048;Q8C9G5
ENSMUSG00000032908	439.2998436	662.1689356	216.4307515	0.326851261	-1.613293833	3.23337E-06	8.26806E-05	1	78310345	78420289	+	4002	Sgpp2	GO:0005783;GO:0005783;GO:0005783;GO:0005783;GO:0005789;GO:0005789;GO:0006670;GO:0006670;GO:0006670;GO:0016020;GO:0016020;GO:0016021;GO:0016787;GO:0042392;GO:0042392;GO:0042392;GO:0042392;GO:0042577;GO:0046839;GO:0061469;	K04717	EC:3.1.3.-	I	0DJYD;0UH32;KOG2822;12U6C;1B15D;1CWWU;09WA1;18XDS;0V78D	sphingosine-1-phosphate phosphotase 2 [Source:MGI Symbol;Acc:MGI:3589109]	433323	Q810K3
ENSMUSG00000070348	1114.31795	1645.503681	583.1322195	0.354379164	-1.496634311	3.24469E-06	8.28513E-05	7	144929931	144939925	-	4709	Ccnd1	GO:0000079;GO:0000082;GO:0000082;GO:0000082;GO:0000122;GO:0000122;GO:0000122;GO:0000307;GO:0000307;GO:0000307;GO:0000307;GO:0000320;GO:0001889;GO:0001934;GO:0001934;GO:0001934;GO:0003714;GO:0003714;GO:0003714;GO:0004672;GO:0005515;GO:0005515;GO:0005515;GO:0005634;GO:0005634;GO:0005634;GO:0005634;GO:0005634;GO:0005654;GO:0005654;GO:0005654;GO:0005737;GO:0005737;GO:0005737;GO:0005737;GO:0005829;GO:…	K04503	-	D	09WBY;1B38C;18X2W;1CYMJ;0V7AD;12TGV;0DNGX;0USZU;KOG0656	cyclin D1 [Source:MGI Symbol;Acc:MGI:88313]	12443	P25322;Q790L7
ENSMUSG00000002799	1000.97804	1481.049283	520.9067965	0.351714695	-1.507522483	3.26827E-06	8.30962E-05	12	112907819	112929776	-	6965	Jag2	GO:0001501;GO:0001701;GO:0001709;GO:0003016;GO:0005112;GO:0005112;GO:0005112;GO:0005112;GO:0005112;GO:0005112;GO:0005509;GO:0005509;GO:0005515;GO:0005515;GO:0005886;GO:0005887;GO:0007154;GO:0007154;GO:0007219;GO:0007219;GO:0007219;GO:0007275;GO:0007275;GO:0007275;GO:0007283;GO:0007283;GO:0007605;GO:0008083;GO:0008083;GO:0008083;GO:0009912;GO:0016020;GO:0016020;GO:0016020;GO:0016020;GO:0016021;GO:…	K21635	-	T	1CTAH;192F8;0V4PR;KOG1217;0DF5Z;0UGBV;09TVI;12NZS;1B3N7	jagged 2 [Source:MGI Symbol;Acc:MGI:1098270]	16450	Q9QYE5
ENSMUSG00000037605	489.3559442	732.8143048	245.8975835	0.335552379	-1.575390108	3.29967E-06	8.36447E-05	5	81020138	81825133	+	17750	Adgrl3	GO:0004888;GO:0004888;GO:0004930;GO:0004930;GO:0005886;GO:0007166;GO:0007166;GO:0007186;GO:0007186;GO:0016020;GO:0016020;GO:0016020;GO:0016021;GO:0016021;GO:0016021;GO:0030246;GO:0030246;GO:0030424;GO:0004888;GO:0004888;GO:0004930;GO:0004930;GO:0005886;GO:0007166;GO:0007166;GO:0007186;GO:0007186;GO:0016020;GO:0016020;GO:0016020;GO:0016021;GO:0016021;GO:0016021;GO:0030246;GO:0030246;GO:0030424;GO:…	K04594	-	W;T;U	0UN40;1CSMA;12QTI;KOG4729;1AXKF;KOG3545;191GB;09WM3;KOG4193;0DHWQ;0V66H	adhesion G protein-coupled receptor L3 [Source:MGI Symbol;Acc:MGI:2441950]	319387	Q80TS3
ENSMUSG00000039953	3736.887338	5441.523873	2032.250803	0.373470897	-1.42093227	3.40445E-06	8.60675E-05	4	149586468	149648899	+	4662	Clstn1	GO:0000139;GO:0001540;GO:0001558;GO:0005509;GO:0005509;GO:0005509;GO:0005515;GO:0005576;GO:0005634;GO:0005783;GO:0005789;GO:0005794;GO:0005886;GO:0006874;GO:0007155;GO:0007156;GO:0007156;GO:0007268;GO:0009986;GO:0009986;GO:0014069;GO:0016020;GO:0016020;GO:0016020;GO:0016021;GO:0016021;GO:0019894;GO:0030054;GO:0042988;GO:0042995;GO:0043005;GO:0045202;GO:0045211;GO:0045211;GO:0050806;GO:0050806;GO:…	K22659	-	W	0VA5J;18S6B;KOG1834;12RTG;1ARFP;0UFJU;09Z88;0DEKR;1CPAN	calsyntenin 1 [Source:MGI Symbol;Acc:MGI:1929895]	65945	Q9EPL2
ENSMUSG00000034771	667.1992576	988.2027505	346.1957647	0.35032868	-1.513218996	3.56535E-06	8.97532E-05	10	81574561	81590845	+	6221	Tle2	GO:0005515;GO:0005634;GO:0005634;GO:0005634;GO:0006355;GO:0006355;GO:0016055;GO:0005515;GO:0005634;GO:0005634;GO:0005634;GO:0006355;GO:0006355;GO:0016055;GO:0005515;GO:0005634;GO:0005634;GO:0005634;GO:0006355;GO:0006355;GO:0016055;GO:0005515;GO:0005634;GO:0005634;GO:0005634;GO:0006355;GO:0006355;GO:0016055;GO:0003714;GO:0003714;GO:0005515;GO:0005634;GO:0005634;GO:0005634;GO:0005634;GO:0005654;GO:…	-	-	K;B	12N8K;1ASQH;1D06P;0UTW7;KOG0639;0DQRQ;0A3EV;18TSI;0V4HK	transducin-like enhancer of split 2 [Source:MGI Symbol;Acc:MGI:104635]	21886	Q9WVB2;Q3UN01
ENSMUSG00000031749	949.6138619	1398.245922	500.9818022	0.358293055	-1.480788018	3.68315E-06	9.21977E-05	8	110919922	110972480	+	5041	St3gal2	GO:0005794;GO:0006486;GO:0006486;GO:0008373;GO:0008373;GO:0016020;GO:0016021;GO:0016740;GO:0016757;GO:0097503;GO:0003836;GO:0003836;GO:0003836;GO:0005576;GO:0005794;GO:0006486;GO:0006486;GO:0006486;GO:0006486;GO:0006486;GO:0008373;GO:0008373;GO:0008373;GO:0009101;GO:0009101;GO:0009247;GO:0009247;GO:0009312;GO:0009312;GO:0016020;GO:0016021;GO:0016740;GO:0016757;GO:0030259;GO:0030259;GO:0032580;GO:…	K03368	EC:2.4.99.4	G	1ARX5;0V77R;0DKMB;1CVFS;18ZSC;0UKKP;13IB8;KOG2692;0A20A	ST3 beta-galactoside alpha-2,3-sialyltransferase 2 [Source:MGI Symbol;Acc:MGI:99427]	20444	Q11204
ENSMUSG00000039628	42.01244998	73.51243427	10.51246569	0.143002552	-2.805887203	3.7096E-06	9.27295E-05	17	24752988	24758684	+	1358	Hs3st6	GO:0008146;GO:0016020;GO:0016021;GO:0016740;GO:0000139;GO:0001835;GO:0005575;GO:0005794;GO:0008146;GO:0008146;GO:0008467;GO:0008467;GO:0008467;GO:0016020;GO:0016021;GO:0016740;GO:0008146;GO:0016020;GO:0016021;GO:0016740;GO:0008146;GO:0008146;GO:0016740;	K09679	EC:2.8.2.-	O	1CTQ8;0UGB4;KOG3704;09XM9;0V8IZ;190WV;0DIYR;1B3GE;12TJT	heparan sulfate (glucosamine) 3-O-sulfotransferase 6 [Source:MGI Symbol;Acc:MGI:3580487]	328779	Q5GFD5;A2RTI7
ENSMUSG00000051339	1280.835027	1854.871801	706.7982539	0.381049652	-1.391949098	3.77492E-06	9.42302E-05	5	113086323	113221236	-	10814	2900026A02Rik	GO:0003674;GO:0005575;GO:0008150;	-	-	S	0DRQV;0IFQ8;0VF0X;0UJT7;1D0YK;12U4R;0A19B	RIKEN cDNA 2900026A02 gene [Source:MGI Symbol;Acc:MGI:1920194]	243219	Q8BRV5
ENSMUSG00000038677	121.4602417	194.5861605	48.33432295	0.248395481	-2.009289168	3.804E-06	9.4691E-05	17	28142141	28174854	+	8844	Scube3	GO:0005509;GO:0005509;GO:0005576;GO:0005615;GO:0005886;GO:0005886;GO:0009986;GO:0009986;GO:0009986;GO:0009986;GO:0042802;GO:0042802;GO:0042802;GO:0045880;GO:0005509;GO:0005509;GO:0005509;GO:0005509;GO:0005576;GO:0005615;GO:0005886;GO:0009986;GO:0009986;GO:0009986;GO:0042802;GO:0042802;GO:0045880;GO:0005509;GO:0005509;	K24468	-	T	09TSP;1CPSU;KOG1217;18U3D;0V4S0;0UNBX;1B1A3;0DF30;12SW5	signal peptide, CUB domain, EGF-like 3 [Source:MGI Symbol;Acc:MGI:3045253]	268935	Q66PY1
ENSMUSG00000027314	1128.092923	1639.60492	616.5809264	0.376054572	-1.410986058	3.92398E-06	9.75414E-05	2	119325784	119335962	+	3852	Dll4	GO:0000122;GO:0001525;GO:0001525;GO:0001569;GO:0001974;GO:0003208;GO:0003209;GO:0003222;GO:0003344;GO:0005112;GO:0005112;GO:0005509;GO:0005509;GO:0005515;GO:0005515;GO:0005886;GO:0005886;GO:0005886;GO:0005887;GO:0007154;GO:0007154;GO:0007219;GO:0007219;GO:0007219;GO:0007219;GO:0007219;GO:0007275;GO:0007275;GO:0007275;GO:0007399;GO:0007601;GO:0008285;GO:0008285;GO:0008285;GO:0010596;GO:0010596;GO:…	K06051	-	T	0DI6N;1B0VC;KOG1217;0UFDP;18Z90;09ZC6;0VA9C;12PNX;1CVPJ	delta like canonical Notch ligand 4 [Source:MGI Symbol;Acc:MGI:1859388]	54485	Q9JI71
ENSMUSG00000030020	1338.576283	1955.920512	721.2320544	0.368743029	-1.439312319	3.96923E-06	9.83917E-05	6	92370908	92706155	-	8631	Prickle2	GO:0005515;GO:0005634;GO:0005737;GO:0008270;GO:0008270;GO:0016020;GO:0016327;GO:0016328;GO:0031175;GO:0031965;GO:0045197;GO:0046872;GO:0005737;GO:0008270;GO:0008270;GO:0046872;GO:0005515;GO:0005634;GO:0005737;GO:0008270;GO:0008270;GO:0016020;GO:0016327;GO:0016328;GO:0031175;GO:0031965;GO:0045197;GO:0046872;GO:0005515;GO:0005634;GO:0005737;GO:0008270;GO:0008270;GO:0016020;GO:0016327;GO:0016328;GO:…	K04511	-	T	12TR2;KOG1704;0V5GC;0UH8C;0DFSV;09UH1;18US3;1ASWH;1CQGB	prickle planar cell polarity protein 2 [Source:MGI Symbol;Acc:MGI:1925144]	243548	Q80Y24;A7YQ68
ENSMUSG00000024186	216.1062582	330.3201876	101.8923288	0.30846534	-1.696819704	4.01283E-06	9.93342E-05	17	26202951	26211324	+	4206	Rgs11	GO:0007186;GO:0007186;GO:0009968;GO:0035556;GO:0035556;GO:0007186;GO:0007186;GO:0009968;GO:0031681;GO:0032991;GO:0035556;GO:0035556;	K16449	-	T	0UKJI;09WW3;0DI6C;1CSWR;0V7U5;12RNH;18VXC;KOG3589;1AXCI	regulator of G-protein signaling 11 [Source:MGI Symbol;Acc:MGI:1354739]	50782	G3X8W6
ENSMUSG00000039741	481.3221221	718.1904775	244.4537667	0.340374559	-1.554804889	4.03065E-06	9.96371E-05	11	120232947	120292296	+	11118	Bahcc1	GO:0003682;GO:0003682;GO:0003682;GO:0003682;GO:0003682;GO:0003682;	-	-	K	1DGKQ;0WJM1;0IUIU;197IT;0B6US;0E9SI;13GTU;1BBNI;0V412	BAH domain and coiled-coil containing 1 [Source:MGI Symbol;Acc:MGI:2679272]	268515	Q3UHR0
ENSMUSG00000047842	70.80699571	118.5120164	23.10197507	0.194933609	-2.358945244	4.07943E-06	0.000100703	13	52504380	52531279	-	4786	Diras2	GO:0000166;GO:0003924;GO:0003924;GO:0003924;GO:0005525;GO:0005525;GO:0005525;GO:0005525;GO:0005525;GO:0005525;GO:0005886;GO:0005886;GO:0005886;GO:0005886;GO:0007165;GO:0007165;GO:0008150;GO:0016020;GO:0016020;GO:0016020;GO:0019003;	K07841	-	S;A;J	12PJS;191Y5;1CR6J;0V67U;1B592;0DGGW;09UE2;KOG0395;0URMR	DIRAS family, GTP-binding RAS-like 2 [Source:MGI Symbol;Acc:MGI:1915453]	68203	Q5PR73;Q3UWU7
ENSMUSG00000029576	415.5355005	617.7699675	213.3010335	0.345275822	-1.534178781	4.10173E-06	0.000101114	5	142484839	142551098	-	4803	Radil	GO:0005515;GO:0005515;GO:0005874;GO:0007155;GO:0007165;GO:0007165;GO:0007275;GO:0032991;GO:0034446;GO:0005515;GO:0005515;GO:0005874;GO:0005874;GO:0007155;GO:0007165;GO:0007165;GO:0007275;GO:0032991;GO:0032991;GO:0034446;GO:0034446;GO:0005515;GO:0005515;GO:0005874;GO:0007155;GO:0007165;GO:0007275;GO:0032991;GO:0034446;GO:0005515;GO:0007155;GO:0007165;GO:0007165;GO:0007165;GO:0007165;	-	-	T	1DFEW;0B4T3;0E8GP;19791;0V395;0WHBU;13DKM;1BB33;0IQUG	Ras association and DIL domains [Source:MGI Symbol;Acc:MGI:2443088]	231858	Q69Z89
ENSMUSG00000032179	366.3848067	554.3231439	178.4464696	0.321917769	-1.635235885	4.1201E-06	0.000101426	9	75775364	75900310	+	4025	Bmp5	GO:0001501;GO:0001503;GO:0003272;GO:0003323;GO:0003323;GO:0003344;GO:0005125;GO:0005125;GO:0005515;GO:0005576;GO:0005615;GO:0005615;GO:0005615;GO:0007275;GO:0007389;GO:0008083;GO:0008083;GO:0008083;GO:0008284;GO:0008284;GO:0008285;GO:0008285;GO:0010862;GO:0010862;GO:0010862;GO:0010894;GO:0010894;GO:0021502;GO:0030154;GO:0030509;GO:0030539;GO:0030902;GO:0031982;GO:0032348;GO:0032348;GO:0043569;GO:…	K04663	-	T	13HHG;1AS44;0V4EJ;KOG3900;1CPG8;0DESH;18YZX;0UQIH;09TFG	bone morphogenetic protein 5 [Source:MGI Symbol;Acc:MGI:88181]	12160	P49003;Q3UXE6
ENSMUSG00000018750	2853.152197	4149.821227	1556.483167	0.375072342	-1.414759213	4.13898E-06	0.00010175	11	69765912	69784023	+	8117	Zbtb4	GO:0000122;GO:0000977;GO:0001227;GO:0003676;GO:0003677;GO:0003677;GO:0003700;GO:0005515;GO:0005634;GO:0005634;GO:0005634;GO:0005654;GO:0005694;GO:0005829;GO:0006355;GO:0006974;GO:0008327;GO:0010428;GO:0016604;GO:0019901;GO:0042803;GO:0043565;GO:0045892;GO:0046872;GO:0000122;GO:0000122;GO:0000977;GO:0000977;GO:0001227;GO:0001227;GO:0003676;GO:0003677;GO:0003677;GO:0003700;GO:0005515;GO:0005634;GO:…	K10491	-	K	0UU6G;18U2K;1CZ4M;0VA8V;0A2G8;0DQ3K;KOG1721;1AXXZ;139QB	zinc finger and BTB domain containing 4 [Source:MGI Symbol;Acc:MGI:1922830]	75580	Q5F293
ENSMUSG00000028803	1132.690174	1661.032913	604.347436	0.363838327	-1.458630569	4.15449E-06	0.000101991	4	135445420	135495038	-	7588	Nipal3	GO:0015095;GO:0015693;GO:0016020;GO:0016021;GO:0016021;GO:1903830;GO:0015095;GO:0015095;GO:0015693;GO:0015693;GO:0016020;GO:0016021;GO:0016021;GO:0016021;GO:1903830;GO:0002377;GO:0015095;GO:0015095;GO:0015693;GO:0015693;GO:0015693;GO:0016020;GO:0016020;GO:0016021;GO:0016021;GO:0016021;GO:1903830;GO:0015095;GO:0015095;GO:0015693;GO:0015693;GO:0016020;GO:0016021;GO:0016021;GO:0016021;GO:1903830;GO:…	K22733	-	S;P;G	0A2DE;0VE5E;0UHKY;1D02F;1AT7M;KOG2922;18WMC;12SCU;0DQYA	NIPA-like domain containing 3 [Source:MGI Symbol;Acc:MGI:1921802]	74552	Q8BGN5
ENSMUSG00000043943	114.0326748	183.6078928	44.45745684	0.242132602	-2.04613075	4.22768E-06	0.000103645	9	18321951	18402995	-	4749	Naalad2	GO:0005886;GO:0016020;GO:0016021;GO:0003824;GO:0004180;GO:0004180;GO:0004180;GO:0005886;GO:0006508;GO:0006508;GO:0008152;GO:0008233;GO:0008233;GO:0008237;GO:0016020;GO:0016021;GO:0016021;GO:0016787;GO:0016805;GO:0042135;GO:0046872;GO:0050129;GO:0005886;GO:0016020;GO:0016021;GO:0016020;GO:0016021;	K01301	EC:3.4.17.21	O;P	1CPF8;1AWF8;0V4DJ;0UFS2;KOG2195;195N8;12N6T;0DERF;09TED	N-acetylated alpha-linked acidic dipeptidase 2 [Source:MGI Symbol;Acc:MGI:1919810]	72560	Q9CZR2;Q3UZV6
ENSMUSG00000070643	1436.063617	2106.231663	765.8955714	0.363633111	-1.459444525	4.33737E-06	0.000105899	1	133382303	133424377	-	4312	Sox13	GO:0003677;GO:0005634;GO:0005634;GO:0005634;GO:0006355;GO:0006355;GO:0043565;GO:0043565;GO:0000122;GO:0000976;GO:0000976;GO:0000976;GO:0000977;GO:0001217;GO:0003677;GO:0003677;GO:0003677;GO:0005515;GO:0005634;GO:0005634;GO:0005634;GO:0005634;GO:0005654;GO:0005654;GO:0005737;GO:0005737;GO:0005737;GO:0006355;GO:0006355;GO:0006355;GO:0021529;GO:0030154;GO:0042492;GO:0042802;GO:0042802;GO:0042802;GO:…	K09269	-	K	0UQDB;0DF40;18V9C;KOG0528;13IQN;0V4SZ;1CPTU;1B1V9;09TTP	SRY (sex determining region Y)-box 13 [Source:MGI Symbol;Acc:MGI:98361]	20668	Q04891
ENSMUSG00000030134	1663.169638	2406.923364	919.415911	0.381988029	-1.388400669	4.35684E-06	0.000106227	6	118011438	118091546	+	3355	Rasgef1a	GO:0005085;GO:0005085;GO:0005085;GO:0005088;GO:0005575;GO:0007264;GO:0007264;GO:0016477;GO:0046579;GO:0005085;GO:0005085;GO:0005085;GO:0005088;GO:0005575;GO:0007264;GO:0007264;GO:0016477;GO:0046579;GO:0005085;GO:0005085;GO:0005085;GO:0005088;GO:0005088;GO:0005575;GO:0007264;GO:0007264;GO:0016477;GO:0016477;GO:0046579;GO:0046579;	-	-	T	1AW7F;191TF;09UFQ;0DFRD;KOG3541;13KPK;0V5F3;0UKR2;1CQEY	RasGEF domain family, member 1A [Source:MGI Symbol;Acc:MGI:1917977]	70727	A6H650;Q3TYC0
ENSMUSG00000022103	630.8284485	935.364701	326.292196	0.348839544	-1.519364502	4.49958E-06	0.000109557	14	70890120	70979838	+	3539	Gfra2	GO:0005886;GO:0007169;GO:0007399;GO:0007399;GO:0009897;GO:0016020;GO:0016167;GO:0016167;GO:0016167;GO:0031225;GO:0031953;GO:0031953;GO:0035860;GO:0038023;GO:0038023;GO:0038023;GO:0043235;GO:0005886;GO:0007169;GO:0007399;GO:0007399;GO:0009897;GO:0016020;GO:0016167;GO:0016167;GO:0031225;GO:0031953;GO:0035860;GO:0038023;GO:0038023;GO:0038023;GO:0043235;GO:0016020;GO:0038023;GO:0038023;	K19895	-	T	1CX4S;0UP7G;1AXBA;18Y3N;0A0KS;0DN85;12ZWR;0VBGZ;0IU4F	glial cell line derived neurotrophic factor family receptor alpha 2 [Source:MGI Symbol;Acc:MGI:1195462]	14586	O08842;Q3UET6
ENSMUSG00000062098	1063.430446	1554.220949	572.6399439	0.368441787	-1.4404914	4.52947E-06	0.000110135	2	138256565	138589292	+	5776	Btbd3	GO:0005515;GO:0005737;GO:0005515;GO:0005634;GO:0005737;GO:0005829;GO:0005829;GO:0007399;GO:0021987;GO:0021987;GO:0022008;GO:0042802;GO:0042802;GO:0048813;GO:0048813;	K10478	-	S	0V43G;12RM6;0UIZQ;0DJ1Z;09T4R;190W9;KOG2075;1CTTJ;1AUGQ	BTB (POZ) domain containing 3 [Source:MGI Symbol;Acc:MGI:2385155]	228662	P58545;Q8CHC1
ENSMUSG00000038402	398.318251	593.773188	202.8633141	0.341651186	-1.549403958	4.60877E-06	0.00011191	13	31625816	31631403	+	2363	Foxf2	GO:0000977;GO:0000977;GO:0000981;GO:0001228;GO:0001228;GO:0003677;GO:0003677;GO:0003677;GO:0003700;GO:0003700;GO:0003700;GO:0003700;GO:0005634;GO:0005634;GO:0005634;GO:0005667;GO:0005667;GO:0006355;GO:0006355;GO:0008134;GO:0008134;GO:0030198;GO:0032434;GO:0032434;GO:0042249;GO:0043565;GO:0043565;GO:0043565;GO:0043565;GO:0045892;GO:0045893;GO:0045893;GO:0045944;GO:0045944;GO:0048566;GO:0048596;GO:…	K09399	-	K	0UMBC;0DIRB;09XDT;1AVNI;0V8BY;1CTGC;13HRD;18SIU;KOG2294	forkhead box F2 [Source:MGI Symbol;Acc:MGI:1347479]	14238	O54743
ENSMUSG00000031778	547.5232126	807.2202323	287.8261929	0.356564642	-1.487764448	5.00394E-06	0.000121011	8	94772009	94782427	+	3930	Cx3cl1	GO:0001774;GO:0002052;GO:0002523;GO:0002523;GO:0002523;GO:0002548;GO:0002931;GO:0005125;GO:0005178;GO:0005178;GO:0005178;GO:0005576;GO:0005576;GO:0005576;GO:0005576;GO:0005576;GO:0005615;GO:0005615;GO:0005737;GO:0005886;GO:0005886;GO:0006935;GO:0006935;GO:0006935;GO:0006954;GO:0006955;GO:0006955;GO:0007155;GO:0007155;GO:0007155;GO:0007186;GO:0007186;GO:0008009;GO:0008009;GO:0008009;GO:0008009;GO:…	K05508	-	W	18SPJ;0IJQZ;13MB9;1AUQD;1CVQZ;0DKVU;09UUQ;0UPY4;0VAAF	chemokine (C-X3-C motif) ligand 1 [Source:MGI Symbol;Acc:MGI:1097153]	20312	O35188
ENSMUSG00000060012	779.0697755	1141.879375	416.2601762	0.364539535	-1.455852809	5.04081E-06	0.000121738	14	64647265	64809617	+	13017	Kif13b	GO:0000166;GO:0003774;GO:0003777;GO:0003777;GO:0003777;GO:0005524;GO:0005524;GO:0005524;GO:0005737;GO:0005829;GO:0005871;GO:0005874;GO:0005902;GO:0007018;GO:0007018;GO:0007018;GO:0008017;GO:0008017;GO:0008017;GO:0016887;GO:0019901;GO:0030424;GO:0033270;GO:0050770;GO:0071889;GO:0072383;GO:0072383;GO:0000166;GO:0003774;GO:0003777;GO:0003777;GO:0003777;GO:0005515;GO:0005515;GO:0005524;GO:0005524;GO:…	K17914	-	Z	1CUEV;1B0HR;0UJWR;0V8TH;KOG0245;0DJN0;09Y8U;18YFX;12QSJ	kinesin family member 13B [Source:MGI Symbol;Acc:MGI:1098265]	16554	E9Q4K7
ENSMUSG00000030259	1065.691023	1550.949186	580.4328596	0.374243634	-1.417950319	5.06201E-06	0.000122084	6	145746748	145821079	+	5559	Rassf8	GO:0007165;GO:0007165;GO:0034334;GO:0034334;GO:0007165;GO:0007165;GO:0034334;GO:0034334;GO:0007165;GO:0007165;GO:0034334;GO:0034334;	K09855	-	W;T	13IX8;1AT9K;1CRNR;0UHP3;18U7H;0DGYH;0VBBE;KOG1574;0A00T	Ras association (RalGDS/AF-6) domain family (N- terminal) member 8 [Source:MGI Symbol;Acc:MGI:1918573]	71323	Q8CJ96
ENSMUSG00000004044	7414.045726	10737.86082	4090.230627	0.380916711	-1.392452514	5.09595E-06	0.000122571	11	100956733	100970887	-	3587	Cavin1	GO:0003723;GO:0005515;GO:0005634;GO:0005634;GO:0005634;GO:0005737;GO:0005737;GO:0005737;GO:0005737;GO:0005739;GO:0005739;GO:0005739;GO:0005783;GO:0005829;GO:0005886;GO:0005886;GO:0005886;GO:0005901;GO:0005901;GO:0005901;GO:0005901;GO:0005901;GO:0005901;GO:0006353;GO:0006361;GO:0006361;GO:0006361;GO:0006361;GO:0006363;GO:0006363;GO:0006363;GO:0006363;GO:0006363;GO:0006363;GO:0009303;GO:0009306;GO:…	K19387	-	K	12TA2;0V8X6;1ASEW;1CU4N;0IV8W;09XZF;0DJCE;195QU;0UKMA	caveolae associated 1 [Source:MGI Symbol;Acc:MGI:1277968]	19285	O54724
ENSMUSG00000021559	1735.72146	2523.700804	947.7421161	0.375536638	-1.412974427	5.18936E-06	0.00012465	13	60601947	60763191	+	9012	Dapk1	GO:0000166;GO:0004672;GO:0004672;GO:0004672;GO:0004674;GO:0004674;GO:0004674;GO:0004674;GO:0004683;GO:0005515;GO:0005515;GO:0005515;GO:0005516;GO:0005516;GO:0005524;GO:0005524;GO:0005524;GO:0005524;GO:0005525;GO:0005634;GO:0005737;GO:0005737;GO:0005829;GO:0005886;GO:0006417;GO:0006468;GO:0006468;GO:0006468;GO:0006468;GO:0006915;GO:0006915;GO:0006915;GO:0006915;GO:0007165;GO:0007165;GO:0008625;GO:…	K08803	EC:2.7.11.1	T	1CUEC;0UMX4;0V5NV;09UP8;0DJ6Y;1ARM4;KOG0032;18SCI;12QZY	death associated protein kinase 1 [Source:MGI Symbol;Acc:MGI:1916885]	69635	Q80YE7;Q3UKP8
ENSMUSG00000024998	504.2368575	750.0985522	258.3751629	0.344454955	-1.537612765	5.2543E-06	0.000125699	19	38481109	38785030	+	15998	Plce1	GO:0000139;GO:0000187;GO:0000187;GO:0004435;GO:0004435;GO:0004435;GO:0004435;GO:0004435;GO:0004629;GO:0004629;GO:0005085;GO:0005085;GO:0005085;GO:0005515;GO:0005737;GO:0005737;GO:0005794;GO:0005829;GO:0005829;GO:0005886;GO:0005886;GO:0006629;GO:0006629;GO:0006629;GO:0006651;GO:0006651;GO:0007165;GO:0007165;GO:0007165;GO:0007173;GO:0007173;GO:0007186;GO:0007200;GO:0007200;GO:0007264;GO:0007264;GO:…	K05860	EC:3.1.4.11	T;I	18ZP2;12NH2;0UQ66;0V5XZ;1CSZ9;0DI8T;09UY1;1AZWI;KOG0169	phospholipase C, epsilon 1 [Source:MGI Symbol;Acc:MGI:1921305]	74055	Q8K4S1
ENSMUSG00000058070	970.8324015	1412.586034	529.0787693	0.374546227	-1.416784306	5.25865E-06	0.000125699	12	108370957	108539617	+	7436	Eml1	GO:0000226;GO:0000226;GO:0002244;GO:0005515;GO:0005515;GO:0005737;GO:0005829;GO:0005856;GO:0005874;GO:0007052;GO:0007405;GO:0007420;GO:0007420;GO:0008017;GO:0008017;GO:0008017;GO:0015630;GO:0015631;GO:0015631;GO:0048471;GO:0072686;GO:0097431;GO:1990023;GO:0005515;GO:0000226;GO:0000226;GO:0002244;GO:0005515;GO:0005515;GO:0005737;GO:0005829;GO:0005856;GO:0005874;GO:0007052;GO:0007405;GO:0007420;GO:…	K18595	-	Z;S;D	0ISA0;0V3IJ;0WI8M;0B5KX;1DFW5;0E8ZW;13EWX	echinoderm microtubule associated protein like 1 [Source:MGI Symbol;Acc:MGI:1915769]	68519	Q05BC3
ENSMUSG00000042348	731.8296518	1067.983633	395.6756701	0.370488515	-1.432499276	5.26126E-06	0.000125699	13	113794505	114157461	+	3515	Arl15	GO:0000166;GO:0005525;GO:0005525;GO:0005525;GO:0008150;GO:0000166;GO:0005525;GO:0005525;GO:0005525;	K17201	-	U	1B4KI;0DRIW;1D0RT;13JWA;KOG0071;193RD;0UPQ1;0A3ZD;0VEU6	ADP-ribosylation factor-like 15 [Source:MGI Symbol;Acc:MGI:2442308]	218639	Q8BGR6
ENSMUSG00000038143	309.1239565	466.1672749	152.0806382	0.326236195	-1.616011239	5.43753E-06	0.000129736	8	47180048	47446362	-	18735	Stox2	GO:0001893;GO:0001893;GO:0003674;GO:0003674;GO:0005575;GO:0005575;GO:0006357;GO:0006357;GO:0009617;GO:0009792;GO:0009792;GO:0006357;GO:0006357;GO:0001893;GO:0003674;GO:0003674;GO:0005575;GO:0005575;GO:0006357;GO:0006357;GO:0009617;GO:0009792;GO:0001893;GO:0003674;GO:0003674;GO:0005575;GO:0005575;GO:0006357;GO:0006357;GO:0009617;GO:0009792;GO:0001893;GO:0003674;GO:0003674;GO:0005575;GO:0005575;GO:…	-	-	S	09VH4;0DGRV;1CRFW;13016;KOG3897;0UIMG;0V6GD;1B16Q;191J4	storkhead box 2 [Source:MGI Symbol;Acc:MGI:1918319]	71069	Q499E5
ENSMUSG00000035566	443.57939	658.9523712	228.2064088	0.346317001	-1.529834884	5.46266E-06	0.000130162	14	84443563	84539002	+	12991	Pcdh17	GO:0005509;GO:0005509;GO:0005886;GO:0005886;GO:0005887;GO:0007155;GO:0007155;GO:0007155;GO:0007155;GO:0007156;GO:0007156;GO:0016020;GO:0016020;GO:0016020;GO:0016021;GO:0030534;GO:0050805;GO:0098978;GO:0098982;GO:0099056;GO:1904071;GO:2000807;	K16499	-	Z;U	0V4GB;0DEU6;0UH2H;13HX7;09THC;18SJP;KOG3594;1CPHX;1AXE0	protocadherin 17 [Source:MGI Symbol;Acc:MGI:2684924]	219228	Q3UTP0;E9PXF0;Q5HZI5
ENSMUSG00000029797	51.60014436	88.34989214	14.85039658	0.168086188	-2.572726915	5.54099E-06	0.000131852	6	48448229	48501250	+	15863	Sspo	GO:0005515;GO:0005615;GO:0007155;GO:0007399;GO:0007399;GO:0030154;GO:0030154;GO:0005515;GO:0005615;GO:0007155;GO:0007399;GO:0007399;GO:0030154;GO:0030154;GO:0005201;GO:0005515;GO:0005576;GO:0005615;GO:0005737;GO:0007155;GO:0007399;GO:0007399;GO:0008150;GO:0030154;GO:0030154;GO:0062023;GO:0007399;GO:0010466;GO:0030154;GO:0030414;GO:0007399;GO:0007399;GO:0030154;GO:0030154;	K24434	-	O;T;W;V	0UM7P;09T5X;12RES;0V44Q;KOG1215;KOG1216;1B1QG;18T01;0DMK3;1CWFD;KOG3611;KOG3538	SCO-spondin [Source:MGI Symbol;Acc:MGI:2674311]	243369	E9Q0I4
ENSMUSG00000025978	453.884048	672.7992173	234.9688786	0.349240713	-1.517706341	5.59631E-06	0.000132991	1	55170159	55226782	-	5871	Rftn2	GO:0003674;GO:0005886;GO:0016020;GO:0033227;GO:0043330;GO:0005886;GO:0016020;GO:0003674;GO:0005886;GO:0016020;GO:0033227;GO:0043330;	-	-	O	0A117;0VBXU;0IH0B;0UMPD;19253;0DNNT;1AX5R;1CXK1;13JCI	raftlin family member 2 [Source:MGI Symbol;Acc:MGI:1921263]	74013	Q8CHX7
ENSMUSG00000091712	46.99753873	81.53165058	12.46342687	0.152866117	-2.709659424	5.61606E-06	0.000133282	16	5147109	5187271	+	5740	Sec14l5	GO:0003674;GO:0005575;GO:0008150;GO:0003674;GO:0005575;GO:0008150;	-	-	I	18W2S;KOG1471;09V42;0V84U;0UTMI;1B1QD;1CQGG;12TCF;0DFT1	SEC14-like lipid binding 5 [Source:MGI Symbol;Acc:MGI:3616084]	665119	B2RXM5
ENSMUSG00000070565	707.3275595	1039.410751	375.244368	0.361016439	-1.469863563	5.67858E-06	0.000134408	1	157135182	157412595	-	13740	Rasal2	GO:0005096;GO:0007165;GO:0007165;GO:0043087;GO:0043087;GO:0043547;GO:0005096;GO:0007165;GO:0007165;GO:0043087;GO:0043087;GO:0043547;GO:0005096;GO:0043547;GO:0005096;GO:0043547;GO:0005096;GO:0043547;	K17633	-	T	0UU6Y;12RHQ;1ATQF;09Z4W;191WY;1CVF1;0DKKK;KOG3508;0VA22	RAS protein activator like 2 [Source:MGI Symbol;Acc:MGI:2443881]	226525	E9PW37;Q0VAV5
ENSMUSG00000051041	179.7401765	279.3641636	80.11618938	0.286780482	-1.801981258	5.73657E-06	0.000135601	7	107567446	107591094	+	1685	Olfml1	GO:0003674;GO:0005575;GO:0008150;GO:0003674;GO:0005575;GO:0008150;	-	-	W	13J7A;1CTEQ;1B2CV;192BB;0USAI;0DH0C;KOG3545;0A1AT;0VC6I	olfactomedin-like 1 [Source:MGI Symbol;Acc:MGI:2679264]	244198	Q8BSH2
ENSMUSG00000036437	91.4324497	149.5179661	33.3469333	0.223029608	-2.164692852	5.9527E-06	0.000140152	8	66697192	66706792	+	3454	Npy1r	GO:0001601;GO:0001602;GO:0001602;GO:0003151;GO:0004930;GO:0004930;GO:0004930;GO:0004983;GO:0004983;GO:0004983;GO:0005829;GO:0005886;GO:0005886;GO:0006006;GO:0007165;GO:0007186;GO:0007186;GO:0007186;GO:0007218;GO:0007626;GO:0007631;GO:0008021;GO:0008217;GO:0016020;GO:0016021;GO:0016021;GO:0016021;GO:0019233;GO:0030424;GO:0030432;GO:0040014;GO:0045907;GO:0046888;GO:0051481;GO:0001601;GO:0001602;GO:…	K04204	-	W;T	KOG3656;0DGSM;09VHZ;0V6H8;13MWP;1B1XD;18VJ5;0UHCI;1CRGR	neuropeptide Y receptor Y1 [Source:MGI Symbol;Acc:MGI:104963]	18166	Q04573;Q3V1K5
ENSMUSG00000041530	1194.156128	1742.225654	646.0866019	0.370839794	-1.431132032	6.08409E-06	0.000142868	4	126435012	126468583	-	8120	Ago1	GO:0000932;GO:0000932;GO:0000956;GO:0000956;GO:0000956;GO:0000976;GO:0000978;GO:0000993;GO:0000993;GO:0001046;GO:0001046;GO:0003676;GO:0003676;GO:0003723;GO:0003723;GO:0003723;GO:0003725;GO:0003725;GO:0003727;GO:0003727;GO:0005515;GO:0005515;GO:0005634;GO:0005737;GO:0005737;GO:0005737;GO:0005829;GO:0005844;GO:0005844;GO:0005844;GO:0006417;GO:0010501;GO:0010501;GO:0010586;GO:0010628;GO:0010628;GO:…	K11593	-	J	0DGFB;KOG1041;0V66Q;1AS76;1CRPD;18UG5;09V75;12N2H;0UGEN	argonaute RISC catalytic subunit 1 [Source:MGI Symbol;Acc:MGI:2446630]	236511	Q8CJG1;Q8BJP2
ENSMUSG00000050069	639.1024693	944.604322	333.6006166	0.353164398	-1.501588181	6.22764E-06	0.000145663	1	174833785	174921819	-	3745	Grem2	GO:0005125;GO:0005576;GO:0005615;GO:0005615;GO:0007165;GO:0007275;GO:0008201;GO:0009887;GO:0010172;GO:0019221;GO:0030514;GO:0036122;GO:0036122;GO:0038098;GO:0038098;GO:0042802;GO:0042802;GO:0048018;GO:0048263;GO:0060300;	K23318	-	T	09UZ5;0V8S6;0DG8P;13P42;18UGQ;1AS6B;1CQY6;0IG3Z;0UHY4	gremlin 2, DAN family BMP antagonist [Source:MGI Symbol;Acc:MGI:1344367]	23893	O88273;Q3TST1
ENSMUSG00000066571	1148.429123	1737.607419	559.2508275	0.321851082	-1.635534777	6.39758E-06	0.000149246	7	34236707	34313551	-	8239	4931406P16Rik	GO:0000932;GO:0000932;GO:0016601;GO:0016601;GO:0048365;GO:0048365;GO:1905762;GO:1905762;GO:0000932;GO:0016601;GO:0048365;GO:1905762;GO:0000932;GO:0016601;GO:0048365;GO:1905762;GO:0000932;GO:0016601;GO:0048365;GO:1905762;	-	-	S	1AWUX;1CXIP;1944D;0DNME;0A0ZW;13HVM;0IFZG;0UQY2;0VBWB	RIKEN cDNA 4931406P16 gene [Source:MGI Symbol;Acc:MGI:1924311]	233103	-
ENSMUSG00000042066	3183.513013	4618.255034	1748.770991	0.378664881	-1.401006471	6.51989E-06	0.000151505	1	132356315	132391281	-	5692	Tmcc2	GO:0003674;GO:0005783;GO:0005783;GO:0005783;GO:0005789;GO:0012505;GO:0016020;GO:0016021;GO:0042982;GO:0042982;GO:0042982;GO:0016020;GO:0016021;GO:0016020;GO:0016021;GO:0016020;GO:0016021;	-	-	S;B	1CPRK;0UG6C;0DF1T;1B49W;0V4QT;09TRG;12P0G;KOG3850;18YMZ	transmembrane and coiled-coil domains 2 [Source:MGI Symbol;Acc:MGI:1916125]	68875	Q80W04
ENSMUSG00000042284	3587.963005	5174.415848	2001.510162	0.386808911	-1.370307062	6.76565E-06	0.0001564	13	114953096	115101964	-	18599	Itga1	GO:0000187;GO:0000187;GO:0001669;GO:0001669;GO:0005102;GO:0005102;GO:0005515;GO:0005515;GO:0005518;GO:0005518;GO:0005886;GO:0005925;GO:0005925;GO:0007155;GO:0007155;GO:0007155;GO:0007155;GO:0007160;GO:0007160;GO:0007229;GO:0008285;GO:0008285;GO:0008285;GO:0008305;GO:0008305;GO:0009897;GO:0009897;GO:0009986;GO:0009986;GO:0009986;GO:0016020;GO:0016020;GO:0016020;GO:0016021;GO:0019903;GO:0019903;GO:…	K06480	-	W	1DEZF;0WGDP;0V2Z0;1974I;0B3YK;1BAVQ;0E800;0IPB7;13CB0	integrin alpha 1 [Source:MGI Symbol;Acc:MGI:96599]	109700	Q3V3R4;Q8BPT3
ENSMUSG00000031871	13268.35252	18875.20686	7661.498186	0.40590274	-1.300794015	6.89988E-06	0.00015909	8	104101625	104144511	+	4203	Cdh5	GO:0000902;GO:0001932;GO:0001932;GO:0001944;GO:0001955;GO:0001955;GO:0001955;GO:0005102;GO:0005102;GO:0005509;GO:0005509;GO:0005509;GO:0005515;GO:0005515;GO:0005515;GO:0005654;GO:0005654;GO:0005886;GO:0005886;GO:0005886;GO:0005886;GO:0005886;GO:0005886;GO:0005911;GO:0005911;GO:0005912;GO:0005912;GO:0005912;GO:0005912;GO:0005923;GO:0005923;GO:0006874;GO:0006874;GO:0007043;GO:0007043;GO:0007043;GO:…	K06533	-	Z;U	0VEPU;18VNX;0UJ4I;1AUMH;13HYT;0DNQB;KOG3594;1CZGY;0A3VB	cadherin 5 [Source:MGI Symbol;Acc:MGI:105057]	12562	P55284
ENSMUSG00000053411	711.6904212	1037.21305	386.1677927	0.372312894	-1.425412512	7.06717E-06	0.000162549	15	79915807	79971119	-	6487	Cbx7	GO:0000122;GO:0000122;GO:0000790;GO:0000790;GO:0000792;GO:0003006;GO:0003682;GO:0003723;GO:0003727;GO:0005515;GO:0005634;GO:0005634;GO:0005634;GO:0005634;GO:0005654;GO:0005654;GO:0005694;GO:0005829;GO:0005829;GO:0006325;GO:0031519;GO:0031519;GO:0031519;GO:0032968;GO:0032968;GO:0035064;GO:0035102;GO:0035102;GO:0035102;GO:0042493;GO:0048733;GO:0035102;GO:0035102;GO:0000122;GO:0000790;GO:0000792;GO:…	K11454	-	B	0B44Q;0E83Y;0WGKS;1DF30;KOG2748;13CKH	chromobox 7 [Source:MGI Symbol;Acc:MGI:1196439]	52609	Q8VDS3
ENSMUSG00000000058	2748.553066	3985.349575	1511.756556	0.37932847	-1.39848044	7.21713E-06	0.000165548	6	17281185	17289115	+	3335	Cav2	GO:0000139;GO:0000149;GO:0001937;GO:0001937;GO:0001938;GO:0002080;GO:0002095;GO:0005634;GO:0005635;GO:0005637;GO:0005737;GO:0005737;GO:0005783;GO:0005794;GO:0005794;GO:0005794;GO:0005811;GO:0005829;GO:0005886;GO:0005886;GO:0005886;GO:0005887;GO:0005887;GO:0005887;GO:0005901;GO:0005901;GO:0005901;GO:0005901;GO:0005901;GO:0005925;GO:0005925;GO:0005925;GO:0005925;GO:0006897;GO:0006906;GO:0006906;GO:…	K12958	-	W	1AU0K;193XV;09VDI;0IFFB;1CRBY;0UH9S;12QRB;0V6CI;0DGN0	caveolin 2 [Source:MGI Symbol;Acc:MGI:107571]	12390	Q9WVC3
ENSMUSG00000021388	256.5894989	391.4210634	121.7579344	0.311066383	-1.684705604	7.26307E-06	0.000166388	13	49544443	49567565	+	2354	Aspn	GO:0005509;GO:0005509;GO:0005509;GO:0005509;GO:0005509;GO:0005515;GO:0005515;GO:0005518;GO:0005518;GO:0005576;GO:0005615;GO:0030021;GO:0030282;GO:0030282;GO:0030282;GO:0030512;GO:0030512;GO:0030512;GO:0031012;GO:0031012;GO:0031012;GO:0031214;GO:0042995;GO:0062023;GO:0070171;GO:0005509;GO:0005509;GO:0005509;GO:0005509;GO:0005515;GO:0005515;GO:0005518;GO:0005518;GO:0005576;GO:0005615;GO:0030021;GO:…	K08120	-	T	0DK46;KOG0619;1CUXX;12P1N;0V9ME;09YPQ;1AYJD;0UP0Y;18WG7	asporin [Source:MGI Symbol;Acc:MGI:1913945]	66695	Q99MQ4;A6H6K1
ENSMUSG00000022309	888.6739621	1303.923603	473.4243207	0.363076732	-1.461653618	7.49174E-06	0.000171406	15	42424723	42676977	-	5205	Angpt1	GO:0001525;GO:0001525;GO:0001525;GO:0001525;GO:0001525;GO:0001541;GO:0001569;GO:0001570;GO:0001701;GO:0001933;GO:0001934;GO:0001934;GO:0002040;GO:0002040;GO:0002092;GO:0002092;GO:0002719;GO:0003160;GO:0005102;GO:0005102;GO:0005172;GO:0005515;GO:0005576;GO:0005615;GO:0005615;GO:0005615;GO:0005886;GO:0005886;GO:0005902;GO:0005902;GO:0007162;GO:0007162;GO:0007169;GO:0007171;GO:0007171;GO:0007275;GO:…	K05465	-	S;W;T;E;V	09TS9;13CXA;1CPSF;0DF2N;18UHJ;KOG2579;0UG7I;0V4RJ;1ATTE	angiopoietin 1 [Source:MGI Symbol;Acc:MGI:108448]	11600	O08538
ENSMUSG00000016995	764.3896412	1111.278209	417.5010736	0.375694466	-1.412368228	7.56325E-06	0.00017282	2	164389393	164405160	-	5174	Matn4	GO:0005509;GO:0005509;GO:0005509;GO:0005509;GO:0005509;GO:0005509;	K19467	-	T	0E8KX;1DFIQ;0IR74;1BB4W;197A1;0B4ZE;0WHJ1;13DWP;0V3BI	matrilin 4 [Source:MGI Symbol;Acc:MGI:1328314]	17183	O89029;F2Z3U4
ENSMUSG00000018909	4756.505786	6849.203628	2663.807945	0.388922288	-1.362446182	7.70626E-06	0.000175657	7	99535466	99606771	+	11175	Arrb1	GO:0000187;GO:0000187;GO:0000785;GO:0000785;GO:0001664;GO:0001933;GO:0001933;GO:0001934;GO:0001934;GO:0001934;GO:0001934;GO:0002031;GO:0002031;GO:0002031;GO:0002092;GO:0002092;GO:0002092;GO:0003713;GO:0003713;GO:0005096;GO:0005096;GO:0005102;GO:0005102;GO:0005159;GO:0005159;GO:0005515;GO:0005515;GO:0005634;GO:0005634;GO:0005634;GO:0005634;GO:0005634;GO:0005654;GO:0005654;GO:0005737;GO:0005737;GO:…	K04439	-	T;K;B	0V7QR;1AUZK;09WSH;0DI27;190ID;1CSST;134FY;KOG3865;0UKEQ	arrestin, beta 1 [Source:MGI Symbol;Acc:MGI:99473]	109689	Q8BWG8
ENSMUSG00000027253	1816.990988	2641.897994	992.0839818	0.375519412	-1.413040606	7.7071E-06	0.000175657	2	91457511	91513779	+	10504	Lrp4	GO:0001822;GO:0001822;GO:0001932;GO:0001942;GO:0005509;GO:0005509;GO:0005515;GO:0005515;GO:0005515;GO:0005515;GO:0005886;GO:0005886;GO:0006897;GO:0007275;GO:0008104;GO:0009953;GO:0009954;GO:0009986;GO:0009986;GO:0009986;GO:0009986;GO:0014069;GO:0014069;GO:0014069;GO:0016020;GO:0016021;GO:0016055;GO:0016055;GO:0030154;GO:0030279;GO:0030279;GO:0030326;GO:0030425;GO:0030425;GO:0030425;GO:0030971;GO:…	K20051	-	T	1DF4H;13CPS;1BAY6;0WGPJ;KOG1215;0V32B;0E85I;0B47C;19765	low density lipoprotein receptor-related protein 4 [Source:MGI Symbol;Acc:MGI:2442252]	228357	Q8VI56
ENSMUSG00000058756	1424.249881	2069.945976	778.553786	0.376122756	-1.410724499	7.73505E-06	0.000176069	11	98740638	98769006	+	4614	Thra	GO:0000122;GO:0000976;GO:0000976;GO:0000977;GO:0000981;GO:0001161;GO:0001502;GO:0001503;GO:0002154;GO:0002155;GO:0003677;GO:0003700;GO:0003700;GO:0003700;GO:0003700;GO:0003707;GO:0003727;GO:0004879;GO:0004879;GO:0004879;GO:0004879;GO:0004879;GO:0004879;GO:0005515;GO:0005515;GO:0005515;GO:0005634;GO:0005634;GO:0005634;GO:0005737;GO:0005737;GO:0005739;GO:0005829;GO:0005829;GO:0006355;GO:0006355;GO:…	K05547	-	K	1B1K3;12PZ1;0V7I0;18UFW;0DHUR;0UQD9;1CSJE;KOG3575;09WJG	thyroid hormone receptor alpha [Source:MGI Symbol;Acc:MGI:98742]	21833	P63058
ENSMUSG00000030516	4957.650001	7108.643773	2806.65623	0.394823024	-1.340721973	7.77744E-06	0.000176808	7	65296165	65527781	-	7811	Tjp1	GO:0001825;GO:0005515;GO:0005515;GO:0005515;GO:0005515;GO:0005516;GO:0005634;GO:0005634;GO:0005737;GO:0005737;GO:0005737;GO:0005829;GO:0005829;GO:0005886;GO:0005886;GO:0005886;GO:0005886;GO:0005911;GO:0005911;GO:0005911;GO:0005912;GO:0005921;GO:0005921;GO:0005921;GO:0005923;GO:0005923;GO:0005923;GO:0005923;GO:0005923;GO:0007605;GO:0008022;GO:0008022;GO:0009986;GO:0014704;GO:0016020;GO:0016020;GO:…	K05701	-	W;T	0UGC2;0DF65;12RKK;18UKU;09TVQ;KOG3580;1AWGN;0V4UW;1CPVR	tight junction protein 1 [Source:MGI Symbol;Acc:MGI:98759]	21872	P39447
ENSMUSG00000038007	5935.446025	8487.24553	3383.64652	0.398674282	-1.326717552	7.91321E-06	0.000179665	4	86874396	86934822	+	7159	Acer2	GO:0000139;GO:0001953;GO:0001953;GO:0005794;GO:0005794;GO:0005794;GO:0006629;GO:0006665;GO:0006672;GO:0006672;GO:0006919;GO:0006919;GO:0006974;GO:0006974;GO:0006974;GO:0008284;GO:0008284;GO:0010506;GO:0010506;GO:0010506;GO:0010942;GO:0010942;GO:0016020;GO:0016021;GO:0016021;GO:0016021;GO:0016787;GO:0016811;GO:0016811;GO:0017040;GO:0017040;GO:0017040;GO:0030173;GO:0030173;GO:0030173;GO:0030330;GO:…	K01441	EC:3.5.1.23	I	0VDRN;0A2WD;194BN;1AYZI;0DQIA;1CZKJ;KOG2329;0UPD1;13I5G	alkaline ceramidase 2 [Source:MGI Symbol;Acc:MGI:1920932]	230379	Q8VD53
ENSMUSG00000033377	703.698332	1028.842392	378.5542718	0.367941946	-1.44244994	7.95209E-06	0.000180318	3	116918258	116968987	-	7273	Palmd	GO:0008360;GO:0008360;GO:0016020;GO:0016020;GO:0008360;GO:0008360;GO:0016020;GO:0016020;GO:0008360;GO:0008360;GO:0016020;GO:0016020;	K16519	-	Z;S	1AS87;18UX4;1CZ2W;13H9Q;0DQWT;0VE3T;0IH2D;0UICB;0A394	palmdelphin [Source:MGI Symbol;Acc:MGI:2148896]	114301	Q9JHU2;Q3UVT7;A0A0R4J0J0
ENSMUSG00000032009	509.8109758	753.3176744	266.3042771	0.353508601	-1.500182779	8.0492E-06	0.000182288	9	14275067	14333101	+	15269	Sesn3	GO:0005634;GO:0005634;GO:1901031;GO:1901031;GO:0005634;GO:0005634;GO:0005737;GO:1901031;GO:1901031;GO:0005515;GO:0005634;GO:0005634;GO:0005737;GO:0005737;GO:0005737;GO:0005737;GO:0016239;GO:0016491;GO:0016684;GO:0031932;GO:0031932;GO:0032868;GO:0032868;GO:0034198;GO:0034198;GO:0034198;GO:0038203;GO:0042149;GO:0042149;GO:0042593;GO:0042593;GO:0046626;GO:0051896;GO:0055114;GO:0061700;GO:0061700;GO:…	K10141	-	S;J	KOG3746;1B44J;09WFN;0V7E5;0DH5Z;0URSY;18X8B;12PWZ;1CUY2	sestrin 3 [Source:MGI Symbol;Acc:MGI:1922997]	75747	Q9CYP7;A2RSF4
ENSMUSG00000001552	6206.184355	8877.670115	3534.698594	0.398156109	-1.3285939	8.24877E-06	0.000185161	11	100368958	100397763	-	6436	Jup	GO:0001954;GO:0001954;GO:0002159;GO:0002159;GO:0002159;GO:0002159;GO:0003713;GO:0003713;GO:0003713;GO:0005198;GO:0005198;GO:0005515;GO:0005515;GO:0005634;GO:0005634;GO:0005737;GO:0005737;GO:0005737;GO:0005737;GO:0005829;GO:0005856;GO:0005882;GO:0005886;GO:0005886;GO:0005911;GO:0005911;GO:0005911;GO:0005912;GO:0005912;GO:0005912;GO:0005912;GO:0005912;GO:0005912;GO:0005912;GO:0005916;GO:0005916;GO:…	K10056	-	F;Z;T	09TXQ;12RMY;0V4WS;1CTF4;1AYHR;0UR25;0DIQ2;18TC0;KOG4203	junction plakoglobin [Source:MGI Symbol;Acc:MGI:96650]	16480	Q02257
ENSMUSG00000032609	814.4520268	1181.240659	447.6633945	0.378977299	-1.399816662	8.3542E-06	0.000187292	9	108447636	108461581	-	8419	Klhdc8b	GO:0005515;GO:0005737;GO:0005737;GO:0005737;GO:0005829;GO:0005829;GO:0007049;GO:0030496;GO:0030496;GO:0030496;GO:0045171;GO:0045171;GO:0045171;GO:0051301;GO:0098813;GO:0098813;GO:0098813;GO:0110070;GO:0110070;GO:0110070;GO:0140014;GO:0140014;GO:0140014;GO:1902410;GO:1902410;GO:1902410;GO:0005515;GO:0005737;GO:0005737;GO:0005829;GO:0007049;GO:0030496;GO:0030496;GO:0045171;GO:0045171;GO:0051301;GO:…	-	-	S;J	0UGXM;12SUR;KOG1072;0V4JT;09TKT;0DEXD;1ATSI;18XIP;1CPM1	kelch domain containing 8B [Source:MGI Symbol;Acc:MGI:1925517]	78267	Q9D2D9
ENSMUSG00000021253	386.2294611	576.8656095	195.5933128	0.339062183	-1.560378212	8.8357E-06	0.000197838	12	86056745	86079041	-	3383	Tgfb3	GO:0000187;GO:0001666;GO:0001666;GO:0001666;GO:0005114;GO:0005114;GO:0005160;GO:0005160;GO:0005576;GO:0005615;GO:0005615;GO:0005615;GO:0005615;GO:0005634;GO:0005737;GO:0007179;GO:0007179;GO:0007435;GO:0007435;GO:0007565;GO:0007568;GO:0008083;GO:0008083;GO:0008083;GO:0008284;GO:0008284;GO:0008285;GO:0008285;GO:0008285;GO:0009986;GO:0010718;GO:0010718;GO:0010936;GO:0010936;GO:0030141;GO:0030315;GO:…	K13377	-	T	0UIFR;1CRRI;13CI7;KOG3900;1ATZT;0VC0A;0A142;0DGNN;18SIJ	transforming growth factor, beta 3 [Source:MGI Symbol;Acc:MGI:98727]	21809	Q91YU7;Q3TRQ9
ENSMUSG00000057706	76.75858203	124.8193248	28.69783922	0.229915033	-2.120827294	9.09043E-06	0.000202608	7	82867333	82871515	+	3355	Mex3b	GO:0000932;GO:0003676;GO:0003676;GO:0003723;GO:0003723;GO:0003723;GO:0005654;GO:0005829;GO:0046872;	K15686	EC:2.3.2.27	O	1ASVH;0VAAA;1CWPD;0URMS;KOG2113;0DMTZ;191FR;09URA;12S29	mex3 RNA binding family member B [Source:MGI Symbol;Acc:MGI:1918252]	108797	F8WJD6
ENSMUSG00000010797	262.5956956	396.2224386	128.9689527	0.325496338	-1.619286784	9.09424E-06	0.000202608	6	17988940	18030585	-	2255	Wnt2	GO:0001938;GO:0001938;GO:0002053;GO:0005102;GO:0005102;GO:0005109;GO:0005109;GO:0005109;GO:0005125;GO:0005125;GO:0005125;GO:0005576;GO:0005576;GO:0005576;GO:0005615;GO:0005737;GO:0005737;GO:0005737;GO:0007267;GO:0007267;GO:0007275;GO:0007275;GO:0007275;GO:0008284;GO:0008284;GO:0016055;GO:0016055;GO:0016055;GO:0016055;GO:0030182;GO:0030324;GO:0031232;GO:0031232;GO:0033278;GO:0033278;GO:0033278;GO:…	K00182	-	T	KOG3913;09V80;1CR69;12R4V;1B2UP;0V67H;18XID;0DGGN;0UQ8K	wingless-type MMTV integration site family, member 2 [Source:MGI Symbol;Acc:MGI:98954]	22413	P21552;Q8BRC7
ENSMUSG00000031075	882.4807383	1285.034919	479.9265579	0.373473554	-1.420922007	9.13421E-06	0.000203245	7	144588549	144751974	-	6322	Ano1	GO:0005102;GO:0005227;GO:0005229;GO:0005229;GO:0005254;GO:0005654;GO:0005886;GO:0005886;GO:0005886;GO:0005886;GO:0005886;GO:0006812;GO:0006821;GO:0006821;GO:0015111;GO:0015111;GO:0015705;GO:0015705;GO:0016020;GO:0016021;GO:0016324;GO:0034605;GO:0034605;GO:0035774;GO:0035774;GO:0035774;GO:0045121;GO:0046983;GO:0046983;GO:0098655;GO:1901653;GO:1902476;GO:1902476;GO:1902476;GO:1902476;GO:0005886;GO:…	K19496	-	P;U	09WBZ;1CUPC;KOG2514;0V7AE;0UNR2;18W4T;0DJW1;12SW7;1ARCY	anoctamin 1, calcium activated chloride channel [Source:MGI Symbol;Acc:MGI:2142149]	101772	Q8BHY3;A0A0A0MQF2
ENSMUSG00000078202	67.59235729	111.6491531	23.53556146	0.210799283	-2.246058133	9.63963E-06	0.000212633	2	25180758	25183339	+	2582	Nrarp	GO:0000122;GO:0001569;GO:0001569;GO:0001938;GO:0001938;GO:0002040;GO:0002043;GO:0002043;GO:0005515;GO:0005575;GO:0007219;GO:0007219;GO:0007219;GO:0007275;GO:0022407;GO:0032525;GO:0045581;GO:0045746;GO:0045746;GO:0045746;GO:0090263;GO:0090263;GO:0090263;GO:1902367;	-	-	O;T;K	13RME;0A7FV;1962P;KOG0505;0UVN8;1B66F;0DU8R;1D3KJ;0VIAI	Notch-regulated ankyrin repeat protein [Source:MGI Symbol;Acc:MGI:1914372]	67122	Q91ZA8
ENSMUSG00000030217	132.795466	209.4790426	56.11188939	0.267863977	-1.90042752	9.79058E-06	0.000215429	6	136848451	136857733	-	2517	Art4	GO:0003950;GO:0003956;GO:0003956;GO:0003956;GO:0005575;GO:0005886;GO:0006471;GO:0006471;GO:0006471;GO:0016020;GO:0016021;GO:0016740;GO:0016757;GO:0018120;GO:0031225;	K06717	EC:2.4.2.31	G	1ARTE;1CPKQ;0V4JH;18XU5;09TKG;0DEX5;0IFER;13MPG;0UFZI	ADP-ribosyltransferase 4 [Source:MGI Symbol;Acc:MGI:1202710]	109978	Q9CRA0
ENSMUSG00000042988	51.67438469	86.88079149	16.46797789	0.189546822	-2.39937383	1.02383E-05	0.000224174	11	120653788	120661175	-	2408	Notum	GO:0005575;GO:0005576;GO:0016055;GO:0016787;GO:0016787;GO:0016787;GO:0030178;GO:0030178;GO:0030178;GO:0052689;GO:0052689;GO:0090090;GO:1990697;GO:1990697;GO:1990697;GO:1990697;GO:1990699;GO:1990699;GO:1990699;GO:1990699;GO:0005575;GO:0005576;GO:0016055;GO:0016787;GO:0016787;GO:0016787;GO:0030178;GO:0030178;GO:0052689;GO:0052689;GO:0090090;GO:1990697;GO:1990697;GO:1990697;GO:1990699;GO:1990699;GO:…	K19882	EC:3.1.1.98	M	12P2A;09V17;0DGAK;191DQ;1B0Z5;0UIPX;1CR00;KOG4287;0V60S	notum palmitoleoyl-protein carboxylesterase [Source:MGI Symbol;Acc:MGI:1924833]	77583	Q8R116
ENSMUSG00000024479	4452.678663	6314.868163	2590.489162	0.410220625	-1.285528067	1.02861E-05	0.000224945	15	54571192	54602847	+	2950	Mal2	GO:0005886;GO:0016020;GO:0016020;GO:0016020;GO:0016021;GO:0016021;GO:0016324;GO:0019911;GO:0030285;GO:0042552;GO:0045056;GO:0045056;GO:0045121;GO:0045121;GO:0045121;GO:0045121;GO:0098686;GO:0098978;	-	-	V	KOG4788;131FS;0A2K4;0VDG4;0DNJY;195FG;0UGMT;1CXH0;1ASCQ	mal, T cell differentiation protein 2 [Source:MGI Symbol;Acc:MGI:2146021]	105853	Q8BI08;Q2KHK7
ENSMUSG00000053093	368.3843582	553.2331046	183.5356118	0.331750957	-1.591827468	1.03186E-05	0.000225378	14	54970684	54994626	-	8616	Myh7	GO:0000146;GO:0000166;GO:0001725;GO:0002026;GO:0002027;GO:0003009;GO:0003774;GO:0003774;GO:0003774;GO:0003779;GO:0005515;GO:0005516;GO:0005524;GO:0005524;GO:0005524;GO:0005524;GO:0005737;GO:0005737;GO:0005859;GO:0006936;GO:0006941;GO:0007512;GO:0014728;GO:0014883;GO:0014898;GO:0016459;GO:0016459;GO:0016459;GO:0016459;GO:0016887;GO:0030016;GO:0030016;GO:0030017;GO:0030017;GO:0030018;GO:0030049;GO:…	K17751	-	Z	18YCR;0UGJZ;0DEEU;12P08;09T3R;1CP4J;0V42H;KOG0161;1B0XS	myosin, heavy polypeptide 7, cardiac muscle, beta [Source:MGI Symbol;Acc:MGI:2155600]	140781	Q91Z83;B2RXX9
ENSMUSG00000023959	10828.24128	15591.34702	6065.135546	0.389006514	-1.362133783	1.03457E-05	0.000225694	17	44134768	44280172	+	9669	Clic5	GO:0005254;GO:0005515;GO:0007605;GO:0002021;GO:0002024;GO:0005244;GO:0005254;GO:0005254;GO:0005254;GO:0005254;GO:0005254;GO:0005254;GO:0005515;GO:0005634;GO:0005737;GO:0005794;GO:0005794;GO:0005815;GO:0005856;GO:0005886;GO:0005938;GO:0006811;GO:0006821;GO:0006821;GO:0006821;GO:0007601;GO:0007605;GO:0007605;GO:0007605;GO:0007605;GO:0007605;GO:0007605;GO:0008104;GO:0015629;GO:0015629;GO:0015629;GO:…	K05025	-	P	KOG1422;190Y5;13HTJ;0DKFR;0V9Y1;1AZ02;1CRYR;0UIAQ;09Z0K	chloride intracellular channel 5 [Source:MGI Symbol;Acc:MGI:1917912]	224796	Q8BXK9
ENSMUSG00000034171	343.7022653	509.1443671	178.2601635	0.350117128	-1.514090454	1.05297E-05	0.000229426	4	115967145	116017926	-	7834	Faah	GO:0000139;GO:0004040;GO:0004040;GO:0005543;GO:0005783;GO:0005789;GO:0005794;GO:0006629;GO:0008289;GO:0009062;GO:0009062;GO:0009062;GO:0009062;GO:0016020;GO:0016021;GO:0016042;GO:0016787;GO:0016788;GO:0017064;GO:0017064;GO:0017064;GO:0017064;GO:0017064;GO:0017064;GO:0031090;GO:0031090;GO:0042802;GO:0047372;GO:0047372;GO:0052651;GO:0102077;GO:0103073;GO:0103073;	K15528	EC:3.5.1.99	J;T;I	09VAX;0UHK3;0DQP9;KOG1212;18XYW;0V97P;12NQ8;1AT6X;1CZSA	fatty acid amide hydrolase [Source:MGI Symbol;Acc:MGI:109609]	14073	O08914
ENSMUSG00000024098	2434.687537	3495.35136	1374.023715	0.393100313	-1.347030581	1.07452E-05	0.000233836	17	65921972	65951226	-	5153	Twsg1	GO:0001503;GO:0001707;GO:0001818;GO:0005515;GO:0005576;GO:0005615;GO:0005615;GO:0007179;GO:0007275;GO:0007435;GO:0009888;GO:0010862;GO:0030097;GO:0030154;GO:0030509;GO:0030510;GO:0030513;GO:0030514;GO:0030900;GO:0043010;GO:0045668;GO:0050431;GO:2000515;GO:2000562;GO:0001503;GO:0001707;GO:0001818;GO:0001818;GO:0005515;GO:0005576;GO:0005615;GO:0005615;GO:0007179;GO:0007179;GO:0007275;GO:0007435;GO:…	-	-	T	1CZ46;0VDBP;1B1TF;18UUF;0UT2A;0DQ36;0A2FY;0IF1M;12Z4Q	twisted gastrulation BMP signaling modulator 1 [Source:MGI Symbol;Acc:MGI:2137520]	65960	Q9EP52
ENSMUSG00000053080	879.6796901	1276.02792	483.3314605	0.378778123	-1.400575087	1.10529E-05	0.000239363	19	7417625	7425904	+	7032	2700081O15Rik	GO:0003674;GO:0003676;GO:0005575;GO:0045892;	-	-	S	0DRHJ;1B1X4;0VESK;194YW;0A3U3;1D0Q0;13MEW;0IIPI;0UTTH	RIKEN cDNA 2700081O15 gene [Source:MGI Symbol;Acc:MGI:1919667]	108899	Q4VA45;Q6PCY2
ENSMUSG00000036782	226.719876	346.1850943	107.2546577	0.309818821	-1.690503307	1.11045E-05	0.000240188	X	23219271	23365082	-	4253	Klhl13	GO:0004842;GO:0004842;GO:0005515;GO:0007049;GO:0016567;GO:0016567;GO:0030496;GO:0031463;GO:0031463;GO:0032465;GO:0032465;GO:0047485;GO:0051301;GO:0097602;GO:0004842;GO:0004842;GO:0004842;GO:0005515;GO:0007049;GO:0016567;GO:0016567;GO:0016567;GO:0030496;GO:0031463;GO:0031463;GO:0031463;GO:0032465;GO:0032465;GO:0032465;GO:0047485;GO:0047485;GO:0051301;GO:0097602;GO:0097602;GO:0004842;GO:0004842;GO:…	K10447	-	T	0DIBM;0UKSW;12TTR;1CT25;1951W;1AW90;0V7Z4;09X0Z;KOG4441	kelch-like 13 [Source:MGI Symbol;Acc:MGI:1914705]	67455	Q80TF4
ENSMUSG00000034037	1824.122477	2625.358687	1022.886267	0.389617721	-1.359868799	1.12596E-05	0.000242954	6	91978878	92076004	+	6292	Fgd5	GO:0005085;GO:0005085;GO:0005737;GO:0005856;GO:0005886;GO:0046872;GO:0046872;GO:0046872;GO:0005085;GO:0005085;GO:0005737;GO:0005856;GO:0046872;GO:0046872;GO:0046872;	K05724	-	T	0UK77;09UWA;0DJI1;1CQVA;12QZI;KOG4424;0V5VY;1AVPR;18XW4	FYVE, RhoGEF and PH domain containing 5 [Source:MGI Symbol;Acc:MGI:2443369]	232237	Q80UZ0;E9QKY4
ENSMUSG00000040209	638.8390577	932.083243	345.5948723	0.370776832	-1.431376994	1.12882E-05	0.000243276	3	9427020	9610085	-	15255	Zfp704	GO:0000987;GO:0003676;GO:0003677;GO:0005634;GO:0005634;GO:0006357;GO:0046872;GO:1990837;GO:1990837;GO:0003676;	-	-	S	1CWVS;0DMZI;18VV1;0A0CS;0VB90;12SRG;0UR86;0IGPR;1B1P5	zinc finger protein 704 [Source:MGI Symbol;Acc:MGI:2180715]	170753	Q9ERQ3
ENSMUSG00000023912	129.1314718	201.1287063	57.13423727	0.284068039	-1.815691572	1.18941E-05	0.000254183	17	43641891	43667214	-	3935	Slc25a27	GO:0005739;GO:0005739;GO:0005739;GO:0008284;GO:0008284;GO:0009409;GO:0010917;GO:0010917;GO:0016020;GO:0016021;GO:0031966;GO:0031966;GO:0035356;GO:0035356;GO:0043025;GO:0043025;GO:0043066;GO:0043066;GO:0045177;GO:0045177;GO:0046324;GO:0046324;GO:0048839;GO:0051562;GO:0051562;GO:0070997;GO:0070997;GO:0005739;GO:0008284;GO:0009409;GO:0010917;GO:0031966;GO:0035356;GO:0043025;GO:0043066;GO:0045177;GO:…	K15112	-	C	0UI8E;18X1W;1CX9R;KOG0753;0VA32;0DNCK;12RQJ;09Z5S;1ATT4	solute carrier family 25, member 27 [Source:MGI Symbol;Acc:MGI:1921261]	74011	-
ENSMUSG00000052331	1620.357007	2321.620934	919.0930798	0.395884215	-1.336849552	1.20416E-05	0.000256718	1	54645340	54926387	-	14175	Ankrd44	GO:0003674;GO:0005515;GO:0005575;GO:0008150;GO:0005515;GO:0005515;GO:0005515;GO:0005515;	K15503	-	Z;O;M;E	0V7QW;09WSM;0DJ9R;KOG4177;KOG0504;12Q3M;194YX;1CU1R;1B44X;0USZX	ankyrin repeat domain 44 [Source:MGI Symbol;Acc:MGI:3045243]	329154	B2RXR6
ENSMUSG00000030616	308.5014315	460.3180035	156.6848596	0.340383948	-1.55476509	1.22689E-05	0.000260941	7	90302252	90410719	+	13948	Sytl2	GO:0001786;GO:0001786;GO:0006886;GO:0006886;GO:0006887;GO:0006887;GO:0017137;GO:0017137;GO:0070382;GO:0070382;GO:0001786;GO:0006886;GO:0006887;GO:0017137;GO:0070382;GO:0001786;GO:0001786;GO:0001786;GO:0005515;GO:0005515;GO:0005515;GO:0005546;GO:0005737;GO:0005886;GO:0005886;GO:0005886;GO:0006886;GO:0006886;GO:0006887;GO:0006887;GO:0006887;GO:0006887;GO:0006887;GO:0006904;GO:0010923;GO:0010923;GO:…	K17598	-	-	-	synaptotagmin-like 2 [Source:MGI Symbol;Acc:MGI:1933366]	83671	Q99N50;Q7TMU6
ENSMUSG00000040651	485.9572085	713.9320395	257.9823775	0.361354251	-1.468514228	1.26925E-05	0.000269009	14	27428834	27483555	+	13627	Tasor	GO:0000792;GO:0000792;GO:0001701;GO:0003682;GO:0003682;GO:0005515;GO:0005634;GO:0005654;GO:0005654;GO:0005694;GO:0045814;GO:0045814;GO:0045814;GO:0045869;GO:0045869;GO:0045869;GO:0090307;GO:0090309;GO:0090309;GO:0090309;GO:0097355;GO:0097355;GO:0097355;	K21873	-	S;L	12U1Q;0UMWQ;0IF4K;1CP7Q;18XF4;1B2WK;0V45I;0DEHX;09T6T	transcription activation suppressor [Source:MGI Symbol;Acc:MGI:1921694]	218850	Q69ZR9
ENSMUSG00000004655	11647.98702	16547.17988	6748.794162	0.407851623	-1.293883703	1.29543E-05	0.000273262	6	55336432	55348555	+	2627	Aqp1	GO:0003094;GO:0003097;GO:0003097;GO:0005223;GO:0005223;GO:0005267;GO:0005267;GO:0005372;GO:0005634;GO:0005634;GO:0005737;GO:0005737;GO:0005886;GO:0005886;GO:0005886;GO:0005887;GO:0005901;GO:0005903;GO:0005903;GO:0005903;GO:0006813;GO:0006833;GO:0006833;GO:0006833;GO:0006884;GO:0006884;GO:0006972;GO:0006972;GO:0008519;GO:0008519;GO:0008519;GO:0009725;GO:0009925;GO:0009925;GO:0009925;GO:0009992;GO:…	K09864	-	P;G	KOG0223;1CTZF;18V1Z;0UREU;1B3IW;0DJ7J;09XV3;0V8SR;13561	aquaporin 1 [Source:MGI Symbol;Acc:MGI:103201]	11826	Q02013
ENSMUSG00000033855	508.631283	771.3730264	245.8895395	0.318768652	-1.649418336	1.29555E-05	0.000273262	17	88597684	88662586	+	4521	Ston1	GO:0005515;GO:0005737;GO:0005905;GO:0006897;GO:0006897;GO:0006897;GO:0006897;GO:0006929;GO:0008021;GO:0016020;GO:0016192;GO:0030100;GO:0030100;GO:0030100;GO:0030100;GO:0030100;GO:0030136;GO:0031252;GO:0031410;GO:0035615;GO:0042995;GO:0043231;GO:0048008;GO:0048041;GO:0048488;GO:0097178;GO:0120181;GO:0140312;GO:0005515;GO:0005737;GO:0005905;GO:0006897;GO:0006897;GO:0006897;GO:0006897;GO:0006929;GO:…	K20067	-	U	1AYHT;KOG2677;09ZTV;1CW7D;0UUE7;0VAQ7;0DMC6;12SWH;18X3Z	stonin 1 [Source:MGI Symbol;Acc:MGI:1924307]	77057	Q8CDJ8
ENSMUSG00000041771	246.932806	373.7006032	120.1650088	0.321554227	-1.636866038	1.32389E-05	0.000278252	12	102128733	102267091	+	4522	Slc24a4	GO:0005887;GO:0005887;GO:0006811;GO:0006811;GO:0006811;GO:0006816;GO:0008273;GO:0008273;GO:0015297;GO:0016020;GO:0016021;GO:0016021;GO:0016021;GO:0035725;GO:0055085;GO:0055085;GO:0071805;GO:0098656;GO:0005262;GO:0005432;GO:0005737;GO:0005886;GO:0005886;GO:0005887;GO:0005887;GO:0005887;GO:0005887;GO:0006811;GO:0006811;GO:0006811;GO:0006813;GO:0006814;GO:0006816;GO:0006874;GO:0006874;GO:0007608;GO:…	K13752	-	P	KOG1307;1CRVZ;190Z4;09V3P;0V639;0USNW;0DH5S;12PFB;1AZA6	solute carrier family 24 (sodium/potassium/calcium exchanger), member 4 [Source:MGI Symbol;Acc:MGI:2447362]	238384	A0A0R4J0Z4
ENSMUSG00000032186	532.4025017	777.8908188	286.9141845	0.36883606	-1.438948385	1.37613E-05	0.000287852	9	75565621	75611325	-	11683	Tmod2	GO:0003779;GO:0003779;GO:0005523;GO:0005523;GO:0005523;GO:0005523;GO:0005737;GO:0005856;GO:0005856;GO:0005865;GO:0006936;GO:0007015;GO:0007270;GO:0007611;GO:0030016;GO:0030239;GO:0030426;GO:0043005;GO:0045202;GO:0045745;GO:0051694;GO:0051694;GO:0003779;GO:0003779;GO:0003779;GO:0005523;GO:0005523;GO:0005523;GO:0005523;GO:0005523;GO:0005737;GO:0005856;GO:0005856;GO:0005865;GO:0006936;GO:0007015;GO:…	K10370	-	Z	KOG3735;1AU8P;09U8S;12U6B;0DFIJ;0V57X;1CQ8B;0UIM5;195YI	tropomodulin 2 [Source:MGI Symbol;Acc:MGI:1355335]	50876	Q9JKK7
ENSMUSG00000004360	50.33551204	86.01014008	14.66088401	0.170455297	-2.552534659	1.3764E-05	0.000287852	10	29211606	29230779	+	5767	9330159F19Rik	GO:0003674;GO:0005575;GO:0008150;GO:0003674;GO:0005575;GO:0008150;GO:0003674;GO:0005575;GO:0008150;	-	-	S	12SX0;0V87E;1B003;18ZJ1;0DMHD;1CWCN;0UQQ0;0IF1K;09ZY7	RIKEN cDNA 9330159F19 gene [Source:MGI Symbol;Acc:MGI:3036239]	212448	D3Z623
ENSMUSG00000045038	795.1591352	1138.54405	451.77422	0.396799948	-1.333516258	1.37765E-05	0.000287852	17	86167785	86657919	+	7261	Prkce	GO:0000139;GO:0000166;GO:0002281;GO:0002376;GO:0003785;GO:0004672;GO:0004672;GO:0004674;GO:0004674;GO:0004674;GO:0004674;GO:0004674;GO:0004674;GO:0004697;GO:0004697;GO:0004697;GO:0004697;GO:0004697;GO:0004698;GO:0004699;GO:0004699;GO:0004699;GO:0005102;GO:0005515;GO:0005515;GO:0005524;GO:0005524;GO:0005524;GO:0005634;GO:0005634;GO:0005737;GO:0005737;GO:0005737;GO:0005739;GO:0005783;GO:0005783;GO:…	K18050	EC:2.7.11.13	T	KOG0694;0UK09;09V0U;0DHVB;1CSNV;1AVGR;12NBF;18VWQ;0V6DY	protein kinase C, epsilon [Source:MGI Symbol;Acc:MGI:97599]	18754	P16054
ENSMUSG00000057722	916.1042119	1296.192653	536.0157712	0.413530944	-1.273932807	1.39155E-05	0.000289739	4	101717404	101815352	+	7049	Lepr	GO:0001525;GO:0001525;GO:0001934;GO:0004888;GO:0004896;GO:0004896;GO:0004896;GO:0005515;GO:0005515;GO:0005515;GO:0005576;GO:0005615;GO:0005886;GO:0005886;GO:0005886;GO:0005887;GO:0005977;GO:0006909;GO:0007165;GO:0008203;GO:0009897;GO:0010507;GO:0010507;GO:0014009;GO:0016020;GO:0016020;GO:0016020;GO:0016021;GO:0016323;GO:0016328;GO:0016500;GO:0017046;GO:0017046;GO:0019221;GO:0019221;GO:0019222;GO:…	K05062	-	T	1D0S1;18W3D;0DRJ4;0UU9A;0A3ZI;0VEUB;13IBC;0IKH4;1B4HE	leptin receptor [Source:MGI Symbol;Acc:MGI:104993]	16847	P48356
ENSMUSG00000025092	243.7905176	367.6811219	119.8999133	0.326097551	-1.616624489	1.43663E-05	0.000296431	19	58795750	58943654	-	9192	Hspa12a	GO:0000166;GO:0003674;GO:0005524;GO:0005634;GO:0005737;GO:0008150;	-	-	O	0UGBF;1AS48;12T3W;KOG0101;0DF5M;0V4UE;09TV6;195JY;1CPVA	heat shock protein 12A [Source:MGI Symbol;Acc:MGI:1920692]	73442	Q8K0U4
ENSMUSG00000026532	48.30704436	81.68893406	14.92515465	0.182707178	-2.452394777	1.55448E-05	0.000318821	1	174172776	174248450	+	9691	Spta1	GO:0002260;GO:0003779;GO:0005509;GO:0005509;GO:0005515;GO:0005515;GO:0005737;GO:0005856;GO:0005938;GO:0006779;GO:0007009;GO:0008091;GO:0008360;GO:0008360;GO:0009898;GO:0009898;GO:0014731;GO:0014731;GO:0016020;GO:0030036;GO:0030097;GO:0030424;GO:0030424;GO:0030863;GO:0032092;GO:0032437;GO:0042102;GO:0046872;GO:0051693;	K06114	-	Z	0V45E;0DM1C;KOG0035;12N2S;0URUY;1CVWA;09T6P;1B1PH;191N2	spectrin alpha, erythrocytic 1 [Source:MGI Symbol;Acc:MGI:98385]	20739	P08032
ENSMUSG00000043259	189.951789	288.5588568	91.34472109	0.316554904	-1.659472351	1.5971E-05	0.00032681	10	70440481	70558736	+	8263	Fam13c	GO:0003674;GO:0005575;GO:0008150;	-	-	S	1AV0M;0DHDP;09W4J;0V72X;18THF;12RKC;0UJI4;1CS3W;0IJJ8	family with sequence similarity 13, member C [Source:MGI Symbol;Acc:MGI:1918971]	71721	Q9DBR2;Q8BLV7;Q6NXX8
ENSMUSG00000040724	263.2621929	401.5830004	124.9413855	0.311122197	-1.684446766	1.62096E-05	0.000331311	3	107101146	107115005	+	11906	Kcna2	GO:0005216;GO:0005216;GO:0005244;GO:0005249;GO:0005249;GO:0005249;GO:0005249;GO:0005249;GO:0005251;GO:0005251;GO:0005251;GO:0005267;GO:0005515;GO:0005515;GO:0005515;GO:0005783;GO:0005789;GO:0005886;GO:0005887;GO:0005887;GO:0006811;GO:0006811;GO:0006811;GO:0006813;GO:0006813;GO:0006813;GO:0008076;GO:0008076;GO:0008076;GO:0008076;GO:0008076;GO:0014059;GO:0015271;GO:0016020;GO:0016020;GO:0016020;GO:…	K04875	-	P	1AZ7F;09UK7;0DFVW;KOG1545;12QRV;1900Y;0V5JH;0UPJG;1CW5R	potassium voltage-gated channel, shaker-related subfamily, member 2 [Source:MGI Symbol;Acc:MGI:96659]	16490	P63141
ENSMUSG00000031517	535.3385335	781.2049846	289.4720825	0.370545616	-1.432276937	1.62584E-05	0.000331929	8	54954843	55060871	+	3215	Gpm6a	GO:0001764;GO:0001764;GO:0001764;GO:0003407;GO:0005262;GO:0005262;GO:0005886;GO:0005886;GO:0005886;GO:0005886;GO:0007399;GO:0007416;GO:0007416;GO:0007416;GO:0009617;GO:0016020;GO:0016021;GO:0016021;GO:0016021;GO:0030054;GO:0030175;GO:0030175;GO:0030175;GO:0030175;GO:0030424;GO:0030426;GO:0031175;GO:0042995;GO:0043005;GO:0043005;GO:0043005;GO:0043025;GO:0043025;GO:0043025;GO:0043025;GO:0043197;GO:…	-	-	P;U	KOG4800;0V9ZJ;18UQR;0UPFT;1CVBN;1B2NI;09Z24;0DKHK;12U0S	glycoprotein m6a [Source:MGI Symbol;Acc:MGI:107671]	234267	P35802;Q542P2
ENSMUSG00000057967	148.27483	229.3910945	67.15856543	0.292768843	-1.772166066	1.63874E-05	0.000334178	11	33117430	33147400	-	1187	Fgf18	GO:0005104;GO:0005104;GO:0005576;GO:0005576;GO:0008083;GO:0008083;GO:0008543;GO:0008543;GO:0001503;GO:0001525;GO:0001957;GO:0001958;GO:0002063;GO:0005104;GO:0005104;GO:0005104;GO:0005105;GO:0005105;GO:0005111;GO:0005111;GO:0005576;GO:0005576;GO:0005576;GO:0005634;GO:0005730;GO:0005730;GO:0005737;GO:0007165;GO:0007399;GO:0008083;GO:0008083;GO:0008083;GO:0008284;GO:0008543;GO:0008543;GO:0008543;GO:…	K04358	-	T	12ST7;19264;0VBAZ;KOG3885;1CWXU;1B487;0URAB;0DN1J;0A0EN	fibroblast growth factor 18 [Source:MGI Symbol;Acc:MGI:1277980]	14172	O89101
ENSMUSG00000040147	521.9914523	760.693024	283.2898807	0.372410252	-1.425035306	1.64794E-05	0.000335288	X	16709282	16817366	-	2789	Maob	GO:0005739;GO:0005739;GO:0005741;GO:0005741;GO:0005741;GO:0005743;GO:0008131;GO:0008131;GO:0009636;GO:0010044;GO:0010269;GO:0014063;GO:0014063;GO:0016020;GO:0016021;GO:0016491;GO:0016491;GO:0016491;GO:0032496;GO:0042135;GO:0042135;GO:0042493;GO:0042802;GO:0042802;GO:0045471;GO:0045964;GO:0045964;GO:0048545;GO:0050660;GO:0050660;GO:0051412;GO:0055114;GO:0055114;GO:0055114;GO:0016491;GO:0016491;GO:…	K00274	EC:1.4.3.4	Q	09WFI;0V7E2;1AXJI;13HYU;0DHQZ;1CSFB;190X7;KOG0029;0UI12	monoamine oxidase B [Source:MGI Symbol;Acc:MGI:96916]	109731	Q8BW75
ENSMUSG00000024511	293.909732	437.7495948	150.0698692	0.342821264	-1.544471499	1.65186E-05	0.000335702	18	69979131	70141605	-	10679	Rab27b	GO:0000166;GO:0003924;GO:0003924;GO:0003924;GO:0005515;GO:0005515;GO:0005515;GO:0005525;GO:0005525;GO:0005525;GO:0005525;GO:0005525;GO:0005768;GO:0005770;GO:0005770;GO:0005770;GO:0005794;GO:0005795;GO:0005795;GO:0016020;GO:0016324;GO:0016324;GO:0016787;GO:0017157;GO:0017157;GO:0019003;GO:0019003;GO:0019003;GO:0019904;GO:0019904;GO:0030140;GO:0030140;GO:0030141;GO:0030667;GO:0030667;GO:0031489;GO:…	K07886	-	U	1AWJ3;12QP0;0V8TA;1CU07;09XVR;18XG7;0DJ89;KOG0081;0UM3A	RAB27B, member RAS oncogene family [Source:MGI Symbol;Acc:MGI:1931295]	80718	Q99P58;Q549X4
ENSMUSG00000055322	17496.19405	24892.58821	10099.79989	0.405735225	-1.301389534	1.65872E-05	0.000336712	1	73910231	74124449	-	16465	Tns1	GO:0003779;GO:0005515;GO:0005925;GO:0005925;GO:0005925;GO:0007044;GO:0010761;GO:0030054;GO:0030055;GO:0035556;GO:0035556;GO:0003779;GO:0005515;GO:0005925;GO:0005925;GO:0007044;GO:0010761;GO:0030054;GO:0030055;GO:0035556;GO:0035556;GO:0003779;GO:0005515;GO:0005925;GO:0005925;GO:0007044;GO:0010761;GO:0030054;GO:0030055;GO:0035556;GO:0035556;GO:0003779;GO:0005515;GO:0005925;GO:0005925;GO:0007044;GO:…	K18080	-	Z;T	1DGKN;KOG1930;197IS;KOG2283;0B6UQ;0E9SG;13GTS;0WJKZ;1BBNH;0V411	tensin 1 [Source:MGI Symbol;Acc:MGI:104552]	21961	Q9DBT6;A0A087WQS0;Q7TSV1;Q8C6V6
ENSMUSG00000068747	4386.593604	6292.546604	2480.640604	0.394218869	-1.342931264	1.67447E-05	0.000339523	3	108284082	108361511	+	7569	Sort1	GO:0001503;GO:0005515;GO:0005515;GO:0005515;GO:0005634;GO:0005764;GO:0005764;GO:0005764;GO:0005765;GO:0005768;GO:0005769;GO:0005769;GO:0005783;GO:0005789;GO:0005794;GO:0005794;GO:0005794;GO:0005794;GO:0005829;GO:0005829;GO:0005886;GO:0005886;GO:0005886;GO:0005886;GO:0005886;GO:0005905;GO:0005905;GO:0006622;GO:0006892;GO:0006895;GO:0006895;GO:0006895;GO:0006897;GO:0006897;GO:0006897;GO:0006897;GO:…	K12388	-	W;U	1DG24;0WIKC;0E96C;1BBCK;0ISX8;0B5XG;0V3N7;197DI;13FEV	sortilin 1 [Source:MGI Symbol;Acc:MGI:1338015]	20661	Q6PHU5
ENSMUSG00000031822	644.1546816	936.1972412	352.1121221	0.376108908	-1.410777618	1.72392E-05	0.000348653	8	120228456	120581390	+	10351	Gse1	GO:0003674;GO:0005575;GO:0008150;GO:0003674;GO:0005575;GO:0008150;GO:0003674;GO:0005575;GO:0008150;	-	-	S	0DMVI;1ATIY;0VB4U;0IGKK;0UMEM;13MTI;0A08X;18UHZ;1CWR5	genetic suppressor element 1, coiled-coil protein [Source:MGI Symbol;Acc:MGI:1098275]	382034	Q3U3C9
ENSMUSG00000011463	22.88625675	42.3070171	3.465496392	0.08191304	-3.609763049	1.74213E-05	0.000350777	3	20248264	20275733	-	3284	Cpb1	GO:0004180;GO:0004180;GO:0004180;GO:0004180;GO:0004181;GO:0004181;GO:0004181;GO:0005615;GO:0006508;GO:0006508;GO:0006508;GO:0006508;GO:0006508;GO:0006508;GO:0008233;GO:0008237;GO:0008270;GO:0008270;GO:0016787;GO:0046872;	K01291	EC:3.4.17.2	T;E	1CW84;18W24;0V50S;12NHA;1B0B6;09U1U;KOG2650;0UQIS;0DJPE	carboxypeptidase B1 (tissue) [Source:MGI Symbol;Acc:MGI:1923953]	76703	B2RS76
ENSMUSG00000078670	1296.15273	1858.249179	734.0562805	0.395025753	-1.339981386	1.74371E-05	0.000350777	7	73740302	73776919	+	3262	Fam174b	GO:0003674;GO:0005794;GO:0005794;GO:0005794;GO:0005886;GO:0005886;GO:0005886;GO:0007030;GO:0007030;GO:0007030;GO:0016020;GO:0016021;GO:0016020;GO:0016021;	-	-	S	196FS;1B6C6;1D4IW;0UWGU;0J0EN;0A9VN;0VJQ4;0DVI9;13UQV	family with sequence similarity 174, member B [Source:MGI Symbol;Acc:MGI:3698178]	100038347	Q8K064
ENSMUSG00000019893	63.37748556	105.1630943	21.59187679	0.205318006	-2.284067943	1.74513E-05	0.000350777	10	52045721	52195244	-	7776	Ros1	GO:0016020;GO:0016021;GO:0000166;GO:0001558;GO:0001558;GO:0001558;GO:0002066;GO:0004672;GO:0004672;GO:0004713;GO:0004713;GO:0004713;GO:0004713;GO:0004713;GO:0004714;GO:0004714;GO:0005515;GO:0005524;GO:0005524;GO:0005524;GO:0005886;GO:0005887;GO:0006468;GO:0006468;GO:0006468;GO:0006468;GO:0006468;GO:0007169;GO:0007275;GO:0007283;GO:0007283;GO:0009986;GO:0010629;GO:0010966;GO:0016020;GO:0016021;GO:…	K05088	EC:2.7.10.1	T	0IQAA;0E8C7;1DFAR;1BB13;0V36D;13D6N;0B4I8;1977X;0WH1U	Ros1 proto-oncogene [Source:MGI Symbol;Acc:MGI:97999]	19886	Q78DX7
ENSMUSG00000021375	1450.72117	2083.465238	817.9771028	0.392604152	-1.348852665	1.75406E-05	0.000351266	13	46749087	46929867	-	8214	Kif13a	GO:0000166;GO:0003774;GO:0003777;GO:0003777;GO:0005515;GO:0005524;GO:0005524;GO:0005524;GO:0005813;GO:0006886;GO:0007018;GO:0007018;GO:0008017;GO:0008017;GO:0008333;GO:0010008;GO:0030496;GO:0032438;GO:0032465;GO:0035459;GO:0072383;GO:0072383;GO:0003777;GO:0003777;GO:0007018;GO:0007018;GO:0072383;GO:0072383;GO:0000166;GO:0003774;GO:0003777;GO:0003777;GO:0005515;GO:0005524;GO:0005524;GO:0005524;GO:…	K17914	-	Z	1CUEV;1953K;1B206;0UJWR;0V8TH;KOG0245;0DJN0;09Y8U;12QSJ	kinesin family member 13A [Source:MGI Symbol;Acc:MGI:1098264]	16553	F8VQ75
ENSMUSG00000031066	249.4311315	372.9316772	125.9305859	0.337677365	-1.56628262	1.77101E-05	0.000354262	X	20703906	20720539	+	4732	Usp11	GO:0001226;GO:0004843;GO:0004843;GO:0004843;GO:0004843;GO:0004843;GO:0005634;GO:0005634;GO:0005634;GO:0005634;GO:0005654;GO:0005654;GO:0005694;GO:0005737;GO:0005829;GO:0005829;GO:0006508;GO:0006511;GO:0006511;GO:0008233;GO:0008234;GO:0016579;GO:0016579;GO:0016579;GO:0016579;GO:0016579;GO:0016787;GO:0036459;GO:0036459;GO:0036459;	K11835	EC:3.4.19.12	O	18SPV;12QDF;0V59F;KOG1870;0UHFZ;1B12C;09UA9;0DFXX;1CQME	ubiquitin specific peptidase 11 [Source:MGI Symbol;Acc:MGI:2384312]	236733	Q99K46;Q8C0C2;Q8BX45;Q3TFK2
ENSMUSG00000032064	245.4936386	365.4050215	125.5822558	0.343679611	-1.540863828	1.82915E-05	0.000364106	9	50662752	50739517	-	9971	Dixdc1	GO:0003779;GO:0005515;GO:0005515;GO:0005515;GO:0005737;GO:0005737;GO:0005829;GO:0005829;GO:0005829;GO:0005829;GO:0005856;GO:0005925;GO:0007275;GO:0016055;GO:0016055;GO:0016055;GO:0019904;GO:0021695;GO:0021795;GO:0021799;GO:0021846;GO:0021869;GO:0030054;GO:0030177;GO:0031435;GO:0032956;GO:0032991;GO:0043015;GO:0043015;GO:0043015;GO:0043025;GO:0043679;GO:0045665;GO:0046330;GO:0050772;GO:0060070;GO:…	-	-	Z	12R2K;1B4DR;1CUIQ;0IFNC;18VGC;0DJRK;09YBU;0UN60;0V99E	DIX domain containing 1 [Source:MGI Symbol;Acc:MGI:2679721]	330938	Q80Y83
ENSMUSG00000044921	437.4064231	642.2725479	232.5402983	0.362058598	-1.465704883	1.83172E-05	0.000364106	10	102512222	102549736	+	7326	Rassf9	GO:0005768;GO:0005768;GO:0005768;GO:0005768;GO:0005829;GO:0005829;GO:0005829;GO:0005829;GO:0007165;GO:0007165;GO:0012510;GO:0012510;GO:0012510;GO:0012510;GO:0016197;GO:0016197;GO:0019899;GO:0019904;GO:0046907;GO:0046907;GO:0055037;GO:0055037;GO:0007165;GO:0007165;GO:0016197;GO:0016197;	K09856	-	W;U	0V4XR;0DF8W;0UNSB;1AWMM;13JQI;KOG1574;1CPYH;09TYU;191JG	Ras association (RalGDS/AF-6) domain family (N- terminal) member 9 [Source:MGI Symbol;Acc:MGI:2384307]	237504	Q8K342
ENSMUSG00000040729	231.860318	347.5618058	116.1588301	0.334210572	-1.581170722	1.84388E-05	0.000365963	9	8076461	8134294	-	5752	Cep126	GO:0005813;GO:0007052;GO:0031122;GO:0097546;GO:1905515;GO:0003674;GO:0005737;GO:0005813;GO:0005813;GO:0005813;GO:0005813;GO:0005813;GO:0005813;GO:0005815;GO:0005856;GO:0007052;GO:0007052;GO:0007052;GO:0007052;GO:0007052;GO:0030496;GO:0030496;GO:0030496;GO:0030496;GO:0031122;GO:0031122;GO:0031122;GO:0031122;GO:0031122;GO:0031122;GO:0042995;GO:0060271;GO:0060271;GO:0060271;GO:0060271;GO:0097546;GO:…	-	-	S	09UZP;1CV40;18VRM;0V66I;0DKA0;0IFM4;1AUXP;0UGRW;12SCT	centrosomal protein 126 [Source:MGI Symbol;Acc:MGI:2680221]	234915	Q0VBV7
ENSMUSG00000047261	200.2907912	302.8085759	97.77300646	0.322887178	-1.630897944	1.86935E-05	0.000369783	16	42248442	42340651	-	1523	Gap43	GO:0001786;GO:0001786;GO:0001786;GO:0005515;GO:0005516;GO:0005516;GO:0005737;GO:0005737;GO:0005737;GO:0005737;GO:0005886;GO:0005886;GO:0005886;GO:0005886;GO:0007275;GO:0007399;GO:0007399;GO:0007399;GO:0007411;GO:0010001;GO:0014069;GO:0014069;GO:0016020;GO:0016198;GO:0016198;GO:0030054;GO:0030154;GO:0030424;GO:0030424;GO:0030425;GO:0031103;GO:0031527;GO:0031527;GO:0031527;GO:0032584;GO:0035727;GO:…	K20041	-	Z;T	1D0SA;0UR7A;1936D;0VFTK;0DSDC;1B4VP;0A3RS;0IVZP;13QD1	growth associated protein 43 [Source:MGI Symbol;Acc:MGI:95639]	14432	P06837
ENSMUSG00000032946	1408.357413	2015.41315	801.301676	0.397586806	-1.330658215	1.88155E-05	0.000371784	19	6399340	6415216	+	12384	Rasgrp2	GO:0005085;GO:0005085;GO:0005085;GO:0005085;GO:0005085;GO:0005509;GO:0005509;GO:0005737;GO:0005829;GO:0005829;GO:0005829;GO:0005829;GO:0005886;GO:0005886;GO:0005886;GO:0007264;GO:0007264;GO:0016020;GO:0030054;GO:0032587;GO:0035556;GO:0035556;GO:0042995;GO:0043005;GO:0043547;GO:0043547;GO:0045202;GO:0046872;GO:0071277;GO:0071277;GO:0005085;GO:0005085;GO:0005085;GO:0005085;GO:0005509;GO:0005737;GO:…	K12361	-	T	13IJ7;09U4T;1CP7Z;0DEI5;1ARF1;0UU9H;18S5I;KOG3417;0V53W	RAS, guanyl releasing protein 2 [Source:MGI Symbol;Acc:MGI:1333849]	19395	Q9QUG9
ENSMUSG00000022708	1625.546254	2328.900435	922.1920741	0.395977458	-1.336509791	1.88854E-05	0.000372751	16	42875881	43642602	+	30730	Zbtb20	GO:0000122;GO:0000976;GO:0000978;GO:0001227;GO:0003676;GO:0003677;GO:0003677;GO:0005515;GO:0005634;GO:0005634;GO:0005654;GO:0005654;GO:0005737;GO:0006357;GO:0010629;GO:0016604;GO:0032728;GO:0032755;GO:0032760;GO:0045821;GO:0045892;GO:0046872;GO:0046889;GO:0055088;GO:0071333;GO:1990837;GO:0005515;GO:0000122;GO:0000976;GO:0000978;GO:0001227;GO:0003676;GO:0003677;GO:0003677;GO:0005515;GO:0005634;GO:…	K10501	-	K	0DQ0E;1B04Z;0VD8N;0A2CX;0UQE3;18VAZ;KOG1721;1CSN8;12XJR	zinc finger and BTB domain containing 20 [Source:MGI Symbol;Acc:MGI:1929213]	56490	Q8K0L9
ENSMUSG00000025504	476.3329486	692.2537174	260.4121798	0.376180255	-1.410503969	2.04134E-05	0.00040025	7	141338880	141363020	+	5377	Eps8l2	GO:0001726;GO:0003779;GO:0003779;GO:0003779;GO:0005089;GO:0005089;GO:0005515;GO:0005737;GO:0005829;GO:0005829;GO:0005886;GO:0005886;GO:0005886;GO:0007266;GO:0007266;GO:0007266;GO:0007605;GO:0016601;GO:0030676;GO:0030676;GO:0030676;GO:0032420;GO:0032421;GO:0032426;GO:0032587;GO:0032587;GO:0032587;GO:0032991;GO:0032991;GO:0035023;GO:0035023;GO:0035023;GO:0042995;GO:0051015;GO:1900029;GO:1900029;GO:…	K17277	-	T	18WBJ;0DPE4;0URN2;1B4P3;KOG3557;09ZSB;1CYBY;12N51;0VANQ	EPS8-like 2 [Source:MGI Symbol;Acc:MGI:2138828]	98845	Q99K30
ENSMUSG00000021638	714.1921209	1019.479794	408.9044473	0.401091272	-1.317997523	2.0477E-05	0.000401057	13	100496507	100552718	-	4222	Ocln	GO:0001933;GO:0001933;GO:0005515;GO:0005765;GO:0005765;GO:0005886;GO:0005886;GO:0005886;GO:0005911;GO:0005911;GO:0005911;GO:0005923;GO:0005923;GO:0005923;GO:0005923;GO:0005923;GO:0009986;GO:0010628;GO:0010628;GO:0010629;GO:0010629;GO:0010629;GO:0010827;GO:0010827;GO:0016020;GO:0016020;GO:0016020;GO:0016021;GO:0016021;GO:0016021;GO:0016324;GO:0016324;GO:0016327;GO:0016328;GO:0016328;GO:0019904;GO:…	K06088	-	S;W	0A27R;0VD3N;0UT6D;0DPVX;13M3N;18ZZF;0IGK8;1AT8H;1CYVE	occludin [Source:MGI Symbol;Acc:MGI:106183]	18260	Q61146;B2RS24
ENSMUSG00000018417	2999.599141	4230.328169	1768.870113	0.418140164	-1.257941469	2.06085E-05	0.000402307	1	51749765	51916071	-	10792	Myo1b	GO:0000146;GO:0000146;GO:0000146;GO:0000166;GO:0003774;GO:0003774;GO:0003774;GO:0003779;GO:0003779;GO:0005515;GO:0005516;GO:0005516;GO:0005524;GO:0005524;GO:0005524;GO:0005524;GO:0005546;GO:0005546;GO:0005547;GO:0005547;GO:0005737;GO:0005737;GO:0005737;GO:0005769;GO:0005884;GO:0005886;GO:0005886;GO:0005886;GO:0005902;GO:0005903;GO:0005903;GO:0005903;GO:0006892;GO:0007015;GO:0007015;GO:0010008;GO:…	K10356	-	Z	0DG5F;0V5VQ;1CQV0;1AVE2;09U49;18ZUQ;KOG0164;12N1J;0UIJM	myosin IB [Source:MGI Symbol;Acc:MGI:107752]	17912	P46735;Q7TQD7
ENSMUSG00000050730	507.0882419	738.3732252	275.8032587	0.37352825	-1.420710736	2.10667E-05	0.000410351	9	8994329	9239101	-	7215	Arhgap42	GO:0003085;GO:0005096;GO:0005096;GO:0005096;GO:0005096;GO:0005515;GO:0007165;GO:0007165;GO:0035024;GO:0090630;GO:0090630;GO:1904694;	K20651	-	T	130MU;0DFHS;1CVNC;191M8;09U81;0V575;1AZHS;KOG1451;0UG24	Rho GTPase activating protein 42 [Source:MGI Symbol;Acc:MGI:1918794]	71544	B2RQE8
ENSMUSG00000049811	258.8600123	395.4501015	122.269923	0.309191786	-1.693426103	2.13137E-05	0.000414257	11	23007531	23030788	+	4396	Fam161a	GO:0000235;GO:0001917;GO:0001917;GO:0005737;GO:0005813;GO:0005814;GO:0005856;GO:0005876;GO:0005929;GO:0005929;GO:0008017;GO:0030030;GO:0032391;GO:0032391;GO:0032391;GO:0036064;GO:0036064;GO:0036064;GO:0042802;GO:0042995;GO:0044782;GO:0044782;GO:0060271;GO:0060271;GO:0072686;GO:0097431;GO:0097733;GO:1901985;GO:0000235;GO:0001917;GO:0001917;GO:0005737;GO:0005813;GO:0005814;GO:0005856;GO:0005876;GO:…	K16772	-	Z;S	0DF0H;0IEKK;18S4A;0V4PE;1AZSU;0UIRD;09TQ7;12PCI;1CPQ8	family with sequence similarity 161, member A [Source:MGI Symbol;Acc:MGI:1921123]	73873	Q8QZV6;B1AVK0
ENSMUSG00000037892	407.491741	600.0248522	214.9586298	0.358249544	-1.480963226	2.14201E-05	0.000415871	3	49743296	49757325	-	5366	Pcdh18	GO:0005509;GO:0005509;GO:0005509;GO:0005515;GO:0005515;GO:0005886;GO:0005886;GO:0005886;GO:0005887;GO:0005887;GO:0007155;GO:0007155;GO:0007155;GO:0007155;GO:0007156;GO:0007156;GO:0007156;GO:0007399;GO:0007399;GO:0007420;GO:0016020;GO:0016020;GO:0016020;GO:0016021;GO:0016339;GO:0005509;GO:0005509;GO:0005886;GO:0005886;GO:0007155;GO:0007155;GO:0007155;GO:0007156;GO:0007156;GO:0007399;GO:0007399;GO:…	K16499	-	Z;U	09XNN;1AUA8;1CW7A;190WG;KOG3594;0URHE;0V8KB;0DJ0D;12TJ7	protocadherin 18 [Source:MGI Symbol;Acc:MGI:1920423]	73173	Q8VHR0
ENSMUSG00000041633	232.5942817	346.7474222	118.4411412	0.341577568	-1.549714861	2.15402E-05	0.000417748	X	153685154	153696391	-	4906	Kctd12b	GO:0003674;GO:0005515;GO:0008277;GO:0043235;GO:0051260;GO:0051260;GO:0003674;GO:0005515;GO:0008277;GO:0043235;GO:0051260;GO:0051260;	K21918	-	S;G	1AWB4;1CVUH;13I8F;KOG2723;1952B;0V5CN;09XVV;0DKZQ;0UI5J	potassium channel tetramerisation domain containing 12b [Source:MGI Symbol;Acc:MGI:2444667]	207474	Q8C7J6
ENSMUSG00000039114	167.7857867	254.4706104	81.10096298	0.318704635	-1.649708095	2.18809E-05	0.000423354	13	36725361	36735131	-	2249	Nrn1	GO:0005886;GO:0007399;GO:0007399;GO:0016020;GO:0016021;GO:0005515;GO:0005615;GO:0005886;GO:0007399;GO:0007399;GO:0007399;GO:0007409;GO:0016020;GO:0030054;GO:0031225;GO:0032281;GO:0042802;GO:0045202;GO:0046658;GO:1990138;GO:0005886;GO:0007399;GO:0007399;GO:0016020;GO:0016021;GO:0005886;GO:0007399;GO:0007399;GO:0016020;GO:0016021;GO:0005886;GO:0007399;GO:0007399;GO:0016020;	-	-	W	13RB6;1B2IK;0IXWR;1CY0X;0VCB0;0A1FA;0DP2W;192TC;0UMAJ	neuritin 1 [Source:MGI Symbol;Acc:MGI:1915654]	68404	Q8CFV4
ENSMUSG00000040703	1290.679515	2007.46318	573.8958505	0.285881134	-1.806512678	2.19004E-05	0.000423354	7	25802475	25816913	-	4938	Cyp2s1	GO:0004497;GO:0004497;GO:0004497;GO:0004796;GO:0004796;GO:0004796;GO:0005506;GO:0005506;GO:0005737;GO:0005783;GO:0005783;GO:0005783;GO:0005789;GO:0006082;GO:0006629;GO:0006631;GO:0006690;GO:0006690;GO:0006693;GO:0006693;GO:0006805;GO:0008392;GO:0008395;GO:0016020;GO:0016491;GO:0016705;GO:0016705;GO:0016712;GO:0016712;GO:0016712;GO:0016829;GO:0016836;GO:0016836;GO:0016853;GO:0019373;GO:0020037;GO:…	K07420	EC:1.14.14.1	Q	0UTJP;1CZPG;KOG0156;0A2YY;1B1UJ;0DQKQ;0VDU6;142NY;18XHB	cytochrome P450, family 2, subfamily s, polypeptide 1 [Source:MGI Symbol;Acc:MGI:1921384]	74134	Q9DBX6
ENSMUSG00000030102	1420.045339	2021.890964	818.1997141	0.404670543	-1.30518026	2.19005E-05	0.000423354	6	108213096	108551109	+	18319	Itpr1	GO:0001666;GO:0001666;GO:0001666;GO:0005216;GO:0005216;GO:0005220;GO:0005220;GO:0005220;GO:0005220;GO:0005220;GO:0005262;GO:0005262;GO:0005262;GO:0005509;GO:0005515;GO:0005515;GO:0005515;GO:0005515;GO:0005635;GO:0005637;GO:0005730;GO:0005737;GO:0005737;GO:0005783;GO:0005783;GO:0005783;GO:0005783;GO:0005789;GO:0005789;GO:0005789;GO:0005886;GO:0005886;GO:0005955;GO:0006811;GO:0006811;GO:0006811;GO:…	K04958	-	T;P	0UJ9M;0V8IA;18XBQ;0DIY2;1CTPH;12QKW;1AUSJ;09XKF;KOG3533	inositol 1,4,5-trisphosphate receptor 1 [Source:MGI Symbol;Acc:MGI:96623]	16438	P11881;Q8BQN0;Q8C7X9;Q3UVA1;Q8C8N0
ENSMUSG00000031147	119.5089099	185.7911588	53.22666101	0.286486512	-1.803460879	2.21273E-05	0.000427275	X	7673164	7681251	-	2910	Magix	GO:0003674;GO:0005515;GO:0005575;GO:0008150;	-	-	F;O	KOG3209;0DMYH;0UR6J;0V7P6;0A0BQ;13C9V;1B12A;1CWUB;193NE	MAGI family member, X-linked [Source:MGI Symbol;Acc:MGI:1859644]	54634	Q4KL35;Q3TZ57
ENSMUSG00000027583	596.8429793	863.4401388	330.2458198	0.382476798	-1.386555861	2.24968E-05	0.000433471	2	181387762	181459426	-	8508	Zbtb46	GO:0003676;GO:0003677;GO:0005515;GO:0005515;GO:0005634;GO:0005634;GO:0006357;GO:0030853;GO:0045650;GO:0045656;GO:0046872;GO:2001199;GO:2001200;GO:0003676;GO:0003677;GO:0005515;GO:0005515;GO:0005634;GO:0005634;GO:0006357;GO:0030853;GO:0045650;GO:0045656;GO:0046872;GO:2001199;GO:2001200;GO:0003677;GO:0005515;GO:0005515;GO:0005634;GO:0005634;GO:0006357;GO:0030853;GO:0045650;GO:0045656;GO:0046872;GO:…	K10517	-	K	09UWQ;18XKV;1CQVT;0V5WG;KOG1721;0UIMU;1AXUP;13JGB;0DG65	zinc finger and BTB domain containing 46 [Source:MGI Symbol;Acc:MGI:1919397]	72147	Q8BID6
ENSMUSG00000004891	2567.138615	3627.474495	1506.802734	0.415386169	-1.267474915	2.28137E-05	0.000438628	3	87971078	87980451	+	6416	Nes	GO:0000086;GO:0005515;GO:0005737;GO:0005737;GO:0005882;GO:0005882;GO:0005882;GO:0007275;GO:0007399;GO:0007399;GO:0007420;GO:0019215;GO:0019215;GO:0019215;GO:0030844;GO:0030844;GO:0031076;GO:0031730;GO:0031730;GO:0032091;GO:0043086;GO:0043524;GO:0045111;GO:0048858;GO:0072089;GO:2000179;GO:0005515;GO:0005737;GO:0005882;GO:0005882;GO:0005882;GO:0007275;GO:0007399;GO:0007399;GO:0007420;GO:0019215;GO:…	K07609	-	Z	09TM8;1B0H2;13HI2;191DE;0V4K8;0UG0F;0DEXQ;1CPME;0IRNV	nestin [Source:MGI Symbol;Acc:MGI:101784]	18008	Q6P5H2
ENSMUSG00000027684	573.6757063	832.80497	314.5464426	0.377695204	-1.404705632	2.32049E-05	0.000445189	3	29951296	30548008	-	12427	Mecom	GO:0000118;GO:0003676;GO:0003700;GO:0005634;GO:0016607;GO:0043069;GO:0045892;GO:0045893;GO:0046329;GO:0051726;GO:0003676;GO:0000118;GO:0000118;GO:0000977;GO:0000978;GO:0001228;GO:0001701;GO:0001780;GO:0003676;GO:0003677;GO:0003700;GO:0003700;GO:0005515;GO:0005515;GO:0005634;GO:0005634;GO:0005634;GO:0005737;GO:0006915;GO:0006954;GO:0007275;GO:0008168;GO:0009617;GO:0009791;GO:0010468;GO:0016607;GO:…	K04462	EC:2.1.1.367	K	0V7JQ;1CSM9;1AUQQ;18Y72;KOG1721;0UG70;09WM2;12RRF;0DHWP	MDS1 and EVI1 complex locus [Source:MGI Symbol;Acc:MGI:95457]	14013	P14404
ENSMUSG00000048118	796.9840553	1145.544589	448.4235219	0.391450081	-1.353099753	2.33401E-05	0.000447301	12	71015990	71098592	+	5615	Arid4a	GO:0000976;GO:0003677;GO:0003677;GO:0003677;GO:0003677;GO:0003677;GO:0005634;GO:0005634;GO:0005634;GO:0005654;GO:0005654;GO:0005829;GO:0005829;GO:0005886;GO:0005886;GO:0006325;GO:0006349;GO:0006357;GO:0007283;GO:0007283;GO:0017053;GO:0017053;GO:0030154;GO:0034773;GO:0036124;GO:0045892;GO:0045892;GO:0045944;GO:0048821;GO:0080182;GO:0097368;GO:0003677;GO:0003677;GO:0005634;	K19194	-	K;B	KOG3001;1CTJU;0UMG6;18T9E;0DIUH;0V8F1;09XH0;1ASDS;12NVA;KOG2744	AT rich interactive domain 4A (RBP1-like) [Source:MGI Symbol;Acc:MGI:2444354]	238247	F8VPQ2
ENSMUSG00000028631	118.8867164	186.1510102	51.62242251	0.277314759	-1.850403696	2.39323E-05	0.000457667	4	120696138	120748612	-	4024	Kcnq4	GO:0005216;GO:0005216;GO:0005244;GO:0005249;GO:0005249;GO:0005249;GO:0005249;GO:0005251;GO:0005267;GO:0005267;GO:0005516;GO:0005737;GO:0005886;GO:0005886;GO:0006811;GO:0006811;GO:0006811;GO:0006813;GO:0006813;GO:0006813;GO:0006813;GO:0007605;GO:0007605;GO:0008076;GO:0008076;GO:0008076;GO:0009925;GO:0016020;GO:0016020;GO:0016020;GO:0016021;GO:0016021;GO:0016021;GO:0032227;GO:0034765;GO:0042472;GO:…	K04929	-	P	1CSAA;0UJSW;09W1J;1AZTX;0DHJZ;12RCW;KOG1419;18YJ5;0V6ZU	potassium voltage-gated channel, subfamily Q, member 4 [Source:MGI Symbol;Acc:MGI:1926803]	60613	Q9JK97
ENSMUSG00000018604	2567.234187	3635.477868	1498.990505	0.412322825	-1.278153768	2.41393E-05	0.000460145	5	119670669	119684724	+	6624	Tbx3	GO:0000122;GO:0000122;GO:0000977;GO:0000978;GO:0001085;GO:0001102;GO:0001102;GO:0001227;GO:0001228;GO:0001501;GO:0001501;GO:0001568;GO:0001701;GO:0001708;GO:0001947;GO:0001947;GO:0003007;GO:0003151;GO:0003167;GO:0003205;GO:0003677;GO:0003700;GO:0003700;GO:0003700;GO:0005634;GO:0005634;GO:0005634;GO:0005634;GO:0005634;GO:0006355;GO:0006355;GO:0007275;GO:0007417;GO:0007569;GO:0008284;GO:0008284;GO:…	K10177	-	K	09VH0;18WT1;0DGRP;1CRFQ;1AU61;12SBZ;0UIM9;0V6G9;KOG3585	T-box 3 [Source:MGI Symbol;Acc:MGI:98495]	21386	P70324;Q3ULL3
ENSMUSG00000037347	188.3567922	284.8645654	91.84901911	0.322430482	-1.632939955	2.45404E-05	0.00046729	X	20059560	20097521	+	2206	Chst7	GO:0000139;GO:0000139;GO:0000139;GO:0001517;GO:0001517;GO:0001517;GO:0005794;GO:0005802;GO:0005975;GO:0005975;GO:0005975;GO:0006044;GO:0006044;GO:0006044;GO:0006790;GO:0006790;GO:0006790;GO:0008146;GO:0008146;GO:0008459;GO:0008459;GO:0008459;GO:0008459;GO:0016020;GO:0016021;GO:0016740;GO:0030206;GO:0030206;GO:0030206;	K04743	EC:2.8.2.17	O;G	0VCFY;0A1KD;0IIA6;0DP8I;1CY3R;0UNU1;1B0J4;12S9S;18T7I	carbohydrate (N-acetylglucosamino) sulfotransferase 7 [Source:MGI Symbol;Acc:MGI:1891767]	60322	Q9EP78
ENSMUSG00000045915	41.3474724	70.85059233	11.84435246	0.167173655	-2.580580587	2.45727E-05	0.000467405	11	68587021	68597966	+	1483	Ccdc42	GO:0003674;GO:0005575;GO:0007286;GO:0003674;GO:0005575;GO:0007286;	-	-	S	0IF8G;1AU8S;12QEQ;0UIRI;09VK5;0DGUR;0V6JA;18VA1;1CRIV	coiled-coil domain containing 42 [Source:MGI Symbol;Acc:MGI:3045254]	276920	Q5SV66
ENSMUSG00000000402	737.0589709	1059.693186	414.4247555	0.391079947	-1.354464531	2.54748E-05	0.000483534	X	166523007	166585720	-	2704	Egfl6	GO:0005178;GO:0005178;GO:0005509;GO:0005509;GO:0005576;GO:0005604;GO:0005604;GO:0007155;GO:0007275;GO:0010811;GO:0010811;GO:0010811;GO:0016020;GO:0016020;GO:0030154;GO:0030198;GO:0031012;	-	-	T	0E5RJ;14TFN;0WCSM;0KD9I;0B09Z;1DCRD;1BA1P;0V16F	EGF-like-domain, multiple 6 [Source:MGI Symbol;Acc:MGI:1858599]	54156	Q9JJZ5
ENSMUSG00000027309	1068.620124	1525.983615	611.256633	0.400565659	-1.319889351	2.5548E-05	0.000484405	2	130706200	130906406	-	10659	4930402H24Rik	GO:0003674;GO:0005575;GO:0008150;	-	-	S	0IFVP;0UHKE;1ATUK;18WKT;0V9RD;12RF0;1CV21;09YTH;0DK84	RIKEN cDNA 4930402H24 gene [Source:MGI Symbol;Acc:MGI:1923029]	228602	Q7TT23
ENSMUSG00000050022	157.1525459	236.8167293	77.48836247	0.327208144	-1.611719438	2.57062E-05	0.000486889	5	140724127	140761439	+	6697	Amz1	GO:0005575;GO:0006508;GO:0006508;GO:0006508;GO:0008233;GO:0008233;GO:0008233;GO:0008237;GO:0008237;GO:0008237;GO:0016787;GO:0046872;GO:0005575;GO:0006508;GO:0006508;GO:0006508;GO:0008233;GO:0008233;GO:0008233;GO:0008237;GO:0008237;GO:0008237;GO:0016787;GO:0046872;	K06974	EC:3.4.-.-	S;O	0DRMV;18UPR;0IVMN;1CYZB;0UTFM;13NP1;1B06H;0VF51;0A5PZ	archaelysin family metallopeptidase 1 [Source:MGI Symbol;Acc:MGI:2442258]	231842	Q8BVF9;Q3UTF6;A1L312
ENSMUSG00000030091	632.9346518	910.431533	355.4377707	0.390405822	-1.356953529	2.58785E-05	0.000489248	6	91013068	91116829	-	10474	Nup210	GO:0005634;GO:0005635;GO:0005643;GO:0005643;GO:0005643;GO:0005783;GO:0005789;GO:0015031;GO:0016020;GO:0016021;GO:0031965;GO:0051028;GO:0065003;GO:0065003;GO:0016020;GO:0016021;GO:0016020;GO:0016021;	K14314	-	Y;U	1CQH4;191MI;KOG1833;12N79;1ASXD;09TF9;0V4EC;0UH9G;0DFTR	nucleoporin 210 [Source:MGI Symbol;Acc:MGI:1859555]	54563	Q9QY81;Q8BPS7
ENSMUSG00000041729	1185.899251	1692.27814	679.5203618	0.401541771	-1.31637802	2.59189E-05	0.000489297	9	62419492	62537044	-	5919	Coro2b	GO:0001725;GO:0003093;GO:0003779;GO:0005515;GO:0005737;GO:0005856;GO:0005925;GO:0005925;GO:0010812;GO:0010812;GO:0016020;GO:0016020;GO:0017166;GO:0017166;GO:0030036;GO:0030036;GO:0032956;GO:0032956;GO:0048041;GO:0051015;GO:0051015;GO:0051015;GO:0051497;GO:0080135;GO:0080135;GO:1904950;GO:1904950;GO:1904951;GO:1904951;GO:1990147;GO:1990147;GO:0005515;GO:0016020;GO:0016020;GO:0030036;GO:0030036;GO:…	K13887	-	Z	12NEF;0V4FS;09TGS;18ZIN;0UPIG;KOG0303;1AXDD;1CVDP;0DEVK	coronin, actin binding protein, 2B [Source:MGI Symbol;Acc:MGI:2444283]	235431	Q8BH44
ENSMUSG00000041688	143.4512609	218.9091062	67.99341554	0.310601129	-1.686865021	2.59432E-05	0.000489297	X	145446425	145505181	-	8402	Amot	GO:0001525;GO:0001570;GO:0001701;GO:0001702;GO:0001725;GO:0001726;GO:0001726;GO:0003365;GO:0003365;GO:0005515;GO:0005654;GO:0005654;GO:0005737;GO:0005884;GO:0005884;GO:0005884;GO:0005886;GO:0005923;GO:0005923;GO:0005923;GO:0006935;GO:0008180;GO:0008180;GO:0009897;GO:0009897;GO:0009986;GO:0016021;GO:0016525;GO:0016525;GO:0030027;GO:0030027;GO:0030027;GO:0030027;GO:0030036;GO:0030036;GO:0030054;GO:…	K16819	-	Z	0IJU5;0V5I4;1B34E;1CQHX;18S2J;0DFUH;12NSQ;0UHAI;09UIX	angiomotin [Source:MGI Symbol;Acc:MGI:108440]	27494	Q8VHG2
ENSMUSG00000074364	6491.661908	9212.910068	3770.413749	0.409253289	-1.288934083	2.68536E-05	0.000504333	7	15946958	15967567	-	5119	Ehd2	GO:0000166;GO:0005509;GO:0005509;GO:0005515;GO:0005515;GO:0005524;GO:0005525;GO:0005525;GO:0005737;GO:0005768;GO:0005769;GO:0005829;GO:0005886;GO:0005886;GO:0005886;GO:0005901;GO:0005901;GO:0005901;GO:0006897;GO:0006897;GO:0010008;GO:0015630;GO:0015630;GO:0016020;GO:0016020;GO:0016197;GO:0016787;GO:0019898;GO:0019904;GO:0030036;GO:0030036;GO:0030139;GO:0030866;GO:0032456;GO:0032456;GO:0032456;GO:…	K12469	-	T;U	0UGQP;1CZIV;13MRQ;0A2UR;KOG1954;0DQGT;1B3E0;0VDQA;192G1	EH-domain containing 2 [Source:MGI Symbol;Acc:MGI:2154274]	259300	Q8BH64
ENSMUSG00000041762	410.7859457	600.6072328	220.9646585	0.367902094	-1.442606208	2.69205E-05	0.000505057	2	73341506	73386572	-	6679	Gpr155	GO:0003674;GO:0016020;GO:0016021;GO:0016021;GO:0016021;GO:0035556;GO:0035556;GO:0050890;GO:0050890;GO:0055085;GO:0055085;GO:0003674;GO:0016020;GO:0016021;GO:0016021;GO:0016021;GO:0035556;GO:0035556;GO:0050890;GO:0055085;GO:0055085;GO:0003674;GO:0016020;GO:0016021;GO:0016021;GO:0016021;GO:0035556;GO:0035556;GO:0050890;GO:0055085;GO:0055085;GO:0003674;GO:0016020;GO:0016021;GO:0050890;	-	-	T	190E2;1CW4I;0V8TT;0DM9A;1AZ09;0UQTA;09XW9;0IEWV;12SS5	G protein-coupled receptor 155 [Source:MGI Symbol;Acc:MGI:1915776]	68526	A2AWR3
ENSMUSG00000042500	341.3586748	496.3599883	186.3573614	0.375447993	-1.413315016	2.76102E-05	0.000516366	4	126489541	126533472	-	6947	Ago4	GO:0000932;GO:0000932;GO:0003676;GO:0003676;GO:0003723;GO:0003723;GO:0003725;GO:0003725;GO:0003727;GO:0003727;GO:0005515;GO:0005634;GO:0005737;GO:0005737;GO:0005737;GO:0006402;GO:0006402;GO:0006402;GO:0006417;GO:0007130;GO:0007140;GO:0008584;GO:0010501;GO:0010501;GO:0010586;GO:0016442;GO:0016442;GO:0016442;GO:0022604;GO:0031047;GO:0031054;GO:0031054;GO:0035196;GO:0035196;GO:0035198;GO:0035198;GO:…	K11593	-	J	0DGFB;18VEZ;KOG1041;0V66Q;1CRPD;1AYGU;09V75;12N2H;0UGEN	argonaute RISC catalytic subunit 4 [Source:MGI Symbol;Acc:MGI:1924100]	76850	Q8CJF8;Q9CS58
ENSMUSG00000063558	849.1179955	1220.896011	477.3399797	0.390975132	-1.354851245	2.77338E-05	0.000518134	1	58029931	58106413	+	8690	Aox1	GO:0004031;GO:0004031;GO:0005506;GO:0005506;GO:0005506;GO:0005737;GO:0005829;GO:0009055;GO:0009055;GO:0016491;GO:0016491;GO:0016491;GO:0017144;GO:0022900;GO:0042802;GO:0042803;GO:0043546;GO:0043546;GO:0043546;GO:0046872;GO:0046872;GO:0046872;GO:0050660;GO:0050660;GO:0050660;GO:0051287;GO:0051287;GO:0051536;GO:0051536;GO:0051536;GO:0051537;GO:0051537;GO:0051537;GO:0051537;GO:0055114;GO:0055114;GO:…	K00157	EC:1.2.3.1	F	09X8X;0DI1X;18S77;KOG0430;1CTYV;12QCG;1ASSK;0UH3U;0V8S8	aldehyde oxidase 1 [Source:MGI Symbol;Acc:MGI:88035]	11761	O54754;G3X8P9
ENSMUSG00000041361	2470.21688	3517.094263	1423.339496	0.404691882	-1.305104187	2.77859E-05	0.000518564	9	71504347	71592360	-	5635	Myzap	GO:0005515;GO:0005737;GO:0005856;GO:0005856;GO:0005886;GO:0016020;GO:0016020;GO:0030018;GO:0030054;GO:0030864;GO:0031234;GO:0031674;GO:0031674;GO:0035556;GO:0035556;	K22031	-	Z	1AUFG;0II7W;1CPB6;0UIYD;0DEMA;0V492;194NF;12RC7;09TA0	myocardial zonula adherens protein [Source:MGI Symbol;Acc:MGI:2142908]	102371	Q3UIJ9
ENSMUSG00000037358	94.31537646	149.7542201	38.87653286	0.259602253	-1.945625193	2.83143E-05	0.000527029	X	18414881	18461397	-	3499	Dipk2b	GO:0003674;GO:0005575;GO:0005576;	-	-	S	0IFGZ;0VDKD;0DJJ8;0UPET;0A2QM;13F61;1B3EG;1CUBW;194GS	divergent protein kinase domain 2B [Source:MGI Symbol;Acc:MGI:1923155]	75905	Q8C3I9;Q3TQ46
ENSMUSG00000013089	1734.090814	2473.788295	994.3933337	0.401971881	-1.314833511	2.83561E-05	0.000527029	16	22381309	22439719	-	4103	Etv5	GO:0000122;GO:0000976;GO:0000976;GO:0000976;GO:0000977;GO:0000977;GO:0000981;GO:0001228;GO:0001228;GO:0003677;GO:0003700;GO:0003700;GO:0003700;GO:0003700;GO:0003700;GO:0005634;GO:0005634;GO:0005634;GO:0005634;GO:0005634;GO:0005634;GO:0005654;GO:0005654;GO:0005886;GO:0006355;GO:0006355;GO:0006357;GO:0007274;GO:0007626;GO:0030154;GO:0034599;GO:0034599;GO:0034599;GO:0043565;GO:0043565;GO:0045202;GO:…	K15593	-	K	1AUZG;09WFK;1CW0S;0DM5P;KOG3806;0UJGZ;0VAIM;18SC8;12SGW	ets variant 5 [Source:MGI Symbol;Acc:MGI:1096867]	104156	Q9CXC9
ENSMUSG00000051379	702.0082991	1000.10311	403.9134883	0.403871845	-1.308030519	2.83578E-05	0.000527029	2	140650914	140671469	-	4865	Flrt3	GO:0003345;GO:0005104;GO:0005515;GO:0005515;GO:0005515;GO:0005576;GO:0005615;GO:0005615;GO:0005783;GO:0005789;GO:0005829;GO:0005829;GO:0005886;GO:0005886;GO:0005886;GO:0005886;GO:0005887;GO:0005887;GO:0005887;GO:0005911;GO:0005925;GO:0007155;GO:0007275;GO:0007411;GO:0007411;GO:0007416;GO:0007507;GO:0008543;GO:0014069;GO:0014069;GO:0016020;GO:0016021;GO:0030054;GO:0030054;GO:0030054;GO:0030424;GO:…	K16362	-	S;T	1AUU8;0DR0I;09ZEM;0UMKY;12QY9;0IIEA;18TX8;0VEF8;1D04V	fibronectin leucine rich transmembrane protein 3 [Source:MGI Symbol;Acc:MGI:1918686]	71436	Q8BGT1
ENSMUSG00000069833	13785.72812	19377.89507	8193.561181	0.4228303	-1.241849332	2.89362E-05	0.000535544	19	8989284	9076914	+	19938	Ahnak	GO:0005515;GO:0005515;GO:0005634;GO:0005634;GO:0005737;GO:0005737;GO:0005737;GO:0005829;GO:0005829;GO:0005829;GO:0005886;GO:0005886;GO:0005886;GO:0005911;GO:0015629;GO:0015629;GO:0015629;GO:0030315;GO:0031982;GO:0031982;GO:0031982;GO:0042383;GO:0042383;GO:0042802;GO:0043034;GO:0043034;GO:0043484;GO:0043484;GO:0044291;GO:0044291;GO:0044291;GO:0044548;GO:0044548;GO:0045121;GO:0045121;GO:0045121;GO:…	K23934	-	S	0DJDH;194AA;0IGIF;12S0I;0V8Y1;0UHN6;1CU5S;09Y0D;1AT8Q	AHNAK nucleoprotein (desmoyokin) [Source:MGI Symbol;Acc:MGI:1316648]	66395	Q8BRB8;G5E8K8;Q8R2L7
ENSMUSG00000070639	1320.305175	1866.438562	774.1717888	0.414785573	-1.269562378	2.90544E-05	0.000537174	5	105415775	105490074	+	6726	Lrrc8b	GO:0005225;GO:0005225;GO:0005225;GO:0005515;GO:0005737;GO:0005737;GO:0005783;GO:0005789;GO:0005886;GO:0005886;GO:0005886;GO:0005887;GO:0005887;GO:0005887;GO:0006811;GO:0015698;GO:0016020;GO:0016021;GO:0034702;GO:0034702;GO:0034702;GO:0098656;GO:0098656;GO:0098656;	K22038	-	T	13KS4;KOG0619;0V7U8;0DH6X;1B2KW;1CSWT;09TKU;0UPIF;19544	leucine rich repeat containing 8 family, member B [Source:MGI Symbol;Acc:MGI:2141353]	433926	Q5DU41
ENSMUSG00000017466	6132.119952	8664.297188	3599.942716	0.415491602	-1.267108779	2.92319E-05	0.000539897	11	118301069	118355740	-	3896	Timp2	GO:0002020;GO:0004857;GO:0005178;GO:0005515;GO:0005576;GO:0005615;GO:0007417;GO:0007568;GO:0008191;GO:0008191;GO:0008191;GO:0008191;GO:0008270;GO:0008285;GO:0009986;GO:0010466;GO:0010951;GO:0010951;GO:0030414;GO:0030414;GO:0030426;GO:0032487;GO:0034097;GO:0042493;GO:0043005;GO:0043025;GO:0043410;GO:0045666;GO:0045762;GO:0045861;GO:0045930;GO:0046580;GO:0046872;GO:1905049;GO:0004857;GO:0005515;GO:…	K22583	-	O;W	0DGSG;09VHV;0V6H4;18ZJR;1B3XK;1CRGJ;12TRZ;KOG4745;0UINJ	tissue inhibitor of metalloproteinase 2 [Source:MGI Symbol;Acc:MGI:98753]	21858	Q6PI17;Q8BSJ3
ENSMUSG00000027750	4480.92712	6339.417524	2622.436716	0.413671557	-1.273442331	2.95732E-05	0.000545071	3	54361109	54391037	+	8702	Postn	GO:0001953;GO:0003073;GO:0005201;GO:0005515;GO:0005576;GO:0005615;GO:0005615;GO:0005615;GO:0005737;GO:0005794;GO:0005802;GO:0007155;GO:0007155;GO:0007155;GO:0008201;GO:0008593;GO:0009888;GO:0014911;GO:0030198;GO:0030198;GO:0031012;GO:0031012;GO:0031012;GO:0031594;GO:0046872;GO:0046872;GO:0050839;GO:0062023;GO:0062023;GO:0062023;GO:0071307;GO:0071307;GO:1900025;GO:1990138;GO:2000343;GO:0001953;GO:…	-	-	W;M	0V4XK;KOG1437;0DIVC;1B49G;0UMH6;1CTKR;18VQZ;13I26;09TYN	periostin, osteoblast specific factor [Source:MGI Symbol;Acc:MGI:1926321]	50706	Q62009
ENSMUSG00000050910	711.2075163	1015.79733	406.6177026	0.400294124	-1.320867656	3.00875E-05	0.00055333	11	115381916	115396132	+	3700	Cdr2l	GO:0005575;GO:0008150;GO:0042802;GO:0042802;	-	-	S	1CTE9;1AYHY;0IDY5;0V8A9;12Q07;18XEX;0DIPC;0UFHX;09XBY	cerebellar degeneration-related protein 2-like [Source:MGI Symbol;Acc:MGI:2684867]	237988	A2A6T1
ENSMUSG00000028940	23.80494986	43.48209567	4.127804044	0.09493112	-3.396975085	3.01145E-05	0.00055333	4	152158867	152162469	+	2638	Hes2	GO:0000122;GO:0000122;GO:0000122;GO:0000977;GO:0000978;GO:0000978;GO:0001227;GO:0001227;GO:0001227;GO:0003677;GO:0003677;GO:0003677;GO:0003690;GO:0003690;GO:0005634;GO:0005634;GO:0006355;GO:0006355;GO:0008134;GO:0009952;GO:0030154;GO:0045892;GO:0045892;GO:0046983;GO:0046983;GO:0050767;GO:1990837;GO:1990837;	K09087	-	K	193MR;0DU9V;0UVFJ;1B5KV;13TVD;1D3MK;0A7GX;KOG4304;0VIBW	hes family bHLH transcription factor 2 [Source:MGI Symbol;Acc:MGI:1098624]	15206	O54792
ENSMUSG00000036591	1386.698662	1969.550168	803.847157	0.408137437	-1.292873046	3.02853E-05	0.000555897	2	20847919	20968881	-	9271	Arhgap21	GO:0005096;GO:0005515;GO:0007165;GO:0007165;GO:0043547;GO:0005096;GO:0005515;GO:0005794;GO:0005886;GO:0007030;GO:0007165;GO:0007165;GO:0015629;GO:0030054;GO:0043547;GO:0051683;GO:0051684;GO:0072384;GO:0005096;GO:0005515;GO:0007165;GO:0007165;GO:0043547;GO:0005096;GO:0005515;GO:0007165;GO:0007165;GO:0043547;GO:0005096;GO:0007165;GO:0007165;GO:0043547;GO:0005096;GO:0007165;GO:0007165;GO:0043547;GO:…	K20315	-	T	14T7Q;1B9Y0;0E5J7;1DCJ4;0V116;196RZ;0KD1S;0WCIX;0B02C	Rho GTPase activating protein 21 [Source:MGI Symbol;Acc:MGI:1918685]	71435	Q6DFV3;B7ZCJ0
ENSMUSG00000059562	72.38871034	116.7988674	27.97855324	0.239544731	-2.061633017	3.05724E-05	0.000560588	17	25162461	25171913	+	2635	Ccdc154	GO:0003674;GO:0005575;GO:0005768;GO:0005769;GO:0035630;GO:0042475;GO:0044691;GO:0045453;	-	-	S	0B11M;0E6CW;0V1P4;196Y2;0J08S;14UB5;1DDBR;1BAD1;0WDJM	coiled-coil domain containing 154 [Source:MGI Symbol;Acc:MGI:2685163]	207209	Q6RUT8
ENSMUSG00000032549	146.5855518	225.4383264	67.73277725	0.300449255	-1.73480675	3.07174E-05	0.000562668	9	103111787	103185276	+	5031	Rab6b	GO:0003924;GO:0003924;GO:0005525;GO:0005525;GO:0000139;GO:0000166;GO:0003924;GO:0003924;GO:0003924;GO:0005515;GO:0005525;GO:0005525;GO:0005525;GO:0005793;GO:0005794;GO:0005794;GO:0005794;GO:0005794;GO:0005829;GO:0006886;GO:0006890;GO:0006891;GO:0012505;GO:0015031;GO:0016020;GO:0016192;GO:0031410;GO:0031489;GO:0031489;GO:0042147;GO:0098793;GO:0098793;	K07894	-	U	KOG0094;09Z3J;1AUQW;0VA11;12RKI;1CVD9;0UM68;0DKJ4;195MY	RAB6B, member RAS oncogene family [Source:MGI Symbol;Acc:MGI:107283]	270192	P61294;Q0PD53
ENSMUSG00000019856	148.261356	225.4238503	71.0988616	0.315400795	-1.664741798	3.12446E-05	0.000570717	10	53633145	53751123	-	5368	Fam184a	GO:0003674;GO:0008150;GO:0003674;GO:0008150;GO:0003674;GO:0008150;GO:0003674;GO:0008150;GO:0003674;GO:0008150;GO:0003674;GO:0008150;GO:0003674;GO:0008150;GO:0003674;GO:0008150;GO:0003674;GO:0008150;GO:0003674;GO:0008150;	-	-	S	0IFYF;09WXE;18XAQ;13KIM;0V7VN;1AYDF;0UNVX;0DI7Z;1CSYD	family with sequence similarity 184, member A [Source:MGI Symbol;Acc:MGI:1923156]	75906	E9PW83
ENSMUSG00000028434	649.551886	929.8060406	369.2977314	0.397177169	-1.332145399	3.12529E-05	0.000570717	4	56991972	57143437	-	8858	Epb41l4b	GO:0005856;GO:0005856;GO:0008092;GO:0008092;GO:0005515;GO:0005737;GO:0005737;GO:0005737;GO:0005829;GO:0005829;GO:0005856;GO:0005856;GO:0005856;GO:0005886;GO:0005886;GO:0005923;GO:0008092;GO:0008092;GO:0010628;GO:0010628;GO:0030054;GO:0031032;GO:0031032;GO:0031032;GO:0042060;GO:0042060;GO:0045177;GO:0045177;GO:0045785;GO:0045785;GO:0051549;GO:0051549;	K21111	-	Z;S	0B4G4;13D2Z;1DF9H;1BB0C;0V35K;1977A;0E8AU;0WGZ5;0IQ5Y	erythrocyte membrane protein band 4.1 like 4b [Source:MGI Symbol;Acc:MGI:1859149]	54357	Q9JMC8;Q3TMR3
ENSMUSG00000030306	1223.000042	1800.22419	645.7758931	0.358719706	-1.479071092	3.14024E-05	0.00057286	6	148232430	148444389	-	8578	Tmtc1	GO:0000030;GO:0000030;GO:0000030;GO:0004169;GO:0005515;GO:0005739;GO:0005783;GO:0006396;GO:0006396;GO:0006486;GO:0016020;GO:0016021;GO:0016740;GO:0035269;GO:0035269;GO:0035269;GO:0000030;GO:0000030;GO:0004169;GO:0005515;GO:0005739;GO:0005783;GO:0006396;GO:0006396;GO:0006486;GO:0016020;GO:0016021;GO:0016740;GO:0035269;GO:0035269;GO:0004169;GO:0005783;GO:0006486;GO:0016020;GO:0016021;GO:0035269;GO:…	K23424	EC:2.4.1.-	S;P	09TM1;12PQJ;KOG1124;0V4K0;0DEXH;1CPM7;0UFM7;1ARGX;18WSZ	transmembrane and tetratricopeptide repeat containing 1 [Source:MGI Symbol;Acc:MGI:3039590]	387314	Q3UV71
ENSMUSG00000058174	37.79700419	65.39228844	10.20171994	0.156007997	-2.680308111	3.19602E-05	0.000580068	3	37714190	37724490	-	3901	Gm5148	GO:0003674;GO:0005575;GO:0008150;GO:0003674;GO:0005575;GO:0008150;GO:0003674;GO:0005575;GO:0008150;	-	-	S	147R5;0JF6X;0AIEN;1D952;0VVKV;0E1BT	predicted gene 5148 [Source:MGI Symbol;Acc:MGI:3646006]	381438	Q8BGG2
ENSMUSG00000004151	165.3414476	251.0964625	79.58643282	0.316955612	-1.657647285	3.24332E-05	0.000588055	12	38779380	38870484	+	13296	Etv1	GO:0003677;GO:0003700;GO:0003700;GO:0005634;GO:0005634;GO:0005634;GO:0006355;GO:0006355;GO:0006366;GO:0006366;GO:0043565;GO:0043565;GO:0048935;GO:0048935;GO:0000978;GO:0000978;GO:0000981;GO:0001228;GO:0001228;GO:0003677;GO:0003700;GO:0003700;GO:0003700;GO:0005634;GO:0005634;GO:0005634;GO:0005634;GO:0006355;GO:0006355;GO:0006357;GO:0006366;GO:0006366;GO:0007411;GO:0007517;GO:0007638;GO:0030154;GO:…	K09431	-	K	09WFK;0DM5P;0UQAZ;KOG3806;0VAIM;12SGW;1CW1S;1B01K;190QU	ets variant 1 [Source:MGI Symbol;Acc:MGI:99254]	14009	P41164;Q8CCR6;Q549J8
ENSMUSG00000021055	29.73548393	54.14947528	5.321492566	0.09827413	-3.347044505	3.26174E-05	0.000590793	12	76120419	76177259	-	3368	Esr2	GO:0000122;GO:0000978;GO:0001228;GO:0001541;GO:0001662;GO:0001764;GO:0003677;GO:0003677;GO:0003677;GO:0003677;GO:0003700;GO:0003700;GO:0003707;GO:0003707;GO:0003707;GO:0004879;GO:0004879;GO:0005496;GO:0005496;GO:0005496;GO:0005496;GO:0005515;GO:0005515;GO:0005634;GO:0005634;GO:0005634;GO:0005634;GO:0005737;GO:0005739;GO:0005886;GO:0005929;GO:0006355;GO:0006355;GO:0007420;GO:0007611;GO:0008144;GO:…	K08551	-	K	0UMF9;192AT;0V8E9;1AV1G;1CTJ2;09XG7;0DITR;133K1;KOG3575	estrogen receptor 2 (beta) [Source:MGI Symbol;Acc:MGI:109392]	13983	O08537;A0A0R4J0Y6
ENSMUSG00000027676	248.0454678	367.6198072	128.4711283	0.349467373	-1.516770326	3.28057E-05	0.000593601	3	33812362	33844310	-	7443	Ccdc39	GO:0001947;GO:0001947;GO:0003341;GO:0003341;GO:0003341;GO:0003341;GO:0003341;GO:0003356;GO:0003356;GO:0003674;GO:0005576;GO:0005737;GO:0005829;GO:0005856;GO:0005929;GO:0005929;GO:0005929;GO:0005930;GO:0005930;GO:0005930;GO:0005930;GO:0005930;GO:0005930;GO:0007368;GO:0007507;GO:0030317;GO:0030317;GO:0030324;GO:0030324;GO:0035469;GO:0035469;GO:0036159;GO:0036159;GO:0036159;GO:0036159;GO:0036159;GO:…	K23729	-	S;Z	18ZP6;0V9SW;0UP73;1CV3Y;09YV3;13IYT;1B482;0IHS4;0DK9Y	coiled-coil domain containing 39 [Source:MGI Symbol;Acc:MGI:1289263]	51938	Q9D5Y1;Q3TQ36
ENSMUSG00000058921	22.83224002	41.68780465	3.976675384	0.095391816	-3.389990695	3.3107E-05	0.000598444	3	10331734	10335656	-	3923	Slc10a5	GO:0006811;GO:0006814;GO:0008508;GO:0015293;GO:0015721;GO:0016020;GO:0016020;GO:0016020;GO:0016021;GO:0055085;	K14343	-	P	190YG;09W7P;0VDW0;13F9M;1B3MC;KOG2718;0UJV4;0DHGR;1CS73	solute carrier family 10 (sodium/bile acid cotransporter family), member 5 [Source:MGI Symbol;Acc:MGI:2685251]	241877	Q5PT54
ENSMUSG00000029859	342.5532587	496.596952	188.5095654	0.379602744	-1.397437675	3.32733E-05	0.000599464	6	42358487	42373268	-	3928	Epha1	GO:0000166;GO:0001525;GO:0001954;GO:0001954;GO:0001954;GO:0004672;GO:0004672;GO:0004672;GO:0004672;GO:0004672;GO:0004713;GO:0004713;GO:0004713;GO:0004714;GO:0004714;GO:0005003;GO:0005003;GO:0005005;GO:0005005;GO:0005005;GO:0005005;GO:0005515;GO:0005524;GO:0005524;GO:0005524;GO:0005886;GO:0005887;GO:0005887;GO:0005887;GO:0005887;GO:0005887;GO:0005887;GO:0006468;GO:0006468;GO:0006469;GO:0006469;GO:…	K05102	EC:2.7.10.1	T	0A4HX;1CRV8;1AXAY;192JE;KOG0196;0V42J;0UJ6R;12PWI;0DH50	Eph receptor A1 [Source:MGI Symbol;Acc:MGI:107381]	13835	Q60750
ENSMUSG00000037685	3043.961791	4320.990589	1766.932993	0.408918501	-1.290114759	3.32757E-05	0.000599464	5	67618140	67847434	-	14278	Atp8a1	GO:0000166;GO:0000166;GO:0000166;GO:0000287;GO:0000287;GO:0005515;GO:0005515;GO:0005524;GO:0005524;GO:0005524;GO:0005783;GO:0005783;GO:0005794;GO:0005794;GO:0005794;GO:0005802;GO:0005886;GO:0005886;GO:0005886;GO:0006869;GO:0006869;GO:0007612;GO:0015914;GO:0015914;GO:0016020;GO:0016021;GO:0016021;GO:0016021;GO:0016887;GO:0022857;GO:0030285;GO:0030335;GO:0031410;GO:0042584;GO:0043231;GO:0045332;GO:…	K14802	EC:7.6.2.1	P	1BBIQ;0WJ4Q;197GS;0V3W5;13G3I;0B6EH;0E9IA;0ITKD;1DGDD	ATPase, aminophospholipid transporter (APLT), class I, type 8A, member 1 [Source:MGI Symbol;Acc:MGI:1330848]	11980	P70704;Q3U9N5;Q52KQ7
ENSMUSG00000060716	281.0486996	418.55362	143.5437792	0.342951948	-1.543921645	3.32848E-05	0.000599464	12	79029163	79081655	+	6718	Plekhh1	GO:0003674;GO:0005856;GO:0005856;GO:0008150;GO:0003674;GO:0005856;GO:0005856;GO:0008150;	K24020	-	Z	0DHRQ;0V7EV;0UK42;1CRBX;09WG9;18TC9;KOG0248;1AVK9;12RS6	pleckstrin homology domain containing, family H (with MyTH4 domain) member 1 [Source:MGI Symbol;Acc:MGI:2144989]	211945	Q80TI1
ENSMUSG00000021763	130.0035568	201.1785071	58.82860661	0.292419938	-1.773886412	3.3298E-05	0.000599464	13	113293159	113379711	+	8586	BC067074	GO:0003674;GO:0016020;GO:0016021;GO:0003674;GO:0016020;GO:0016021;GO:0003674;	K08115	-	O;T	0DKQG;09Z7Y;0VA55;12Q00;KOG3597;1CVS6;1B51S;195BD;0UU29	cDNA sequence BC067074 [Source:MGI Symbol;Acc:MGI:3040697]	408066	-
ENSMUSG00000052512	994.4866458	1420.119676	568.853616	0.400567379	-1.319883159	3.34954E-05	0.00060241	7	48908716	49610090	+	32228	Nav2	GO:0003025;GO:0005515;GO:0005614;GO:0005654;GO:0007399;GO:0007399;GO:0007605;GO:0007608;GO:0007626;GO:0008201;GO:0021554;GO:0021563;GO:0021564;GO:0021695;GO:0022008;GO:0022008;GO:0031012;GO:0003025;GO:0005515;GO:0005614;GO:0005654;GO:0007399;GO:0007399;GO:0007605;GO:0007608;GO:0007626;GO:0008201;GO:0021554;GO:0021563;GO:0021564;GO:0022008;GO:0022008;GO:0031012;GO:0003025;GO:0005515;GO:0005614;GO:…	K19483	EC:3.6.4.12	Z	1916F;0DMIN;12SYF;1CWDU;0UGQ6;0V7DJ;0IGVF;1B0NJ;09ZZ4	neuron navigator 2 [Source:MGI Symbol;Acc:MGI:2183691]	78286	Q6ZPE7;Q8BYE8;V9GXT3;Q8BJG0
ENSMUSG00000021835	960.5249641	1367.83518	553.2147484	0.404445475	-1.305982877	3.35688E-05	0.00060298	14	46383520	46390669	-	2248	Bmp4	GO:0000122;GO:0000122;GO:0000122;GO:0000122;GO:0000186;GO:0000186;GO:0000186;GO:0001501;GO:0001503;GO:0001525;GO:0001541;GO:0001568;GO:0001649;GO:0001649;GO:0001649;GO:0001656;GO:0001657;GO:0001657;GO:0001658;GO:0001658;GO:0001658;GO:0001707;GO:0001759;GO:0001822;GO:0001822;GO:0001822;GO:0001823;GO:0001823;GO:0001843;GO:0001934;GO:0001934;GO:0001936;GO:0001938;GO:0001938;GO:0001938;GO:0001938;GO:…	K04662	-	T	KOG3900;12QFF;0V89Y;0DIP2;0UT83;1AYJJ;1CTDX;191J2;09XBM	bone morphogenetic protein 4 [Source:MGI Symbol;Acc:MGI:88180]	12159	P21275;Q3ULR1
ENSMUSG00000041961	252.3366259	370.1662044	134.5070474	0.363369335	-1.460491421	3.35947E-05	0.00060298	11	5276324	5444847	-	7893	Znrf3	GO:0004842;GO:0004842;GO:0004842;GO:0005109;GO:0005109;GO:0005109;GO:0005515;GO:0005515;GO:0005886;GO:0005887;GO:0005887;GO:0005887;GO:0005887;GO:0006511;GO:0006511;GO:0006511;GO:0006511;GO:0007275;GO:0016020;GO:0016021;GO:0016055;GO:0016567;GO:0016567;GO:0016567;GO:0016740;GO:0030178;GO:0038018;GO:0038018;GO:0038018;GO:0038018;GO:0046872;GO:0060173;GO:0060828;GO:0061630;GO:0072089;GO:0090090;GO:…	K16273	EC:2.3.2.27	O	1B1B8;0VAF5;KOG0800;192GP;09ZHZ;1CVVV;0DM0Y;0UQ3K;12S1C	zinc and ring finger 3 [Source:MGI Symbol;Acc:MGI:3039616]	407821	Q5SSZ7
ENSMUSG00000038253	686.754617	976.7902164	396.7190177	0.406145568	-1.299931192	3.37165E-05	0.000604396	6	52201754	52204587	-	1877	Hoxa5	GO:0000978;GO:0000978;GO:0000978;GO:0000981;GO:0000981;GO:0001228;GO:0001228;GO:0001501;GO:0002009;GO:0003016;GO:0003677;GO:0003677;GO:0003677;GO:0003677;GO:0003677;GO:0003700;GO:0003700;GO:0003700;GO:0003700;GO:0005515;GO:0005634;GO:0005634;GO:0005634;GO:0005634;GO:0005634;GO:0005634;GO:0006355;GO:0006355;GO:0007275;GO:0007389;GO:0007585;GO:0009952;GO:0009952;GO:0010870;GO:0010870;GO:0016477;GO:…	K09305	-	K	KOG0489;0DFHR;0UGV6;1B53C;0VCHR;191VV;0A1MY;12SD4;1CQ7K	homeobox A5 [Source:MGI Symbol;Acc:MGI:96177]	15402	P09021
ENSMUSG00000051855	267.482206	395.8215982	139.1428138	0.351529109	-1.508283935	3.3895E-05	0.000605929	6	30723547	30748465	+	3945	Mest	GO:0003824;GO:0003824;GO:0003824;GO:0003824;GO:0005783;GO:0005783;GO:0005789;GO:0010883;GO:0010883;GO:0016020;GO:0016021;GO:0016787;GO:0032526;GO:0003824;GO:0003824;GO:0005783;GO:0005783;GO:0005789;GO:0010883;GO:0010883;GO:0016020;GO:0016021;GO:0016787;GO:0032526;GO:0003824;GO:0003824;	-	-	I	13BR3;0INNB;0E7SD;1DES9;0B3M4;1BAS9;0WG0X;0V2U2;1972M	mesoderm specific transcript [Source:MGI Symbol;Acc:MGI:96968]	17294	Q07646
ENSMUSG00000025085	2261.343927	3176.20505	1346.482803	0.423928173	-1.238108249	3.43571E-05	0.000613574	19	57032733	57314919	-	11949	Ablim1	GO:0001725;GO:0003779;GO:0003779;GO:0005737;GO:0007010;GO:0007010;GO:0030027;GO:0030032;GO:0046872;GO:0060271;GO:0003779;GO:0003779;GO:0005737;GO:0007010;GO:0007010;GO:0003779;GO:0003779;GO:0005737;GO:0007010;GO:0007010;GO:0001725;GO:0001725;GO:0003779;GO:0003779;GO:0003779;GO:0003779;GO:0005515;GO:0005737;GO:0005856;GO:0007010;GO:0007010;GO:0007411;GO:0014069;GO:0015629;GO:0015629;GO:0030027;GO:…	K07520	-	Z;T	1CSI6;KOG1044;0DHTS;1AZ44;09WDG;18ZYM;12R3S;0V7BU;0UK3C	actin-binding LIM protein 1 [Source:MGI Symbol;Acc:MGI:1194500]	226251	Q8K4G5;E9QK41
ENSMUSG00000040653	1255.416888	1797.20913	713.6246452	0.397073793	-1.332520951	3.44717E-05	0.000615004	10	3366057	3464975	+	2617	Ppp1r14c	GO:0004864;GO:0004865;GO:0004865;GO:0004865;GO:0005737;GO:0005737;GO:0007165;GO:0012505;GO:0016020;GO:0016020;GO:0016020;GO:0032515;GO:0042325;GO:0042325;GO:0004864;GO:0005737;GO:0005737;GO:0032515;GO:0042325;GO:0042325;	K17556	-	T	0A8PE;1B69X;0UVZW;1D3YA;1967T;0DUKW;0VJTJ;13SVA;0IYUT	protein phosphatase 1, regulatory inhibitor subunit 14C [Source:MGI Symbol;Acc:MGI:1923392]	76142	Q8R4S0
ENSMUSG00000048706	794.3214537	1120.945455	467.6974524	0.4172348	-1.261068604	3.53795E-05	0.000630569	4	80910646	80955628	+	3066	Lurap1l	GO:0003674;GO:0005575;GO:0008150;GO:0043123;GO:0043123;	-	-	S	18S64;0DRMK;1D02A;1ATJE;0VFY9;0A52Y;13PI0;0UIYA;0IR6S	leucine rich adaptor protein 1-like [Source:MGI Symbol;Acc:MGI:106510]	52829	Q8K2P1
ENSMUSG00000035910	83.34249006	145.3876818	21.29729827	0.146486264	-2.77116271	3.56714E-05	0.000635137	13	25056004	25210706	+	8284	Dcdc2a	GO:0001764;GO:0001764;GO:0001764;GO:0003674;GO:0005654;GO:0005737;GO:0005737;GO:0005815;GO:0005829;GO:0005856;GO:0005856;GO:0005874;GO:0005929;GO:0005929;GO:0005929;GO:0005929;GO:0005930;GO:0005930;GO:0005930;GO:0007399;GO:0007605;GO:0007605;GO:0007605;GO:0007605;GO:0008542;GO:0015630;GO:0019228;GO:0019894;GO:0030030;GO:0030111;GO:0030111;GO:0030111;GO:0030111;GO:0030864;GO:0034451;GO:0035249;GO:…	K23405	-	Z;T;D	18TVH;09X6P;0DII4;1AWI7;12RX2;0V85B;0UM2H;1CT8Q;KOG3757	doublecortin domain containing 2a [Source:MGI Symbol;Acc:MGI:2652818]	195208	Q5DU00;R4GML1
ENSMUSG00000026657	1004.835219	1428.759126	580.9113119	0.406584498	-1.298372885	3.64153E-05	0.000647734	2	4017717	4614043	+	23468	Frmd4a	GO:0005737;GO:0005856;GO:0005856;GO:0005737;GO:0005737;GO:0005737;GO:0005856;GO:0005856;GO:0005856;GO:0005912;GO:0005912;GO:0005923;GO:0005923;GO:0005923;GO:0030054;GO:0030674;GO:0050709;GO:0050714;GO:0050714;GO:0090162;GO:0005856;GO:0005856;GO:0005856;GO:0005737;GO:0005856;GO:0005856;GO:0005856;GO:0005856;GO:0005737;GO:0005737;GO:0005856;GO:0005856;GO:0005856;GO:0005912;GO:0005912;GO:0005923;GO:…	K23970	-	Z;S	138F6;09Y1E;KOG3529;1B4PC;190FK;0UP61;1D0ZK;0VF1Q;0DPGB	FERM domain containing 4A [Source:MGI Symbol;Acc:MGI:1919850]	209630	Q8BIE6
ENSMUSG00000025083	379.2099435	555.5302744	202.8896126	0.365217922	-1.453170531	3.73959E-05	0.000662175	19	56912361	57008228	-	5675	Afap1l2	GO:0005515;GO:0005737;GO:0005737;GO:0005737;GO:0005737;GO:0005829;GO:0005829;GO:0005886;GO:0006954;GO:0006954;GO:0007346;GO:0007346;GO:0009966;GO:0009966;GO:0017124;GO:0017124;GO:0030296;GO:0032675;GO:0032675;GO:0032757;GO:0032757;GO:0035591;GO:0035591;GO:0042169;GO:0042169;GO:0045742;GO:0045742;GO:0045893;GO:0045893;GO:0061098;GO:0005515;GO:0005737;GO:0005737;GO:0005737;GO:0005737;GO:0005737;GO:…	K23782	-	Z	18UPU;12PRU;0IEU6;1CVQT;0A1U4;0VCPT;0UQ4D;0DG6Y;1B4A7	actin filament associated protein 1-like 2 [Source:MGI Symbol;Acc:MGI:2147658]	226250	Q5DTU0
ENSMUSG00000034685	150.2534595	229.7446588	70.76226007	0.30800394	-1.69897929	3.74571E-05	0.0006623	11	102436981	102447682	-	3119	Fam171a2	GO:0003674;GO:0005575;GO:0008150;GO:0016020;GO:0016021;	-	-	S	1B24G;0UMK2;0DNA1;0VBIT;13J8S;1CX6U;0A0NP;18TK9;0IEC0	family with sequence similarity 171, member A2 [Source:MGI Symbol;Acc:MGI:2448496]	217219	A2A699
ENSMUSG00000067928	319.9339908	467.7492157	172.118766	0.367972324	-1.442330832	3.7985E-05	0.000669641	17	21707741	21725636	+	4209	Zfp760	GO:0003676;GO:0003676;GO:0006355;GO:0006355;GO:0046872;	K09228	-	K	KOG1721	zinc finger protein 760 [Source:MGI Symbol;Acc:MGI:2679257]	240034	E9QAF5;Q5U4A6
ENSMUSG00000025795	1869.277821	2640.580113	1097.975529	0.415808452	-1.266009011	3.82635E-05	0.000673219	10	121410350	121476347	-	3826	Rassf3	GO:0005737;GO:0005829;GO:0005829;GO:0005856;GO:0005874;GO:0005886;GO:0005886;GO:0007165;GO:0007165;GO:0042802;GO:0042802;GO:0042981;GO:0042981;	K09852	-	Z;T	1CQH1;KOG4239;0UH9A;12NS7;1ASX7;18VP1;09UHY;0V5H4;0DFTM	Ras association (RalGDS/AF-6) domain family member 3 [Source:MGI Symbol;Acc:MGI:2179722]	192678	Q99P51
ENSMUSG00000072294	100.9018912	158.2882666	43.51551589	0.274913086	-1.862952512	3.93467E-05	0.000689554	14	99870632	100284679	-	6985	Klf12	GO:0000122;GO:0000122;GO:0000122;GO:0000976;GO:0000977;GO:0000978;GO:0000978;GO:0000981;GO:0001227;GO:0001227;GO:0001227;GO:0003676;GO:0003677;GO:0003677;GO:0003677;GO:0003700;GO:0003700;GO:0005515;GO:0005634;GO:0005634;GO:0005654;GO:0005654;GO:0005829;GO:0005829;GO:0006355;GO:0045944;GO:0045944;GO:0046872;GO:1990837;GO:1990837;GO:0000122;GO:0000122;GO:0000976;GO:0000977;GO:0000978;GO:0000981;GO:…	K09205	-	K	1AS0Q;1CY09;13KRT;18SU6;0URFT;0VCAC;0DP2B;KOG1721;0A090	Kruppel-like factor 12 [Source:MGI Symbol;Acc:MGI:1333796]	16597	O35738
ENSMUSG00000068740	303.9631062	445.9800586	161.9461538	0.363124204	-1.461464998	4.04491E-05	0.000706788	3	108390851	108415552	-	11513	Celsr2	GO:0001764;GO:0003341;GO:0004888;GO:0004888;GO:0004930;GO:0004930;GO:0004930;GO:0005509;GO:0005509;GO:0005515;GO:0005737;GO:0005886;GO:0005886;GO:0005886;GO:0005886;GO:0005886;GO:0006355;GO:0007155;GO:0007155;GO:0007156;GO:0007156;GO:0007156;GO:0007165;GO:0007166;GO:0007166;GO:0007186;GO:0007186;GO:0007186;GO:0007275;GO:0016020;GO:0016020;GO:0016020;GO:0016021;GO:0016021;GO:0016021;GO:0016055;GO:…	K04601	-	T	1CRER;12TQ4;0UIK1;1AT50;09VG1;0V6F8;0DGQS;KOG4289;18YFI	cadherin, EGF LAG seven-pass G-type receptor 2 [Source:MGI Symbol;Acc:MGI:1858235]	53883	Q9R0M0
ENSMUSG00000040710	430.0837019	619.8463275	240.3210763	0.387710737	-1.366947407	4.1726E-05	0.000727675	1	95587682	95667571	-	20091	St8sia4	GO:0000139;GO:0001574;GO:0001574;GO:0003828;GO:0003828;GO:0003828;GO:0005794;GO:0006486;GO:0006486;GO:0006486;GO:0006486;GO:0006486;GO:0006486;GO:0006491;GO:0006491;GO:0006491;GO:0008373;GO:0008373;GO:0009311;GO:0009311;GO:0009311;GO:0016020;GO:0016021;GO:0016740;GO:0016757;GO:0097503;GO:0005794;GO:0006486;GO:0006486;GO:0008373;GO:0008373;GO:0016020;GO:0016021;GO:0016740;GO:0016757;GO:0097503;	K06614	EC:2.4.99.-	G	0DMVP;0URB9;0VCR2;0A1PR;13I34;190TN;KOG2692;1B4M3;1CWRB	ST8 alpha-N-acetyl-neuraminide alpha-2,8- sialyltransferase 4 [Source:MGI Symbol;Acc:MGI:106018]	20452	Q64692;Q53WR7;Q6PAS1
ENSMUSG00000031673	1516.222613	2177.282727	855.1624997	0.392765941	-1.348258263	4.17676E-05	0.000727687	8	102632095	102785642	-	8904	Cdh11	GO:0000902;GO:0005509;GO:0005509;GO:0005509;GO:0005737;GO:0005886;GO:0005886;GO:0005886;GO:0005886;GO:0005912;GO:0007043;GO:0007155;GO:0007155;GO:0007155;GO:0007156;GO:0007156;GO:0016020;GO:0016020;GO:0016020;GO:0016021;GO:0016339;GO:0016342;GO:0021957;GO:0034332;GO:0045202;GO:0045296;GO:0046872;GO:0050804;GO:0098609;GO:0098609;GO:0098685;GO:0098742;GO:0098978;	K06803	-	Z;U	09UGV;0V5G6;12NRH;1CQG7;0UH84;KOG3594;0DFSN;18WR4;1ASW9	cadherin 11 [Source:MGI Symbol;Acc:MGI:99217]	12552	P55288;Q8C7Q6
ENSMUSG00000030087	633.0983678	900.8764606	365.320275	0.405516506	-1.302167455	4.2033E-05	0.000730881	6	90462576	90475238	+	2791	Klf15	GO:0000976;GO:0000976;GO:0000977;GO:0000978;GO:0000981;GO:0001228;GO:0001678;GO:0003676;GO:0003677;GO:0003677;GO:0003700;GO:0005515;GO:0005634;GO:0005634;GO:0005634;GO:0005654;GO:0010001;GO:0010468;GO:0014898;GO:0032868;GO:0045893;GO:0045944;GO:0045944;GO:0046326;GO:0046872;GO:0072112;GO:1990837;GO:2000757;GO:2000757;GO:0000976;GO:0000976;GO:0000977;GO:0000977;GO:0000978;GO:0000978;GO:0000981;GO:…	K09210	-	K	0DKYE;194MN;0VACX;0UTYX;KOG1721;1B4IY;12TNQ;09ZFU;1CVTD	Kruppel-like factor 15 [Source:MGI Symbol;Acc:MGI:1929988]	66277	Q9EPW2
ENSMUSG00000089774	167.5088989	252.3970379	82.62075991	0.327344412	-1.611118745	4.22991E-05	0.000734792	16	92058322	92087473	+	10913	Slc5a3	GO:0005412;GO:0005412;GO:0005412;GO:0005886;GO:0005886;GO:0005886;GO:0006020;GO:0006020;GO:0006811;GO:0006814;GO:0007422;GO:0015293;GO:0015459;GO:0015459;GO:0015798;GO:0015798;GO:0015798;GO:0015798;GO:0016020;GO:0016020;GO:0016020;GO:0016021;GO:0016021;GO:0022857;GO:0022857;GO:0043085;GO:0043576;GO:0044325;GO:0044325;GO:0048471;GO:0048471;GO:0055085;GO:0055085;GO:1903428;GO:1904659;GO:1905477;	K14383	-	P	1DEWY;1BAUN;0B3UF;13C4Z;0V2X9;1973W;0E7XC;0WG8X;0IP49	solute carrier family 5 (inositol transporters), member 3 [Source:MGI Symbol;Acc:MGI:1858226]	53881	Q9JKZ2;Q3UMR9
ENSMUSG00000030228	63.26403075	101.4310874	25.09697406	0.247428818	-2.014914555	4.37202E-05	0.000758001	6	139587221	139969284	+	12647	Pik3c2g	GO:0046854;GO:0046854;GO:0048015;GO:0048015;GO:0046854;GO:0046854;GO:0048015;GO:0048015;GO:0048015;GO:0046854;GO:0046854;GO:0048015;GO:0048015;GO:0048015;GO:0046854;GO:0046854;GO:0048015;GO:0048015;GO:0048015;GO:0046854;GO:0046854;GO:0048015;GO:0048015;GO:0048015;GO:0016301;GO:0016301;GO:0016301;GO:0016310;GO:0016740;GO:0035004;GO:0035004;GO:0035005;GO:0035005;GO:0035091;GO:0035091;GO:0046854;GO:…	K00923	EC:2.7.1.154	T	KOG0905;KOG0905;09UNY;12SUT;1AUAG;0UG1Q;0V5NI;1D081;0DR33;195DF	phosphatidylinositol-4-phosphate 3-kinase catalytic subunit type 2 gamma [Source:MGI Symbol;Acc:MGI:1203730]	18705	O70167
ENSMUSG00000033792	332.5713913	486.7355049	178.4072777	0.36653845	-1.447963548	4.39526E-05	0.000760551	X	106027276	106124926	+	8734	Atp7a	GO:0000166;GO:0000166;GO:0000166;GO:0001568;GO:0001836;GO:0001974;GO:0002082;GO:0005375;GO:0005507;GO:0005507;GO:0005507;GO:0005507;GO:0005515;GO:0005524;GO:0005634;GO:0005770;GO:0005783;GO:0005794;GO:0005794;GO:0005802;GO:0005802;GO:0005829;GO:0005886;GO:0005886;GO:0005902;GO:0006568;GO:0006570;GO:0006584;GO:0006811;GO:0006812;GO:0006812;GO:0006825;GO:0006825;GO:0006878;GO:0006878;GO:0007005;GO:…	K17686	EC:7.2.2.8	P	0V7QK;1AZJ5;09WSA;1CSSK;0DI1Y;0UJGB;19610;KOG0207;12P75	ATPase, Cu++ transporting, alpha polypeptide [Source:MGI Symbol;Acc:MGI:99400]	11977	Q64430
ENSMUSG00000058248	135.1754251	205.7558467	64.59500347	0.313940063	-1.671438947	4.41251E-05	0.000762056	1	192190774	192510159	+	7331	Kcnh1	GO:0001964;GO:0005216;GO:0005216;GO:0005244;GO:0005249;GO:0005249;GO:0005251;GO:0005267;GO:0005516;GO:0005516;GO:0005637;GO:0005886;GO:0005887;GO:0005887;GO:0005887;GO:0006811;GO:0006811;GO:0006811;GO:0006813;GO:0006813;GO:0006813;GO:0009986;GO:0016020;GO:0016020;GO:0016020;GO:0016021;GO:0019901;GO:0030424;GO:0030425;GO:0030673;GO:0034220;GO:0034705;GO:0034765;GO:0042734;GO:0042802;GO:0043025;GO:…	K04904	-	P	0DJ5C;1CTX8;0V44Y;09T67;0UIF5;1ATZ3;12R80;191HC;KOG0498	potassium voltage-gated channel, subfamily H (eag- related), member 1 [Source:MGI Symbol;Acc:MGI:1341721]	16510	Q60603;Q3UHC9;A0A1L1M1J8
ENSMUSG00000001120	402.4167118	577.1729588	227.6604648	0.394440629	-1.342119933	4.62231E-05	0.000794441	10	76761857	76961887	-	2933	Pcbp3	GO:0000122;GO:0001227;GO:0003676;GO:0003676;GO:0003677;GO:0003690;GO:0003723;GO:0003723;GO:0003723;GO:0003729;GO:0005634;GO:0005737;GO:0005737;GO:0010468;GO:0051252;GO:1990829;GO:0000122;GO:0001227;GO:0003676;GO:0003676;GO:0003677;GO:0003690;GO:0003723;GO:0003723;GO:0003723;GO:0003729;GO:0005634;GO:0005737;GO:0005737;GO:0010468;GO:0051252;GO:1990829;GO:0000122;GO:0001227;GO:0003676;GO:0003676;GO:…	K21444	-	A	0UGFB;18T2D;12N4Q;1AY1U;0V49C;1CXVM;0DK6B;KOG2190;09TAA	poly(rC) binding protein 3 [Source:MGI Symbol;Acc:MGI:1890470]	59093	P57722
ENSMUSG00000055493	160.9843424	241.3312087	80.63747606	0.33413613	-1.581492107	4.63221E-05	0.000795375	10	11343404	11459644	+	3287	Epm2a	GO:0000045;GO:0001558;GO:0001932;GO:0004721;GO:0004721;GO:0004722;GO:0004722;GO:0004725;GO:0004725;GO:0004725;GO:0004725;GO:0004725;GO:0004725;GO:0005515;GO:0005515;GO:0005634;GO:0005634;GO:0005654;GO:0005654;GO:0005737;GO:0005737;GO:0005737;GO:0005737;GO:0005783;GO:0005789;GO:0005829;GO:0005829;GO:0005844;GO:0005844;GO:0005886;GO:0005975;GO:0005977;GO:0005977;GO:0005977;GO:0005978;GO:0006470;GO:…	K14165	-	V	18ZYG;0DPA2;1CY82;0UR6V;0A4MJ;13IPA;1B12R;KOG1716;0VFGU	epilepsy, progressive myoclonic epilepsy, type 2 gene alpha [Source:MGI Symbol;Acc:MGI:1341085]	13853	Q9WUA5
ENSMUSG00000018001	3551.868848	4950.219928	2153.517767	0.435034766	-1.200797396	4.64345E-05	0.000796537	5	143622447	143710250	+	9437	Cyth3	GO:0001726;GO:0005085;GO:0005085;GO:0005086;GO:0005086;GO:0005086;GO:0005086;GO:0005086;GO:0005515;GO:0005547;GO:0005547;GO:0005654;GO:0005654;GO:0005737;GO:0005737;GO:0005829;GO:0005829;GO:0005829;GO:0005886;GO:0005886;GO:0005886;GO:0005912;GO:0005923;GO:0008289;GO:0016020;GO:0030054;GO:0031234;GO:0031234;GO:0031234;GO:0032012;GO:0032012;GO:0045785;GO:0048193;GO:0048193;GO:0048193;GO:0090162;GO:…	K18441	-	U	0V6ES;0UK2C;1B35I;18YQF;0DH02;09VFK;12P7W;KOG0930;1CRQD	cytohesin 3 [Source:MGI Symbol;Acc:MGI:1335107]	19159	O08967;Q3TXK1
ENSMUSG00000020546	164.4278459	249.9065103	78.94918142	0.315914865	-1.662392273	4.68161E-05	0.000802311	11	90476492	90638084	-	11834	Stxbp4	GO:0005515;GO:0005515;GO:0005737;GO:0006605;GO:0006974;GO:0006974;GO:0008286;GO:0010827;GO:0010838;GO:0010838;GO:0019905;GO:0019905;GO:0045335;GO:0050821;GO:0050821;GO:0061178;GO:0061178;GO:0071346;GO:1902808;GO:1902808;GO:0005515;GO:0005515;GO:0005515;GO:0005737;GO:0006605;GO:0006974;GO:0008286;GO:0010827;GO:0010838;GO:0019905;GO:0045335;GO:0050821;GO:0061178;GO:0071346;GO:1902808;GO:0005515;GO:…	K15302	-	W;U	0IHFN;0UMKS;1AX3H;13JII;0V8IR;0DIYG;18Y0W;1CTPW;09XKZ	syntaxin binding protein 4 [Source:MGI Symbol;Acc:MGI:1342296]	20913	Q9WV89
ENSMUSG00000031209	178.0904935	268.7781914	87.40279556	0.325185593	-1.620664753	4.68982E-05	0.000802945	X	96455359	96574485	+	7662	Heph	GO:0004322;GO:0004322;GO:0004322;GO:0005507;GO:0005507;GO:0005507;GO:0005507;GO:0005886;GO:0005886;GO:0005886;GO:0005886;GO:0005886;GO:0006811;GO:0006825;GO:0006826;GO:0006826;GO:0006826;GO:0006826;GO:0006826;GO:0006879;GO:0006879;GO:0008198;GO:0008198;GO:0016020;GO:0016021;GO:0016323;GO:0016323;GO:0016491;GO:0016491;GO:0016491;GO:0016491;GO:0046872;GO:0048471;GO:0048471;GO:0055072;GO:0055072;GO:…	K14735	EC:1.16.3.1	Q;P	09WF8;1B0R9;KOG1263;0UQAW;18UZA;12Q6R;1CSYR;0DI8B;0V7VZ	hephaestin [Source:MGI Symbol;Acc:MGI:1332240]	15203	Q9Z0Z4
ENSMUSG00000053617	2866.272015	4028.595661	1703.948369	0.422963363	-1.241395393	4.83791E-05	0.000825921	19	47260174	47464401	-	11593	Sh3pxd2a	GO:0002020;GO:0002102;GO:0002102;GO:0002102;GO:0005515;GO:0005515;GO:0005546;GO:0005737;GO:0005737;GO:0006801;GO:0006801;GO:0006801;GO:0010314;GO:0016176;GO:0030054;GO:0032266;GO:0032266;GO:0035091;GO:0035091;GO:0035091;GO:0042995;GO:0043085;GO:0043325;GO:0070273;GO:0072593;GO:0072675;GO:0072675;GO:0005515;GO:0002020;GO:0002102;GO:0002102;GO:0005515;GO:0005515;GO:0005546;GO:0005737;GO:0005737;GO:…	K24032	-	Z;T;C	18UIP;0V62I;09V2W;1B50U;KOG4773;0UHZB;13ARM;0DGC9;1CR1R	SH3 and PX domains 2A [Source:MGI Symbol;Acc:MGI:1298393]	14218	O89032
ENSMUSG00000034258	192.4136236	283.5289298	101.2983174	0.357276831	-1.484885737	4.84981E-05	0.00082716	12	85746539	85813585	+	3504	Flvcr2	GO:0015232;GO:0015886;GO:0016020;GO:0016021;GO:0020037;GO:0022857;GO:0022857;GO:0055085;GO:0055085;	K08220	-	T;B;U	1B4QB;09WK6;12TPY;18TD0;KOG2563;1CSK7;0V7IS;0UQU1;0DHVK	feline leukemia virus subgroup C cellular receptor 2 [Source:MGI Symbol;Acc:MGI:2384974]	217721	Q91X85;A0A0R4J0E9
ENSMUSG00000046215	242.6854149	362.6612861	122.7095437	0.338358541	-1.563375288	4.886E-05	0.000832534	11	103649570	103650579	+	1010	Rprml	GO:0003674;GO:0005575;GO:0008150;GO:0016020;GO:0016021;	-	-	S	196A0;0VIDK;0A7J3;1D3PB;13SWI;0DUBS;1B5WH;0UVHT;0IZCG	reprimo-like [Source:MGI Symbol;Acc:MGI:2144486]	104582	Q3URD2;B2RV63
ENSMUSG00000035847	1433.655382	2020.19867	847.1120935	0.419321182	-1.253872386	4.9603E-05	0.000844389	X	70343069	70365084	-	5101	Ids	GO:0003824;GO:0003824;GO:0004423;GO:0004423;GO:0004423;GO:0004423;GO:0004423;GO:0005509;GO:0005509;GO:0005515;GO:0005764;GO:0005764;GO:0006027;GO:0006027;GO:0008484;GO:0008484;GO:0008484;GO:0008484;GO:0016787;GO:0046872;GO:0003824;GO:0003824;GO:0008484;GO:0008484;	K01136	EC:3.1.6.13	G	0DNWQ;1AYAS;0UI2A;1CXU3;0VC4P;0A18U;KOG3867;12N15;18Y95	iduronate 2-sulfatase [Source:MGI Symbol;Acc:MGI:96417]	15931	Q08890
ENSMUSG00000025870	261.7427956	385.3315956	138.1539955	0.358532747	-1.4798232	5.0736E-05	0.000861349	13	54575015	54581128	+	1729	Arl10	GO:0000166;GO:0005525;GO:0005525;GO:0005525;GO:0005575;GO:0008150;GO:0000166;GO:0005525;GO:0005525;GO:0005525;GO:0016020;GO:0016021;GO:0000166;GO:0005525;GO:0005525;GO:0005525;	K07958	-	S;U	0DNMR;1ASN1;1CXJ2;13PVK;0IVQ0;0UNA5;0A108;18Z4T;0VBWS	ADP-ribosylation factor-like 10 [Source:MGI Symbol;Acc:MGI:1930788]	56795	Q9QXJ4
ENSMUSG00000020601	1259.205056	1775.919962	742.4901507	0.41808762	-1.25812277	5.07443E-05	0.000861349	12	15791727	15816922	-	4335	Trib2	GO:0004672;GO:0004860;GO:0005524;GO:0005634;GO:0005737;GO:0005856;GO:0006468;GO:0006468;GO:0006469;GO:0008134;GO:0031434;GO:0031625;GO:0032436;GO:0032436;GO:0032693;GO:0032693;GO:0043405;GO:0043405;GO:0043433;GO:0045599;GO:0051443;GO:0055106;GO:0004672;GO:0004672;GO:0005524;GO:0005524;GO:0006468;GO:0006468;	K08814	-	T	1CTRK;KOG0583;12P1G;1AXSA;18YQX;0V8UE;09XWW;0UN9A;0DJ05	tribbles pseudokinase 2 [Source:MGI Symbol;Acc:MGI:2145021]	217410	Q8K4K3
ENSMUSG00000040412	1269.557046	1872.839871	666.2742223	0.355756107	-1.49103957	5.17254E-05	0.0008755	3	108455694	108536536	-	6304	5330417C22Rik	GO:0000045;GO:0005764;GO:0005770;GO:0005802;GO:0005886;GO:0005886;GO:0005887;GO:0009267;GO:0016020;GO:0016021;GO:0044090;GO:2000786;GO:0000045;GO:0005764;GO:0005764;GO:0005765;GO:0005768;GO:0005770;GO:0005783;GO:0005789;GO:0005794;GO:0005802;GO:0005886;GO:0005886;GO:0005887;GO:0006914;GO:0009267;GO:0016020;GO:0016021;GO:0031902;GO:0044090;GO:2000786;	-	-	T	0E5RT;0WCSW;0V16P;14TFX;0B0A7;1DCRK;1BA1X;0KD9Q;196T7	RIKEN cDNA 5330417C22 gene [Source:MGI Symbol;Acc:MGI:1923930]	229722	A2AFS3
ENSMUSG00000042744	886.5291905	1260.799981	512.2583996	0.406296326	-1.299395778	5.18283E-05	0.000875579	5	121220219	121368577	+	16443	Hectd4	GO:0004842;GO:0004842;GO:0006006;GO:0016567;GO:0042593;GO:0006006;GO:0042593;GO:0006006;GO:0042593;GO:0006006;GO:0042593;	K17849	EC:2.3.2.26	H;O	KOG1426;0DFHQ;0UGV5;1B0KM;09U80;0V574;12NKI;18WCX;1CQ7J	HECT domain E3 ubiquitin protein ligase 4 [Source:MGI Symbol;Acc:MGI:3647820]	269700	Q6GQX8;E9Q2E4;Q80W01;Q8BRI0
ENSMUSG00000047507	145.8107758	220.7845385	70.83701309	0.320842273	-1.640063858	5.29353E-05	0.000891745	17	25242659	25256364	-	5112	Baiap3	GO:0000149;GO:0001956;GO:0005509;GO:0005543;GO:0005829;GO:0005886;GO:0006887;GO:0007186;GO:0019905;GO:0031902;GO:0032588;GO:0035774;GO:0042147;GO:0055038;GO:0098793;GO:1905413;GO:1990502;GO:0006887;GO:0006887;GO:0006887;	K15621	-	T;U	1CVAE;0V4P0;1B31B;18V6J;KOG1328;0UPE5;0DKGB;12NB7;09TPU	BAI1-associated protein 3 [Source:MGI Symbol;Acc:MGI:2685783]	545192	S4R1E7
ENSMUSG00000071176	884.2026239	1255.075988	513.3292593	0.409002534	-1.289818314	5.33325E-05	0.000895052	8	14911663	15001085	+	9210	Arhgef10	GO:0005085;GO:0005085;GO:0005085;GO:0005085;GO:0005089;GO:0005089;GO:0005089;GO:0005089;GO:0005089;GO:0005515;GO:0005813;GO:0005813;GO:0005813;GO:0005813;GO:0005813;GO:0005829;GO:0005829;GO:0019894;GO:0019894;GO:0022011;GO:0022011;GO:0022011;GO:0022011;GO:0030036;GO:0035023;GO:0035023;GO:0051298;GO:0051298;GO:0051496;GO:0051496;GO:0051496;GO:0090307;GO:0090307;GO:0090307;GO:0090307;GO:0090307;GO:…	K16727	-	T	09TW7;KOG3522;1CPW5;0UGRG;1B49E;18XKS;0DF6J;0V4VD;12QWQ	Rho guanine nucleotide exchange factor (GEF) 10 [Source:MGI Symbol;Acc:MGI:2444453]	234094	Q8C033;Q3UGZ6
ENSMUSG00000022505	14729.36607	20479.11808	8979.614072	0.4384766	-1.189428241	5.47235E-05	0.000917532	16	10281749	10313968	-	8644	Emp2	GO:0000139;GO:0001765;GO:0001913;GO:0001952;GO:0001952;GO:0001954;GO:0001954;GO:0003093;GO:0003093;GO:0003093;GO:0005178;GO:0005178;GO:0005178;GO:0005634;GO:0005634;GO:0005634;GO:0005737;GO:0005737;GO:0005737;GO:0005737;GO:0005737;GO:0005794;GO:0005829;GO:0005886;GO:0005886;GO:0005886;GO:0007015;GO:0007015;GO:0007015;GO:0007155;GO:0007155;GO:0007155;GO:0007155;GO:0007160;GO:0007160;GO:0007160;GO:…	-	-	S	1B563;13NNW;0URSN;0DRMI;0IH06;192XP;1D0UP;0A3Z2;0VEUH	epithelial membrane protein 2 [Source:MGI Symbol;Acc:MGI:1098726]	13731	O88662;Q548I4;Q8BPC2
ENSMUSG00000073424	100.8040637	156.9276184	44.68050905	0.284720494	-1.812381753	5.51391E-05	0.000922765	17	32685627	32703352	+	2282	Cyp4f15	GO:0004497;GO:0005506;GO:0005506;GO:0008391;GO:0008391;GO:0008391;GO:0016491;GO:0016705;GO:0016705;GO:0019369;GO:0020037;GO:0020037;GO:0020037;GO:0020037;GO:0036101;GO:0036101;GO:0036101;GO:0042361;GO:0042376;GO:0042377;GO:0043231;GO:0046872;GO:0050051;GO:0050051;GO:0050051;GO:0055114;GO:0055114;GO:0055114;GO:0097267;GO:0097267;GO:1905344;GO:1905344;GO:0004497;GO:0005506;GO:0005506;GO:0008391;GO:…	K00490	EC:1.14.14.1	Q	0DIWE;1CTMR;09XIZ;KOG0157;12PPT;0UMIJ;0V8GR	cytochrome P450, family 4, subfamily f, polypeptide 15 [Source:MGI Symbol;Acc:MGI:2146921]	106648	Q8VCA4
ENSMUSG00000033060	5232.996748	7296.547482	3169.446015	0.434376124	-1.202983289	5.58939E-05	0.000933642	14	101729957	101934710	+	11951	Lmo7	GO:0005515;GO:0005634;GO:0005634;GO:0005635;GO:0005635;GO:0005654;GO:0005737;GO:0005737;GO:0005886;GO:0005912;GO:0005912;GO:0008022;GO:0008022;GO:0009986;GO:0009986;GO:0016324;GO:0016324;GO:0016324;GO:0023051;GO:0023051;GO:0030155;GO:0030155;GO:0042805;GO:0042805;GO:0045944;GO:0045944;GO:0045944;GO:0046872;GO:0098609;GO:0005634;GO:0005635;GO:0005737;GO:0005912;GO:0008022;GO:0009986;GO:0016324;GO:…	K06084	-	Z;T	KOG1704;0B3J3;13BKT;1BARK;0WFYK;0V2T6;0E7QX;1DEQY;19729	LIM domain only 7 [Source:MGI Symbol;Acc:MGI:1353586]	380928	Q6ZQ32;E9PYI7
ENSMUSG00000070469	259.9399058	384.2974658	135.5823457	0.352805724	-1.503054127	5.66349E-05	0.000944251	7	82335694	82614450	+	7744	Adamtsl3	GO:0004222;GO:0006508;GO:0008233;GO:0030198;GO:0031012;GO:0043231;GO:0043231;GO:0004222;GO:0006508;GO:0030198;GO:0031012;GO:0043231;GO:0004222;GO:0006508;GO:0030198;GO:0031012;GO:0043231;	K24429	-	O;T	1B9U5;0WCB3;0E5CJ;196QG;14SZB;1DCCM;0V0VJ;0KCTM;0AZUP	ADAMTS-like 3 [Source:MGI Symbol;Acc:MGI:3028499]	269959	G3UXC7
ENSMUSG00000061959	79.60728638	125.1641235	34.05044929	0.272046401	-1.878075354	5.85868E-05	0.000970439	8	93201218	93229619	-	2189	Ces1e	GO:0004771;GO:0004806;GO:0005615;GO:0005783;GO:0005788;GO:0016020;GO:0016042;GO:0016290;GO:0016787;GO:0031090;GO:0043231;GO:0043231;GO:0052689;GO:0052689;GO:0052689;GO:0080030;GO:0016787;	K01044	EC:3.1.1.1	Q;T;I	0DEJK;KOG1516;1318D;09T8E;1CP9H;0V47D	carboxylesterase 1E [Source:MGI Symbol;Acc:MGI:95432]	13897	Q64176;Q3UN14
ENSMUSG00000079173	57.66511961	94.63382827	20.69641094	0.218699923	-2.192975383	5.87767E-05	0.000972681	5	137378637	137477064	-	19813	Zan	GO:0005515;GO:0016020;GO:0016020;GO:0016020;GO:0016021;GO:0005515;GO:0016020;GO:0016020;GO:0016020;GO:0016021;	-	-	W;V	0V9KB;0UJ0P;138VK;KOG1216;1CWPX;09ZF6;0DQC2;1B4I7;18VDK	zonadhesin [Source:MGI Symbol;Acc:MGI:106656]	22635	E9PWQ7
ENSMUSG00000018800	560.9491431	800.6560389	321.2422473	0.401223786	-1.317520958	5.89122E-05	0.000974018	11	110269369	110337716	-	11437	Abca5	GO:0000139;GO:0000166;GO:0005319;GO:0005524;GO:0005524;GO:0005524;GO:0005764;GO:0005764;GO:0005765;GO:0005768;GO:0005770;GO:0005770;GO:0005794;GO:0005794;GO:0005794;GO:0006869;GO:0010745;GO:0016020;GO:0016021;GO:0016021;GO:0016021;GO:0016887;GO:0016887;GO:0030301;GO:0030301;GO:0031902;GO:0033344;GO:0034375;GO:0042626;GO:0042626;GO:0042626;GO:0043231;GO:0043691;GO:0055085;GO:0055085;GO:0000166;GO:…	K05648	-	Q;I	0V4GH;12P2M;0UHU1;KOG0059;0DG5X;09THI;1ATE6;1CQVH;18VMF	ATP-binding cassette, sub-family A (ABC1), member 5 [Source:MGI Symbol;Acc:MGI:2386607]	217265	Q8K448
ENSMUSG00000007039	1199.647038	1689.018679	710.2753963	0.420525483	-1.249734866	6.11274E-05	0.001007838	17	35059035	35062095	+	1593	Ddah2	GO:0000052;GO:0000052;GO:0000052;GO:0000052;GO:0000052;GO:0000052;GO:0005737;GO:0005739;GO:0005829;GO:0005829;GO:0006525;GO:0006525;GO:0006525;GO:0006527;GO:0006527;GO:0006527;GO:0016403;GO:0016403;GO:0016403;GO:0016403;GO:0016403;GO:0016403;GO:0016403;GO:0016597;GO:0016597;GO:0016597;GO:0016787;GO:0016813;GO:0034451;GO:0034451;GO:0045429;GO:0045429;GO:0045429;GO:0000052;GO:0000052;GO:0006527;GO:…	K01482	EC:3.5.3.18	O;E	18VKS;0UMTA;0ISNS;0V84Y;09X6F;0DIHP;1CT83;1B47C;13NBQ	dimethylarginine dimethylaminohydrolase 2 [Source:MGI Symbol;Acc:MGI:1859016]	51793	Q99LD8
ENSMUSG00000034574	1359.103272	1902.515075	815.6914691	0.428743761	-1.221812417	6.15897E-05	0.001014522	12	71831078	71992333	+	8096	Daam1	GO:0001725;GO:0001725;GO:0001725;GO:0003779;GO:0003779;GO:0003779;GO:0005515;GO:0005737;GO:0005829;GO:0005856;GO:0005886;GO:0016043;GO:0016043;GO:0016055;GO:0017048;GO:0017048;GO:0030036;GO:0030036;GO:0031514;GO:0036064;GO:0042802;GO:0042995;GO:0001725;GO:0001725;GO:0001725;GO:0001725;GO:0003779;GO:0003779;GO:0003779;GO:0005515;GO:0005737;GO:0005829;GO:0005829;GO:0005856;GO:0005886;GO:0005886;GO:…	K04512	-	Z;T	KOG1922	dishevelled associated activator of morphogenesis 1 [Source:MGI Symbol;Acc:MGI:1914596]	208846	Q8BPM0;Q8BTF1
ENSMUSG00000042436	15656.12478	23538.57862	7773.670948	0.330252352	-1.598359259	6.20383E-05	0.001020027	11	61485431	61488900	+	1922	Mfap4	GO:0001527;GO:0001867;GO:0003823;GO:0005102;GO:0005201;GO:0005576;GO:0005576;GO:0005615;GO:0007155;GO:0009650;GO:0010712;GO:0048251;GO:0048251;GO:0062023;GO:0062023;GO:0062023;GO:0062023;GO:0071493;GO:0071953;GO:0097367;GO:0097435;GO:0001527;GO:0001527;GO:0001867;GO:0003823;GO:0005102;GO:0005201;GO:0005576;GO:0005576;GO:0005576;GO:0005615;GO:0007155;GO:0009650;GO:0009650;GO:0010712;GO:0010712;GO:…	-	-	S;E	18UXU;0DJIG;1ARDW;09Y57;13JQJ;0V92R;KOG2579;1CUB1;0UIU5	microfibrillar-associated protein 4 [Source:MGI Symbol;Acc:MGI:1342276]	76293	Q9D1H9
ENSMUSG00000031480	658.8304173	939.5546989	378.1061358	0.402431212	-1.313185894	6.22953E-05	0.001023307	8	22227313	22261334	+	4422	Thsd1	GO:0005768;GO:0005829;GO:0005925;GO:0048041;GO:0050840;	K24433	-	W	0VCGR;1AWI8;0DP99;1CY7B;09ZH7;13MBR;18TSF;0IG2S;0UM2I	thrombospondin, type I, domain 1 [Source:MGI Symbol;Acc:MGI:1929096]	56229	Q9JM61;A0A0R4J0U4
ENSMUSG00000019256	1055.941692	1489.152995	622.7303881	0.418177575	-1.257812397	6.38371E-05	0.001046706	12	35497974	35535038	-	6163	Ahr	GO:0003677;GO:0003700;GO:0003700;GO:0005515;GO:0005634;GO:0005737;GO:0006355;GO:0006355;GO:0006805;GO:0006805;GO:0007049;GO:0009410;GO:0009410;GO:0034751;GO:0034751;GO:0046983;GO:0046983;GO:0048511;GO:0003700;GO:0006355;GO:0006805;GO:0009410;GO:0034751;GO:0046983;	K09093	-	K	12T8X;KOG3560;1AVZ3;0UP67;0V93S;09Y67;192CI;1CUKP;0DJTJ	aryl-hydrocarbon receptor [Source:MGI Symbol;Acc:MGI:105043]	11622	P30561;Q3U5D9
ENSMUSG00000020169	43.71778685	73.7707795	13.6647942	0.185233155	-2.432585748	6.46756E-05	0.001059479	10	116986314	117025040	+	2719	Best3	GO:0005254;GO:0005254;GO:0005886;GO:0006811;GO:0006821;GO:0015698;GO:0016020;GO:0016021;GO:0034707;GO:0043271;GO:1902476;	K13880	-	S;O;T;P	18VHH;1AXJ1;0DESR;09TFS;KOG3547;1CWW8;12RN2;0UKMJ;0V4EV	bestrophin 3 [Source:MGI Symbol;Acc:MGI:3580298]	382427	Q6H1V1
ENSMUSG00000037933	2266.595432	3167.756937	1365.433926	0.431041255	-1.214102138	6.47492E-05	0.001059711	13	49341585	49387026	+	6316	Bicd2	GO:0005515;GO:0005515;GO:0005515;GO:0005634;GO:0005635;GO:0005635;GO:0005635;GO:0005642;GO:0005642;GO:0005642;GO:0005643;GO:0005643;GO:0005643;GO:0005737;GO:0005737;GO:0005737;GO:0005794;GO:0005794;GO:0005794;GO:0005794;GO:0005794;GO:0005813;GO:0005813;GO:0005829;GO:0005829;GO:0005829;GO:0005856;GO:0005886;GO:0005886;GO:0006890;GO:0006890;GO:0006890;GO:0006890;GO:0007018;GO:0007018;GO:0008093;GO:…	K18739	-	U	0V433;0DEFM;0UTF3;KOG0999;1AVIF;09T4D;12S48;18WIV;1CP5A	BICD cargo adaptor 2 [Source:MGI Symbol;Acc:MGI:1924145]	76895	Q921C5
ENSMUSG00000026604	936.3776954	1315.905366	556.8500252	0.423168747	-1.240695012	6.52416E-05	0.00106679	1	189728268	189876695	+	13413	Ptpn14	GO:0001946;GO:0001946;GO:0001946;GO:0001946;GO:0003712;GO:0003712;GO:0003712;GO:0004721;GO:0004725;GO:0004725;GO:0004725;GO:0004725;GO:0004725;GO:0004725;GO:0005634;GO:0005634;GO:0005634;GO:0005654;GO:0005654;GO:0005737;GO:0005737;GO:0005737;GO:0005737;GO:0005856;GO:0005856;GO:0005856;GO:0006470;GO:0006470;GO:0008285;GO:0008285;GO:0016311;GO:0016311;GO:0016787;GO:0016791;GO:0016791;GO:0030971;GO:…	K18025	EC:3.1.3.48	T	0UNU4;KOG0792;190GA;0DJSJ;09YCQ;0V9A8;1CWZC;1B4YV;12R3J	protein tyrosine phosphatase, non-receptor type 14 [Source:MGI Symbol;Acc:MGI:102467]	19250	Q62130;Q3UW79;Q8CAV9
ENSMUSG00000028717	404.0212606	581.1243536	226.9181677	0.390481256	-1.356674796	6.66014E-05	0.00108675	4	115056426	115071755	+	4379	Tal1	GO:0000118;GO:0000118;GO:0000122;GO:0000790;GO:0000790;GO:0000976;GO:0000976;GO:0000977;GO:0000978;GO:0000981;GO:0000981;GO:0001085;GO:0001085;GO:0001525;GO:0003677;GO:0003682;GO:0003682;GO:0003700;GO:0003700;GO:0005515;GO:0005515;GO:0005515;GO:0005634;GO:0005634;GO:0005634;GO:0005634;GO:0005634;GO:0005654;GO:0005654;GO:0005667;GO:0005667;GO:0006357;GO:0006357;GO:0007275;GO:0007626;GO:0019899;GO:…	K09068	-	K	1CYEE;0UPC5;KOG4029;1AX34;13W7N;0A1TT;0DPG3;0VCPJ;18Z0Q	T cell acute lymphocytic leukemia 1 [Source:MGI Symbol;Acc:MGI:98480]	21349	P22091;Q3TZH7
ENSMUSG00000037940	312.6369023	455.427651	169.8461536	0.372937728	-1.42299334	6.66452E-05	0.00108675	8	81342556	82127914	+	13066	Inpp4b	GO:0016311;GO:0016316;GO:0016316;GO:0016316;GO:0034597;GO:0036092;GO:0016020;GO:0016021;GO:0016316;GO:0016316;GO:0016316;GO:0016316;GO:0034597;GO:0036092;GO:0046855;GO:0046856;GO:0016316;GO:0036092;GO:0016311;GO:0016316;GO:0016316;GO:0016316;GO:0034597;GO:0036092;GO:0005737;GO:0006874;GO:0008289;GO:0016316;GO:0016316;GO:0016316;GO:0016316;GO:0016316;GO:0016787;GO:0034593;GO:0034594;GO:0034597;GO:…	K01109	EC:3.1.3.66	T	12NSE;1CZYM;0URAZ;KOG4428;0DJSR;1B40V;09YCY;0V9AF;1957N	inositol polyphosphate-4-phosphatase, type II [Source:MGI Symbol;Acc:MGI:2158925]	234515	Q6P1Y8;Q1A6V1
ENSMUSG00000013033	1189.158907	1675.12208	703.195734	0.419787753	-1.252268017	6.67673E-05	0.001087746	8	83900105	83941954	+	8587	Adgrl1	GO:0004888;GO:0004888;GO:0004930;GO:0004930;GO:0004930;GO:0004930;GO:0004930;GO:0005886;GO:0005886;GO:0005887;GO:0007157;GO:0007157;GO:0007157;GO:0007165;GO:0007166;GO:0007166;GO:0007186;GO:0007186;GO:0007186;GO:0007189;GO:0014069;GO:0014069;GO:0015643;GO:0016020;GO:0016020;GO:0016020;GO:0016021;GO:0016021;GO:0016021;GO:0016524;GO:0016524;GO:0016524;GO:0030054;GO:0030246;GO:0030246;GO:0030246;GO:…	K04592	-	T;W;U	0UK79;1CSMA;1AXM1;12QTI;KOG4729;KOG3545;09WM3;KOG4193;0DHWQ;0V66H;1957R	adhesion G protein-coupled receptor L1 [Source:MGI Symbol;Acc:MGI:1929461]	330814	Q80TR1
ENSMUSG00000050530	847.823023	1201.911239	493.734807	0.410791405	-1.283522097	6.8021E-05	0.001106148	2	3114224	3227806	+	4442	Fam171a1	GO:0003674;GO:0005886;GO:0008360;GO:0016020;GO:0016021;GO:0043149;GO:0003674;GO:0005886;GO:0005886;GO:0008360;GO:0008360;GO:0016020;GO:0016021;GO:0043149;GO:0043149;GO:0003674;GO:0005886;GO:0008360;GO:0016020;GO:0016021;GO:0043149;GO:0003674;GO:0005886;GO:0008360;GO:0016020;GO:0016021;GO:0043149;	-	-	S	13J7S;0IKM3;1CT2P;0UKTG;18XBW;09X1G;0DIC5;1AW1R;0V7ZK	family with sequence similarity 171, member A1 [Source:MGI Symbol;Acc:MGI:2442917]	269233	A2ATK9
ENSMUSG00000010461	63.45131929	103.0999669	23.80267168	0.230869829	-2.114848449	6.86146E-05	0.001112581	10	23102963	23350786	-	9419	Eya4	GO:0004721;GO:0004725;GO:0004725;GO:0004725;GO:0005634;GO:0006281;GO:0006470;GO:0006974;GO:0007275;GO:0007275;GO:0007275;GO:0007605;GO:0007605;GO:0008134;GO:0016787;GO:0035335;GO:0046872;GO:0048839;GO:0004721;GO:0004725;GO:0004725;GO:0004725;GO:0004725;GO:0005634;GO:0005634;GO:0005737;GO:0006281;GO:0006325;GO:0006974;GO:0007275;GO:0007275;GO:0007275;GO:0007605;GO:0007605;GO:0007605;GO:0008134;GO:…	K17622	EC:3.1.3.48	S;K	0V5ZE;09UZM;0DG95;KOG3107;12P1J;18TQV;0UN7J;1CQYK;1B0PJ	EYA transcriptional coactivator and phosphatase 4 [Source:MGI Symbol;Acc:MGI:1337104]	14051	Q9Z191;Q8BY78
ENSMUSG00000026181	1950.157121	2728.719069	1171.595172	0.429357198	-1.219749718	6.86752E-05	0.001112581	16	16896469	16927364	+	4922	Ppm1f	GO:0003824;GO:0003824;GO:0004721;GO:0004722;GO:0004722;GO:0004722;GO:0004722;GO:0004722;GO:0004722;GO:0004722;GO:0004724;GO:0005634;GO:0005829;GO:0005829;GO:0005829;GO:0005829;GO:0005829;GO:0006469;GO:0006469;GO:0006469;GO:0006469;GO:0006470;GO:0006470;GO:0006470;GO:0006470;GO:0006915;GO:0008138;GO:0008138;GO:0010628;GO:0010628;GO:0010628;GO:0010634;GO:0010634;GO:0010634;GO:0010811;GO:0010811;GO:…	K17502	EC:3.1.3.16	T;B	1CSAI;0DFRQ;18ZI9;12SKB;0V793;1AYBS;KOG0698;09WAU;0UJXW	protein phosphatase 1F (PP2C domain containing) [Source:MGI Symbol;Acc:MGI:1918464]	68606	Q8CGA0
ENSMUSG00000025666	438.4387603	628.7174305	248.16009	0.394708462	-1.341140646	6.87287E-05	0.001112581	X	81070698	81097872	+	4025	Tmem47	GO:0005515;GO:0005886;GO:0005911;GO:0005911;GO:0005912;GO:0016020;GO:0016021;GO:0030054;GO:0098609;GO:0005515;GO:0005886;GO:0005886;GO:0005911;GO:0005911;GO:0005912;GO:0016020;GO:0016021;GO:0030054;GO:0098609;	-	-	S;U	13KSU;09WWR;1CSXM;0UTS2;KOG4671;0V7UY;1AU29;0DI77;18Z0S	transmembrane protein 47 [Source:MGI Symbol;Acc:MGI:2177570]	192216	Q9JJG6
ENSMUSG00000039831	2661.567754	3714.915973	1608.219536	0.432908725	-1.207865219	6.9662E-05	0.001125644	3	121952541	122016753	+	8815	Arhgap29	GO:0005096;GO:0005096;GO:0005515;GO:0005737;GO:0005737;GO:0005737;GO:0007165;GO:0007165;GO:0030165;GO:0030165;GO:0032991;GO:0032991;GO:0035556;GO:0035556;GO:0046872;GO:0090630;GO:0005096;GO:0007165;GO:0007165;GO:0035556;GO:0035556;GO:0043547;GO:0005096;GO:0007165;GO:0007165;GO:0035556;GO:0035556;GO:0043547;	K20644	-	T	0DFUM;12NSS;18TXY;0V5I7;KOG1453;1CT8K;0UND6;1B3FS;09UIZ	Rho GTPase activating protein 29 [Source:MGI Symbol;Acc:MGI:2443818]	214137	Q8CGF1
ENSMUSG00000029843	72.59714751	116.0705381	29.12375691	0.250914292	-1.994733446	7.14044E-05	0.001149631	6	35267957	35308131	-	4528	Slc13a4	GO:0006811;GO:0006814;GO:0016020;GO:0016020;GO:0016020;GO:0016021;GO:0016021;GO:0022857;GO:0022857;GO:0055085;GO:0055085;GO:0098656;	K14444	-	P	0V512;12Q3H;18SBJ;1AX00;0UR9V;1CSYX;0DFBW;09U24;KOG1281	solute carrier family 13 (sodium/sulfate symporters), member 4 [Source:MGI Symbol;Acc:MGI:2442367]	243755	Q8BZ82
ENSMUSG00000003518	1684.298262	2355.906695	1012.689829	0.429851416	-1.218090035	7.30828E-05	0.00117081	11	101971143	101987013	-	4682	Dusp3	GO:0004725;GO:0004725;GO:0006470;GO:0006470;GO:0008138;GO:0008138;GO:0016311;GO:0016311;GO:0016787;GO:0016791;GO:0016791;GO:0035335;GO:0000188;GO:0001701;GO:0001772;GO:0004721;GO:0004721;GO:0004725;GO:0004725;GO:0004725;GO:0004725;GO:0005634;GO:0005634;GO:0005654;GO:0005829;GO:0005829;GO:0006470;GO:0006470;GO:0006470;GO:0008092;GO:0008138;GO:0008138;GO:0008138;GO:0016311;GO:0016311;GO:0016311;GO:…	K17614	-	V	12P2I;09V1R;0DGB2;0V61D;0UI0J;18S48;1CR0H;1ATKZ;KOG1716	dual specificity phosphatase 3 (vaccinia virus phosphatase VH1-related) [Source:MGI Symbol;Acc:MGI:1919599]	72349	Q9D7X3
ENSMUSG00000048450	88.34105882	137.3538164	39.32830128	0.28632842	-1.804257218	7.31141E-05	0.00117081	5	37820485	37824583	-	3097	Msx1	GO:0000122;GO:0000122;GO:0000902;GO:0000902;GO:0000977;GO:0000977;GO:0000977;GO:0000981;GO:0000981;GO:0000981;GO:0000987;GO:0001227;GO:0001228;GO:0001701;GO:0001837;GO:0002039;GO:0002039;GO:0003007;GO:0003198;GO:0003677;GO:0003677;GO:0003677;GO:0005515;GO:0005515;GO:0005634;GO:0005634;GO:0005634;GO:0005634;GO:0005654;GO:0005654;GO:0006355;GO:0006355;GO:0007275;GO:0007507;GO:0007517;GO:0008285;GO:…	K09341	-	K	0V98I;18W39;0UP5C;1CPD0;09YTP;13ISN;0DK8A;KOG0492;1AV4B	msh homeobox 1 [Source:MGI Symbol;Acc:MGI:97168]	17701	P13297
ENSMUSG00000027799	485.250374	697.0492969	273.4514512	0.392298583	-1.349975972	7.41643E-05	0.001184435	3	55625195	56183701	-	31361	Nbea	GO:0005515;GO:0005634;GO:0005802;GO:0005829;GO:0005829;GO:0005886;GO:0006605;GO:0006892;GO:0008104;GO:0008104;GO:0012505;GO:0016020;GO:0016020;GO:0019901;GO:0019901;GO:0030054;GO:0045202;GO:0045211;GO:0051018;GO:0005515;	K24183	-	T;U	KOG1786;0UHK5;0V4QD;09TR4;0DJSU;1B1IV;18W9P;1CUJY;12NBS	neurobeachin [Source:MGI Symbol;Acc:MGI:1347075]	26422	Q9EPN1
ENSMUSG00000022883	197.4119431	294.709148	100.1147382	0.339706924	-1.557637469	7.43355E-05	0.001186106	16	72308306	73046095	+	16511	Robo1	GO:0007411;GO:0007411;GO:0008046;GO:0008046;GO:0016199;GO:0016199;GO:0035385;GO:0035385;GO:0005515;GO:0007411;GO:0007411;GO:0008046;GO:0008046;GO:0016199;GO:0016199;GO:0035385;GO:0035385;GO:0002042;GO:0005515;GO:0005737;GO:0005886;GO:0006919;GO:0007156;GO:0007411;GO:0007411;GO:0008046;GO:0008046;GO:0009986;GO:0016199;GO:0016199;GO:0021836;GO:0030275;GO:0030336;GO:0033600;GO:0035025;GO:0035385;GO:…	K06753	-	T	12QAY;1B49H;18SF4;KOG4222;0DHE9;0UMHK;0V82Z;1CRQK;09X4G	roundabout guidance receptor 1 [Source:MGI Symbol;Acc:MGI:1274781]	19876	O89026;G5E843;Q3UQ03;Q3UXH3
ENSMUSG00000020623	53.34920159	87.41430108	19.2841021	0.220605803	-2.180457353	7.51364E-05	0.001196471	11	110399122	110525522	+	3444	Map2k6	GO:0000165;GO:0000165;GO:0000166;GO:0000187;GO:0000187;GO:0000187;GO:0001934;GO:0001934;GO:0002931;GO:0004672;GO:0004672;GO:0004674;GO:0004708;GO:0004708;GO:0004708;GO:0004708;GO:0004708;GO:0004708;GO:0004713;GO:0005515;GO:0005524;GO:0005524;GO:0005524;GO:0005634;GO:0005654;GO:0005654;GO:0005737;GO:0005829;GO:0005829;GO:0005829;GO:0005856;GO:0006468;GO:0006468;GO:0006468;GO:0006915;GO:0006915;GO:…	K04433	EC:2.7.12.2	T;K	KOG0984;0V5YT;0DG8H;12S0B;195RY;09UYZ;0UG1R;1AV8T;1CQXZ	mitogen-activated protein kinase kinase 6 [Source:MGI Symbol;Acc:MGI:1346870]	26399	P70236;Q543Z5
ENSMUSG00000019767	93.3490923	145.5336766	41.16450796	0.282852113	-1.821880146	7.51864E-05	0.001196471	10	4482502	4562231	+	3792	Ccdc170	GO:0000226;GO:0005794;GO:0008017;GO:0036064;GO:0000226;GO:0000226;GO:0005794;GO:0005794;GO:0008017;GO:0008017;GO:0036064;GO:0036064;GO:0000226;GO:0005794;GO:0008017;GO:0036064;	-	-	S	0VCZ1;0DPRQ;131R4;0IG1D;0UHW5;18V0U;09WDF;1B4ZA;1CZ9E	coiled-coil domain containing 170 [Source:MGI Symbol;Acc:MGI:2685067]	100504234	F6ST92
ENSMUSG00000041444	370.3325667	536.6557589	204.0093746	0.380149418	-1.395361511	7.60015E-05	0.00120429	9	32116136	32268446	+	17179	Arhgap32	GO:0000139;GO:0001650;GO:0001650;GO:0001650;GO:0005096;GO:0005096;GO:0005096;GO:0005515;GO:0005515;GO:0005654;GO:0005654;GO:0005654;GO:0005737;GO:0005768;GO:0005783;GO:0005789;GO:0005794;GO:0005794;GO:0005794;GO:0005794;GO:0005938;GO:0005938;GO:0005938;GO:0007165;GO:0007165;GO:0007264;GO:0007266;GO:0010008;GO:0014069;GO:0015629;GO:0015629;GO:0016020;GO:0030054;GO:0035091;GO:0035091;GO:0042995;GO:…	K20647	-	T	KOG1449;12QN7;0V8JH;1CU4A;1B2T6;0UT4M;18ZUD;0DJC3;09XZ2	Rho GTPase activating protein 32 [Source:MGI Symbol;Acc:MGI:2450166]	330914	Q811P8
ENSMUSG00000024948	1995.332509	2795.327826	1195.337191	0.42761968	-1.225599844	7.60156E-05	0.00120429	19	6341135	6355615	+	6654	Map4k2	GO:0004672;GO:0005524;GO:0006468;GO:0000139;GO:0000166;GO:0000185;GO:0002376;GO:0004672;GO:0004672;GO:0004674;GO:0004674;GO:0004674;GO:0005524;GO:0005524;GO:0005524;GO:0005524;GO:0005524;GO:0005737;GO:0005794;GO:0005886;GO:0006468;GO:0006468;GO:0006468;GO:0006468;GO:0006468;GO:0006903;GO:0007257;GO:0007257;GO:0008349;GO:0008349;GO:0008349;GO:0016020;GO:0016301;GO:0016310;GO:0016323;GO:0016740;GO:…	K04414	EC:2.7.11.1	T	1CRQQ;09VRT;1B4S2;0UFF7;0DH0D;12SCG;18Y10;KOG0576;0V6QQ	mitogen-activated protein kinase kinase kinase kinase 2 [Source:MGI Symbol;Acc:MGI:1346883]	26412	Q61161
ENSMUSG00000018415	970.7159869	1359.316903	582.1150711	0.428240883	-1.223505561	7.63312E-05	0.001207143	11	60417145	60450927	+	4864	Gid4	GO:0000151;GO:0016567;GO:0043161;GO:0061630;GO:0000151;GO:0000151;GO:0016567;GO:0043161;GO:0061630;	K23335	-	U	12TF8;0A15D;193G3;KOG4635;0VC1K;1B3CD;0DNT7;1CXQH;0UT2W	GID complex subunit 4, VID24 homolog [Source:MGI Symbol;Acc:MGI:1914021]	66771	Q9CPY6
ENSMUSG00000051359	717.1563543	1015.802992	418.5097168	0.411998902	-1.279287604	7.64614E-05	0.001208131	15	37366175	37792570	-	8581	Ncald	GO:0003073;GO:0003779;GO:0003779;GO:0003779;GO:0005509;GO:0005509;GO:0005829;GO:0005829;GO:0015631;GO:0015631;GO:0019722;GO:0030276;GO:0030276;GO:0043014;GO:0043014;GO:0046872;GO:0003073;GO:0003779;GO:0005509;GO:0005509;GO:0005829;GO:0015631;GO:0019722;GO:0030276;GO:0043014;GO:0046872;GO:0003073;GO:0003779;GO:0005509;GO:0005509;GO:0005829;GO:0015631;GO:0019722;GO:0030276;GO:0043014;GO:0046872;GO:…	K19695	-	T	0V4X1;0DF85;KOG0044;1CPXR;1B4B2;0UUM7;13HK6;09TY1;18S1X	neurocalcin delta [Source:MGI Symbol;Acc:MGI:1196326]	52589	Q91X97
ENSMUSG00000034265	175.9994201	261.8668094	90.13203081	0.344190358	-1.538721413	7.75946E-05	0.001223866	17	5492557	5753811	+	3078	Zdhhc14	GO:0005783;GO:0005783;GO:0005783;GO:0005794;GO:0006612;GO:0016020;GO:0016021;GO:0016409;GO:0016409;GO:0016409;GO:0016409;GO:0016740;GO:0016746;GO:0018230;GO:0018345;GO:0018345;GO:0019706;GO:0019706;	K16675	EC:2.3.1.225	S;M	09WN1;1B1ST;0DHXJ;12Q0T;1903M;1CSNA;0V7KM;KOG1311;0UGXP	zinc finger, DHHC domain containing 14 [Source:MGI Symbol;Acc:MGI:2653229]	224454	Q8BQQ1
ENSMUSG00000033170	959.6151287	1359.279235	559.9510225	0.411947014	-1.279469309	7.78901E-05	0.001227441	15	78775138	78803042	-	4952	Card10	GO:0007250;GO:0042981;GO:0042981;GO:0090051;GO:1900182;GO:0005515;GO:0005737;GO:0007250;GO:0007250;GO:0042981;GO:0042981;GO:0050700;GO:0090051;GO:1900182;	K20912	-	F;T	0A0SS;18WPS;KOG0708;0DNE0;1CXB8;1AUA3;1353H;0VBP8;0UTG1	caspase recruitment domain family, member 10 [Source:MGI Symbol;Acc:MGI:2146012]	105844	P58660;E9PUV9
ENSMUSG00000040260	570.8924975	807.5705622	334.2144327	0.413851678	-1.272814286	7.82892E-05	0.00123264	17	49456022	49564343	-	9769	Daam2	GO:0003779;GO:0003779;GO:0005515;GO:0007368;GO:0016043;GO:0016043;GO:0016055;GO:0017048;GO:0017048;GO:0021516;GO:0030036;GO:0030036;GO:0048715;GO:0048715;GO:0060828;GO:0090263;GO:0090263;GO:2000050;GO:2000050;GO:0003779;GO:0003779;GO:0005515;GO:0007368;GO:0016043;GO:0016043;GO:0016055;GO:0017048;GO:0017048;GO:0021516;GO:0030036;GO:0030036;GO:0048715;GO:0048715;GO:0060828;GO:0090263;GO:0090263;GO:…	K04512	-	Z;T	KOG1922;0V3KJ;0E939;197CX;1DFZC;0B5SH;1BBBG;13F7C;0WIEY	dishevelled associated activator of morphogenesis 2 [Source:MGI Symbol;Acc:MGI:1923691]	76441	Q80U19
ENSMUSG00000022272	2135.201946	2973.326282	1297.07761	0.436237899	-1.196812982	7.83806E-05	0.001232989	15	25622525	25813673	+	10122	Myo10	GO:0000166;GO:0001726;GO:0001726;GO:0003774;GO:0003774;GO:0003779;GO:0005515;GO:0005515;GO:0005516;GO:0005524;GO:0005524;GO:0005524;GO:0005547;GO:0005730;GO:0005730;GO:0005737;GO:0005829;GO:0005829;GO:0005829;GO:0005856;GO:0005856;GO:0005856;GO:0005886;GO:0005886;GO:0005886;GO:0005938;GO:0008360;GO:0008360;GO:0008360;GO:0016020;GO:0016459;GO:0016459;GO:0016459;GO:0022409;GO:0030027;GO:0030027;GO:…	K12559	-	Z	1CSXV;0V4MW;1B56K;0UUKB;12NAI;KOG4229;09TNR;18T82;0DJTZ	myosin X [Source:MGI Symbol;Acc:MGI:107716]	17909	F8VQB6;Q80TR9
ENSMUSG00000069769	779.6489717	1103.207553	456.0903904	0.413422106	-1.274312561	7.88668E-05	0.001239544	11	88339382	88718513	-	10405	Msi2	GO:0003676;GO:0003676;GO:0003723;GO:0003723;GO:0003723;GO:0003727;GO:0005737;GO:0005737;GO:0005737;GO:0005844;GO:0005844;GO:0008266;GO:0042802;GO:0048864;GO:0003676;GO:0003676;GO:0003723;GO:0003723;GO:0003723;GO:0003727;GO:0005737;GO:0005737;GO:0005737;GO:0005844;GO:0005844;GO:0008266;GO:0042802;GO:0042802;GO:0048864;GO:0003676;GO:0003676;GO:0003723;GO:0003723;GO:0003723;GO:0003676;GO:0003676;GO:…	K14411	-	A	09T9Y;0DEM6;1CPB1;0V491;KOG4205;12RXT;194UI;0UFKH;1ARG9	musashi RNA-binding protein 2 [Source:MGI Symbol;Acc:MGI:1923876]	76626	Q920Q6;Q3TE41
ENSMUSG00000029406	2532.328045	3526.612872	1538.043218	0.436124767	-1.197187173	7.91352E-05	0.001241284	5	124118690	124249760	-	12843	Pitpnm2	GO:0005509;GO:0005515;GO:0005543;GO:0005548;GO:0005548;GO:0005737;GO:0005737;GO:0005856;GO:0008289;GO:0008525;GO:0008526;GO:0008526;GO:0012505;GO:0015914;GO:0015914;GO:0016020;GO:0030971;GO:0031210;GO:0035091;GO:0044297;GO:0046872;GO:0046872;GO:0046872;GO:0048015;GO:0120009;GO:0005509;GO:0005515;GO:0005543;GO:0005548;GO:0005548;GO:0005737;GO:0005737;GO:0005856;GO:0008289;GO:0008525;GO:0008526;GO:…	K24069	-	T;I	12NIU;190IG;KOG3668;0V544;1ATZP;09U50;0UJRY;1CS31;0DHCT	phosphatidylinositol transfer protein, membrane- associated 2 [Source:MGI Symbol;Acc:MGI:1336192]	19679	Q6ZPQ6;Q6NS55
ENSMUSG00000063632	58.59509472	94.08579729	23.10439216	0.245567268	-2.025809823	7.99915E-05	0.001251676	12	27334264	27342574	-	8311	Sox11	GO:0000122;GO:0000122;GO:0000122;GO:0000122;GO:0000976;GO:0000976;GO:0000976;GO:0000978;GO:0000978;GO:0000981;GO:0000981;GO:0000987;GO:0001228;GO:0001228;GO:0001228;GO:0001501;GO:0001822;GO:0001841;GO:0002089;GO:0003151;GO:0003211;GO:0003357;GO:0003357;GO:0003357;GO:0003677;GO:0003700;GO:0003700;GO:0003700;GO:0003700;GO:0003700;GO:0003713;GO:0005634;GO:0005634;GO:0005634;GO:0005634;GO:0005634;GO:…	K09268	-	K	0UUHX;0V880;1ATZ8;1CTC1;0DIM3;13SRX;KOG0527;09X9K;194MY	SRY (sex determining region Y)-box 11 [Source:MGI Symbol;Acc:MGI:98359]	20666	Q7M6Y2
ENSMUSG00000057933	23.1945956	41.37036329	5.018827907	0.121314572	-3.043175244	8.00417E-05	0.001251676	9	78331018	78355788	-	1177	Gsta2	GO:0004364;GO:0004364;GO:0004364;GO:0004364;GO:0004364;GO:0005515;GO:0005829;GO:0006749;GO:0006749;GO:0006805;GO:0009617;GO:0016740;GO:0035634;GO:0043295;GO:0004364;GO:0004364;GO:0004364;GO:0005515;GO:0016740;GO:0004364;GO:0004364;GO:0004364;GO:0005515;GO:0016740;	K00799	EC:2.5.1.18	O	0UFYS;1310J;0DEYG;KOG1695;1AZGU;0A2JA;1CPN6;0VD1Q	glutathione S-transferase, alpha 2 (Yc2) [Source:MGI Symbol;Acc:MGI:95863]	14858	P10648
ENSMUSG00000031647	298.7583497	433.910948	163.6057514	0.377049144	-1.407175521	8.18261E-05	0.0012737	8	60632827	60676729	+	6837	Mfap3l	GO:0003674;GO:0005634;GO:0005634;GO:0005634;GO:0005654;GO:0005737;GO:0005737;GO:0005737;GO:0005886;GO:0005886;GO:0005886;GO:0008150;GO:0016020;GO:0016021;GO:0030054;GO:0003674;GO:0005634;GO:0005634;GO:0005634;GO:0005634;GO:0005654;GO:0005654;GO:0005737;GO:0005737;GO:0005737;GO:0005737;GO:0005886;GO:0005886;GO:0005886;GO:0005886;GO:0008150;GO:0016020;GO:0016021;GO:0030054;GO:0030054;GO:0003674;GO:…	-	-	T	12R29;0IE5Z;0DETB;18VYV;09TGH;0V4FH;1AUWX;1CPH4;0UJE2	microfibrillar-associated protein 3-like [Source:MGI Symbol;Acc:MGI:1918556]	71306	Q9D3X9
ENSMUSG00000049532	153.1561548	230.0172133	76.29509644	0.331692987	-1.592079587	8.31778E-05	0.001292183	14	52311172	52328762	-	5433	Sall2	GO:0003676;GO:0000122;GO:0000977;GO:0000977;GO:0001228;GO:0001228;GO:0001654;GO:0001654;GO:0001654;GO:0003676;GO:0003677;GO:0003700;GO:0005634;GO:0005634;GO:0006355;GO:0021915;GO:0044877;GO:0045892;GO:0045944;GO:0045944;GO:0046872;	K19871	-	K	0UKB0;1CXER;0VBSQ;18TRX;0A0W5;13K3Z;1ASUP;KOG1074;0DNHH	spalt like transcription factor 2 [Source:MGI Symbol;Acc:MGI:1354373]	50524	Q9QX96
ENSMUSG00000002588	460.20622	692.7556143	227.6568257	0.328625017	-1.605485782	8.33541E-05	0.001292968	6	5168090	5193946	-	2898	Pon1	GO:0004063;GO:0004063;GO:0004063;GO:0004063;GO:0004063;GO:0004064;GO:0004064;GO:0004064;GO:0004064;GO:0004064;GO:0004064;GO:0005509;GO:0005509;GO:0005509;GO:0005543;GO:0005543;GO:0005576;GO:0005576;GO:0005576;GO:0005615;GO:0005615;GO:0005615;GO:0005615;GO:0005615;GO:0006629;GO:0008015;GO:0008035;GO:0008203;GO:0009636;GO:0009636;GO:0010875;GO:0010875;GO:0016311;GO:0016787;GO:0019439;GO:0019439;GO:…	K01045	-	F;E	0V9ZC;12TPZ;1CVBD;190FI;0UGKA;0DKHF;0IHDV;09Z1Z;1B2HK	paraoxonase 1 [Source:MGI Symbol;Acc:MGI:103295]	18979	P52430
ENSMUSG00000047003	148.2561231	222.0113234	74.50092288	0.335572626	-1.575303059	8.41387E-05	0.001302801	15	75616679	75629827	+	8595	Zfp41	GO:0003676;GO:0003677;GO:0003700;GO:0005634;GO:0005634;GO:0006355;GO:0007275;GO:0007283;GO:0030154;GO:0043565;GO:0046872;GO:1990837;GO:0003676;GO:0003677;GO:0003700;GO:0005634;GO:0005634;GO:0006355;GO:0007275;GO:0007283;GO:0030154;GO:0043565;GO:0046872;GO:1990837;GO:0003676;	-	-	K	14331;1D0NP;0DSP4;0UUHK;0A5C9;0VF4J;18TT9;KOG1721;1B3ER	zinc finger protein 41 [Source:MGI Symbol;Acc:MGI:99186]	22701	Q02526
ENSMUSG00000031996	8726.392498	12037.18256	5415.60244	0.449906148	-1.152304012	8.42073E-05	0.001302801	9	31149557	31211815	-	5875	Aplp2	GO:0001967;GO:0003677;GO:0005515;GO:0005515;GO:0005634;GO:0005634;GO:0005886;GO:0006878;GO:0007176;GO:0007617;GO:0007626;GO:0008201;GO:0008201;GO:0008203;GO:0016020;GO:0016021;GO:0016021;GO:0016021;GO:0030198;GO:0030900;GO:0030901;GO:0042802;GO:0043393;GO:0046872;GO:0046914;GO:0046914;GO:0050885;GO:0004867;GO:0004867;GO:0005634;GO:0008201;GO:0008201;GO:0010951;GO:0016020;GO:0016021;GO:0016021;GO:…	K08117	-	Z;O;U	13P3R;0V88N;0DIMR;09UQB;1AZ1R;KOG3540;1CT4A;0UM6R;18TSZ	amyloid beta (A4) precursor-like protein 2 [Source:MGI Symbol;Acc:MGI:88047]	11804	Q06335
ENSMUSG00000038543	183.7235809	270.6649985	96.78216322	0.357571772	-1.483695244	8.55389E-05	0.001319966	3	95883954	95892005	-	1402	BC028528	GO:0003674;GO:0005575;GO:0005576;GO:0008150;GO:0003674;GO:0005575;GO:0005576;GO:0008150;GO:0003674;GO:0005575;GO:0005576;GO:0008150;	-	-	O	145J6;0A8CP;0UVTI;1D48Z;0JCWC;1B6E6;0VJ8G;1942U;0DUY6	cDNA sequence BC028528 [Source:MGI Symbol;Acc:MGI:2385885]	229600	Q8R2K8
ENSMUSG00000045930	4491.952299	6191.620238	2792.28436	0.450977975	-1.148871117	8.62116E-05	0.001327293	12	58264720	58269290	-	4571	Clec14a	GO:0001946;GO:0002040;GO:0002042;GO:0009897;GO:0009897;GO:0009897;GO:0016020;GO:0016021;GO:0016477;GO:0030246;GO:0036324;GO:0036324;GO:0036325;GO:0036325;GO:0050840;GO:0062023;GO:1990430;GO:1990430;GO:1990430;	K17528	-	O	18T3H;0IGD4;13NK0;0VCQ9;0UQIY;0DPGQ;1CYF1;0A1UI;1B1NB	C-type lectin domain family 14, member a [Source:MGI Symbol;Acc:MGI:1914114]	66864	Q8VCP9
ENSMUSG00000002944	13214.22853	18376.84409	8051.612965	0.438139048	-1.1905393	8.62372E-05	0.001327293	5	17781690	17888801	-	3590	Cd36	GO:0000122;GO:0001540;GO:0001540;GO:0001676;GO:0001954;GO:0001954;GO:0003085;GO:0005041;GO:0005041;GO:0005041;GO:0005044;GO:0005044;GO:0005324;GO:0005324;GO:0005515;GO:0005515;GO:0005739;GO:0005783;GO:0005794;GO:0005794;GO:0005794;GO:0005886;GO:0005886;GO:0005886;GO:0005886;GO:0005901;GO:0006631;GO:0006641;GO:0006898;GO:0006898;GO:0006910;GO:0006955;GO:0006955;GO:0007155;GO:0007166;GO:0007166;GO:…	K06259	-	T	0DKNT;12SAC;KOG3776;09Z6W;1AVRK;0V8QD;0URHC;1CVH9;18YIE	CD36 molecule [Source:MGI Symbol;Acc:MGI:107899]	12491	Q08857;Q3UAI3;Q8C6Z4
ENSMUSG00000000794	155.2894395	231.3238113	79.25506775	0.34261526	-1.545338685	8.67712E-05	0.00133321	3	89520164	89675132	+	10451	Kcnn3	GO:0005516;GO:0005516;GO:0005516;GO:0005516;GO:0005516;GO:0005737;GO:0005886;GO:0005886;GO:0006811;GO:0006811;GO:0006813;GO:0006813;GO:0006813;GO:0015269;GO:0015269;GO:0016020;GO:0016021;GO:0016021;GO:0016021;GO:0016286;GO:0016286;GO:0016286;GO:0016286;GO:0030175;GO:0031594;GO:0043005;GO:0043005;GO:0043025;GO:0043025;GO:0044297;GO:0044877;GO:0071805;	K04944	-	P	1AUNG;18U66;1CS28;0UH97;0V71B;09UHB;0DHC3;KOG3684;130HC	potassium intermediate/small conductance calcium- activated channel, subfamily N, member 3 [Source:MGI Symbol;Acc:MGI:2153183]	140493	P58391
ENSMUSG00000037541	162.895921	252.8955751	72.89626693	0.28824651	-1.794624954	8.91919E-05	0.001366867	7	144001928	144424494	+	11137	Shank2	GO:0005515;GO:0005737;GO:0014069;GO:0030054;GO:0045202;GO:0005515;GO:0005737;GO:0014069;GO:0030054;GO:0045202;GO:0001750;GO:0001750;GO:0001917;GO:0001917;GO:0005515;GO:0005737;GO:0005883;GO:0005883;GO:0005886;GO:0005886;GO:0005886;GO:0007416;GO:0007416;GO:0007612;GO:0007612;GO:0007613;GO:0008022;GO:0008328;GO:0008328;GO:0014069;GO:0014069;GO:0014069;GO:0014069;GO:0016020;GO:0016324;GO:0016324;GO:…	K15009	-	W;T;E	0V7QD;09WS1;0DIRV;KOG0504;18VYY;1CTGZ;12Q3C;1B1VP;0UMV3	SH3 and multiple ankyrin repeat domains 2 [Source:MGI Symbol;Acc:MGI:2671987]	210274	Q80Z38
[truncated: 703 more rows]
